# Supplementary material for: Polymorphism and flexibility of six-porphyrin nanorings in the solid state
Source: Chem Sci. 2024 Sep 18;15(41):16938–46. doi: 10.1039/d4sc05255b (PMC11421218; doi:10.1039/d4sc05255b)
Supplement: SC-015-D4SC05255B-s002 [file SC-015-D4SC05255B-s002.cif]

# Supplementary Information (SI) for Chemical Science.
# This journal is © The Royal Society of Chemistry 2024

####################################################################### 
# 
# This file contains crystal structure data downloaded from the 
# Cambridge Structural Database (CSD) hosted by the Cambridge 
# Crystallographic Data Centre (CCDC).
# 
# Full information about CCDC data access policies and citation 
# guidelines are available at http://www.ccdc.cam.ac.uk/access/V1 
# 
# Audit and citation data items may have been added by the CCDC. 
# Please retain this information to preserve the provenance of 
# this file and to allow appropriate attribution of the data. 
# 
#######################################################################

data_P6-II
_database_code_depnum_ccdc_archive 'CCDC 2374893'
loop_
_audit_author_name
_audit_author_address
'Wojciech Stawski'
;University of Oxford
United Kingdom
;
_audit_update_record             
;
2024-07-31 deposited with the CCDC.	2024-09-18 downloaded from the CCDC.
;

# start Validation Reply Form
_vrf_PLAT084_P6-II               
;
PROBLEM: High wR2 Value (i.e. > 0.25) ...................       0.36 Report
RESPONSE: Related to the poor quality of crystals
and their poor diffraction power (see the answer to the level A alert).
;
_vrf_THETM01_P6-II               
;
PROBLEM: The value of sine(theta_max)/wavelength is less than 0.550
RESPONSE: The crystals were a subject of more than 30 data collections,
including attempts using synchrotron radtiation. The best dataset 
was selected for structure solution and refinement and although the 
obtained resolution is ca. 1.1 Angstrom, the data provided a 
useful model showing the flexibility and packing of the molecules
in the solid state.
;
# end Validation Reply Form

_audit_creation_date             2024-05-16
_audit_creation_method           
;
Olex2 1.5
(compiled 2024.02.16 svn.r378c4104 for OlexSys, GUI svn.r6928)
;
_shelx_SHELXL_version_number     2018/3
loop_
_audit_author_email
w.stawski97@gmail.com
_chemical_name_common            ?
_chemical_name_systematic        ?
_chemical_formula_moiety         'C384 H348 N30 Zn6'
_chemical_formula_sum            'C384 H348 N30 Zn6'
_chemical_formula_weight         5775.12
_chemical_melting_point          ?
_chemical_oxdiff_formula         'C500 H400 N24 Cl10 Zn6'
_chemical_oxdiff_usercomment     'nanoring '
loop_
_atom_type_symbol
_atom_type_description
_atom_type_scat_dispersion_real
_atom_type_scat_dispersion_imag
_atom_type_scat_source
C C 0.0181 0.0091 'International Tables Vol C Tables 4.2.6.8 and 6.1.1.4'
H H 0.0000 0.0000 'International Tables Vol C Tables 4.2.6.8 and 6.1.1.4'
N N 0.0311 0.0180 'International Tables Vol C Tables 4.2.6.8 and 6.1.1.4'
Zn Zn -1.5491 0.6778 'International Tables Vol C Tables 4.2.6.8 and 6.1.1.4'

_shelx_space_group_comment       
;
The symmetry employed for this shelxl refinement is uniquely defined
by the following loop, which should always be used as a source of
symmetry information in preference to the above space-group names.
They are only intended as comments.
;
_space_group_crystal_system      trigonal
_space_group_IT_number           164
_space_group_name_H-M_alt        'P -3 m 1'
_space_group_name_Hall           '-P 3 2"'
loop_
_space_group_symop_operation_xyz
'x, y, z'
'-y, x-y, z'
'-x+y, -x, z'
'y, x, -z'
'x-y, -y, -z'
'-x, -x+y, -z'
'-x, -y, -z'
'y, -x+y, -z'
'x-y, x, -z'
'-y, -x, z'
'-x+y, y, z'
'x, x-y, z'

_cell_length_a                   49.3794(3)
_cell_length_b                   49.3794(3)
_cell_length_c                   28.6911(5)
_cell_angle_alpha                90
_cell_angle_beta                 90
_cell_angle_gamma                120
_cell_volume                     60585.6(13)
_cell_formula_units_Z            4
_cell_measurement_reflns_used    71625
_cell_measurement_temperature    100.00(10)
_cell_measurement_theta_max      43.9510
_cell_measurement_theta_min      1.7900
_shelx_estimated_absorpt_T_max   0.997
_shelx_estimated_absorpt_T_min   0.975
_exptl_absorpt_coefficient_mu    0.513
_exptl_absorpt_correction_T_max  1.00000
_exptl_absorpt_correction_T_min  0.94130
_exptl_absorpt_correction_type   multi-scan
_exptl_absorpt_process_details   
;
CrysAlisPro 1.171.43.95a (Rigaku Oxford Diffraction, 2023)
Empirical absorption correction using spherical harmonics,
implemented in SCALE3 ABSPACK scaling algorithm.
;
_exptl_absorpt_special_details   ?
_exptl_crystal_colour            'dark brown'
_exptl_crystal_colour_modifier   dark
_exptl_crystal_colour_primary    brown
_exptl_crystal_density_diffrn    0.633
_exptl_crystal_density_meas      ?
_exptl_crystal_density_method    ?
_exptl_crystal_description       cylinder
_exptl_crystal_F_000             12168
_exptl_crystal_preparation       'As described in the main text'
_exptl_crystal_recrystallization_method 
'Layering of solution of nanoring in o-dichlorobenzene containing 2 equiv. of DABCO with methanol.'
_exptl_crystal_size_length       0.005
_exptl_crystal_size_max          0.05
_exptl_crystal_size_mid          0.05
_exptl_crystal_size_min          0.005
_exptl_crystal_size_rad          0.050
_exptl_transmission_factor_max   ?
_exptl_transmission_factor_min   ?
_diffrn_reflns_av_R_equivalents  0.0860
_diffrn_reflns_av_unetI/netI     0.0328
_diffrn_reflns_Laue_measured_fraction_full 0.993
_diffrn_reflns_Laue_measured_fraction_max 0.993
_diffrn_reflns_limit_h_max       44
_diffrn_reflns_limit_h_min       -44
_diffrn_reflns_limit_k_max       44
_diffrn_reflns_limit_k_min       -44
_diffrn_reflns_limit_l_max       26
_diffrn_reflns_limit_l_min       -26
_diffrn_reflns_number            535747
_diffrn_reflns_point_group_measured_fraction_full 0.993
_diffrn_reflns_point_group_measured_fraction_max 0.993
_diffrn_reflns_theta_full        44.733
_diffrn_reflns_theta_max         44.733
_diffrn_reflns_theta_min         1.540
_diffrn_ambient_environment      N~2~
_diffrn_ambient_temperature      100.00(10)
_diffrn_detector                 'Hybrid Pixel Array Detector'
_diffrn_detector_area_resol_mean 10.0000
_diffrn_detector_type            'HyPix-Arc 150'
_diffrn_measured_fraction_theta_full 0.993
_diffrn_measured_fraction_theta_max 0.993
_diffrn_measurement_details      
;
List of Runs (angles in degrees, time in seconds):

  # Type    Start    End  Width  t~exp~   \w     \q     \k     \f   Frames
#--------------------------------------------------------------------------
  1  \w     -1.00  24.00   0.50   20.00    --   52.77 -22.00 -11.00   50
  2  \w     15.00  44.00   0.50   20.00    --   63.40 -50.00  13.00   58
  3  \w     68.00 113.00   0.50   20.00    --   63.40  50.00 160.00   90
  4  \w     39.00 100.00   0.50   20.00    --   63.40-157.00 -10.00  122
  5  \w      6.00  34.00   0.50   20.00    --   52.77 -30.00 -30.00   56
  6  \w     70.00  96.00   0.50   20.00    --   52.77  45.00 120.00   52
  7  \w      1.00  27.00   0.50   20.00    --   52.77 -15.00  30.00   52
  8  \w      1.00  27.00   0.50   20.00    --   52.77 -15.00  90.00   52
  9  \w     61.00  92.00   0.50   20.00    --   52.77  30.00 -60.00   62
 10  \w      5.00  31.00   0.50   20.00    --   52.77 -30.00-150.00   52
 11  \w      1.00  26.00   0.50   20.00    --   52.77 -15.00 120.00   50
 12  \w      2.00  27.00   0.50   20.00    --   52.77 -15.00-120.00   50
 13  \w      1.00  27.00   0.50   20.00    --   52.77 -15.00   0.00   52
 14  \w      4.00  36.00   0.50   20.00    --   52.77 -30.00 -90.00   64
 15  \w     66.00  91.00   0.50   20.00    --   63.40-125.00 120.00   50
 16  \w     10.00  35.00   0.50   20.00    --   63.40 -30.00 -30.00   50
 17  \w     26.00  57.00   0.50   20.00    --   63.40-125.00 120.00   62
 18  \w     12.00  43.00   0.50   20.00    --   63.40 -45.00 -60.00   62
 19  \w      9.00  34.00   0.50   20.00    --   22.00  92.00 -98.29   50
 20  \w     10.00  35.00   0.50   20.00    --   22.00  90.00  99.54   50
 21  \w      8.00  33.00   0.50   20.00    --   22.00  93.00   3.16   50
 22  \w     17.00  42.00   0.50   20.00    --   26.00  86.00 -28.60   50
 23  \w     17.00  42.00   0.50   20.00    --   26.00  86.00 -63.35   50
 24  \w     17.00  42.00   0.50   20.00    --   26.00  86.00  71.09   50
 25  \w     16.00  41.00   0.50   20.00    --   26.00  87.00 154.87   50
 26  \w     14.00  41.00   0.50   20.00    --   26.00  91.00-166.96   54
 27  \w     24.00  51.00   0.50   20.00    --   52.77 -94.00  90.00   54
 28  \w      1.00  26.00   0.50   20.00    --   52.77 -15.00  60.00   50
 29  \w      2.00  29.00   0.50   20.00    --   52.77 -30.00 150.00   54
 30  \w     34.00  86.00   0.50   20.00    --   52.77-125.00  30.00  104
 31  \w     52.00  88.00   0.50   20.00    --   52.77  30.00-180.00   72
 32  \w     41.00  83.00   0.50   20.00    --   52.77-125.00-180.00   84
 33  \w      1.00  26.00   0.50   20.00    --   52.77 -15.00-180.00   50
 34  \w     61.00  94.00   0.50   20.00    --   52.77  61.00-150.00   66
 35  \w     54.00  90.00   0.50   20.00    --   52.77  77.00  60.00   72
 36  \w      5.00  36.00   0.50   20.00    --   52.77 -30.00 -60.00   62
 37  \w     43.00  83.00   0.50   20.00    --   58.09-120.00-101.05   80
 38  \w     89.00 115.00   0.50   20.00    --   63.40  45.00  30.00   52
 39  \w     50.00  97.00   0.50   20.00    --   63.40-125.00 -60.00   94
 40  \w     19.00  97.00   0.50   20.00    --   63.40-125.00-150.00  156
 41  \w     76.00 116.00   0.50   20.00    --   63.40  30.00  30.00   80
 42  \w     10.00  35.00   0.50   20.00    --   63.40 -30.00-180.00   50
 43  \w     60.00  97.00   0.50   20.00    --   63.40-125.00  30.00   74
 44  \w     71.00 109.00   0.50   20.00    --   63.40  45.00 -90.00   76
 45  \w     68.00  97.00   0.50   20.00    --   63.40-125.00  90.00   58
 46  \w     48.00  97.00   0.50   20.00    --   63.40-125.00  60.00   98
 47  \w     14.00  51.00   0.50   20.00    --   63.40 -45.00  30.00   74
 48  \w     77.00 103.00   0.50   20.00    --   63.40  61.00-150.00   52
 49  \w     77.00 115.00   0.50   20.00    --   63.40  30.00 120.00   76
 50  \w     77.00 103.00   0.50   20.00    --   63.40  61.00 -60.00   52
 51  \w     71.00  97.00   0.50   20.00    --   63.40-125.00-180.00   52
 52  \w     55.00  97.00   0.50   20.00    --   63.40-125.00   0.00   84
 53  \w     72.00  97.00   0.50   20.00    --   63.40-125.00 -90.00   50
 54  \w     72.00  97.00   0.50   20.00    --   63.40-125.00 -30.00   50
 55  \w     20.00  45.00   0.50   20.00    --   63.40-125.00-120.00   50
 56  \w     61.00  88.00   0.50   20.00    --   63.40-125.00-120.00   54
 57  \w     19.00  97.00   0.50   20.00    --   63.40-125.00 150.00  156
 58  \w     20.00  46.00   0.50   20.00    --   63.40-125.00   0.00   52
;
_diffrn_measurement_device       'four-circle diffractometer'
_diffrn_measurement_device_type  'XtaLAB Synergy R, DW system, HyPix-Arc 150'
_diffrn_measurement_method       '\w scans'
_diffrn_orient_matrix_type       
'CrysAlisPro convention (1999,Acta A55,543-557)'
_diffrn_orient_matrix_UB_11      -0.0059727000
_diffrn_orient_matrix_UB_12      -0.0049594000
_diffrn_orient_matrix_UB_13      0.0528841000
_diffrn_orient_matrix_UB_21      0.0318285000
_diffrn_orient_matrix_UB_22      0.0017912000
_diffrn_orient_matrix_UB_23      0.0064495000
_diffrn_orient_matrix_UB_31      0.0157601000
_diffrn_orient_matrix_UB_32      0.0356057000
_diffrn_orient_matrix_UB_33      0.0070845000
_diffrn_radiation_monochromator  mirror
_diffrn_radiation_probe          x-ray
_diffrn_radiation_type           'Cu K\a'
_diffrn_radiation_wavelength     1.54184
_diffrn_source                   'Rotating-anode X-ray tube'
_diffrn_source_type              'Rigaku (Cu) X-ray Source'
_reflns_Friedel_coverage         0.000
_reflns_Friedel_fraction_full    .
_reflns_Friedel_fraction_max     .
_reflns_number_gt                10608
_reflns_number_total             16792
_reflns_special_details          
;
 Reflections were merged by SHELXL according to the crystal
 class for the calculation of statistics and refinement.
 
 Structure factors included contributions from the .fab file.
 
 _reflns_Friedel_fraction is defined as the number of unique
 Friedel pairs measured divided by the number that would be
 possible theoretically, ignoring centric projections and
 systematic absences.
;
_reflns_threshold_expression     'I > 2\s(I)'
_computing_cell_refinement       'CrysAlisPro 1.171.43.95a (Rigaku OD, 2023)'
_computing_data_collection       
'CrysAlisPro system (CCD 43.95a 64-bit (release 03-11-2023))'
_computing_data_reduction        'CrysAlisPro 1.171.43.95a (Rigaku OD, 2023)'
_computing_molecular_graphics    'Olex2 1.5 (Dolomanov et al., 2009)'
_computing_publication_material  'Olex2 1.5 (Dolomanov et al., 2009)'
_computing_structure_refinement  'SHELXL 2018/3 (Sheldrick, 2015)'
_computing_structure_solution    'SHELXT 2018/2 (Sheldrick, 2018)'
_refine_diff_density_max         0.958
_refine_diff_density_min         -0.444
_refine_diff_density_rms         0.078
_refine_ls_extinction_coef       .
_refine_ls_extinction_method     none
_refine_ls_goodness_of_fit_ref   1.067
_refine_ls_hydrogen_treatment    mixed
_refine_ls_matrix_type           full
_refine_ls_number_parameters     1534
_refine_ls_number_reflns         16792
_refine_ls_number_restraints     5279
_refine_ls_R_factor_all          0.1320
_refine_ls_R_factor_gt           0.1041
_refine_ls_restrained_S_all      1.126
_refine_ls_shift/su_max          0.001
_refine_ls_shift/su_mean         0.000
_refine_ls_structure_factor_coef Fsqd
_refine_ls_weighting_details     
'w=1/[\s^2^(Fo^2^)+(0.2463P)^2^+35.8500P] where P=(Fo^2^+2Fc^2^)/3'
_refine_ls_weighting_scheme      calc
_refine_ls_wR_factor_gt          0.3224
_refine_ls_wR_factor_ref         0.3558
_refine_special_details          
'The crystals diffracted poorly and only up to 1.1A resolution,  more than 30 datasets were collected (including attempts with synchrotron radiation) and the best one was chosed for solution and refinement. The tert-butyl groups were refined with restraints with the support of the RESI command. Hydrogen atoms in the tBu groups were added  using AFIX 33 instruction due to low data resolution (1.1A). Some of the tert-butyl groups and six-membered rings within the template were split into two parts, applying restraints on approproate 1,2- and 1,3- distances and constraining their occupancies to 0.5 (free refinement indicated valuses close to that). Despite low resolution, the model provides useful information about the geometry, flexibility and packng of the nanoring, therefore the model is valuable. Solvent masking (Olex2 subroutine) was used to account for the electron density of the smeared electron density coming from diffuse solvent.,SQUEEZE'
_olex2_refinement_description    
;
1. Restrained distances
 N303-C373 = N303-C370 = N303-C370_$2 = N303-C373_$2
 1.345 with sigma of 0.02
 C371-C370 = C374-C373 = C371_$2-C370_$2 = C374_$2-C373_$2
 1.39 with sigma of 0.02
 C372-C371 = C372-C371_$2 = C372-C374 = C372-C374_$2
 1.37 with sigma of 0.02
 C373-C373_$2 = C370-C370_$2
 2.36 with sigma of 0.04
 N303-C374 = N303-C374_$2 = N303-C371 = N303-C371_$2
 2.39 with sigma of 0.04
 C372-C373 = C372-C373_$2 = C372-C370 = C372-C370_$2
 2.7 with sigma of 0.04
 C381_$2-C380 = C381-C380 = C382-C381 = C383-C382 = C383-C382_$2 = C382_$2-
 C381_$2
 1.39 with sigma of 0.01
 C390-C383
 1.45 with sigma of 0.005
 C340-N302 = N302-C344
 1.35 with sigma of 0.01
 C340-C341 = C343-C344
 1.39 with sigma of 0.01
 C342-C343 = C342-C341
 1.37 with sigma of 0.01
 N302-C343 = N302-C341
 2.39 with sigma of 0.02
 C340-C344
 2.36 with sigma of 0.02
 C343-C341
 2.29 with sigma of 0.02
 C340-C342 = C342-C344
 2.7 with sigma of 0.02
 C300-N301 = N301-C304 = C400-N301 = N301-C304
 1.35 with sigma of 0.01
 C300-C301 = C303-C304 = C400-C401 = C403-C404
 1.39 with sigma of 0.01
 C302-C303 = C302-C301 = C302-C403 = C302-C401
 1.37 with sigma of 0.01
 N301-C303 = N301-C301 = N301-C403 = N301-C401
 2.39 with sigma of 0.02
 C300-C304 = C400-C404
 2.36 with sigma of 0.02
 C303-C301 = C403-C401
 2.29 with sigma of 0.02
 C300-C302 = C302-C304 = C400-C302 = C302-C404
 2.7 with sigma of 0.02
 C65-C65_$3
 1.3 with sigma of 0.01
 H3B_3-C2_3
 2.045 with sigma of 0.0001
 C2_3-H3A_3
 2.045 with sigma of 0.0001
 C3_3-H3B_3 = C3_3-H3A_3
 0.98 with sigma of 0.0001
 H3A_3-H3B_3
 1.6 with sigma of 0.0001
 C3_2-H3B_2 = C3_2-H3A_2
 0.98 with sigma of 0.0001
 H3A_2-H3B_2
 1.6 with sigma of 0.0001
 H3B_2-C2_2
 2.045 with sigma of 0.0001
 C2_2-H3A_2
 2.045 with sigma of 0.0001
 C4_1-H4A_1 = C4_1-H4B_1
 0.98 with sigma of 0.0001
 H4B_1-H4A_1
 1.6 with sigma of 0.0001
 H4A_1-C2_1
 2.045 with sigma of 0.0001
 C2_1-H4B_1
 2.045 with sigma of 0.0001
 C351-C350 = C355-C350 = C355-C354 = C354-C353 = C352-C351 = C353-C352
 1.39 with sigma of 0.01
 C381_$2-C380 \\sim C381-C380 \\sim C382-C381 \\sim C383-C382 \\sim
C383-C382_$2 \\sim C382_$2-
 C381_$2
 with sigma of 0.01
 C2_8-C511 \\sim C2_8-C512 \\sim C2_8-C5_8 \\sim C2_8-C4_8 \\sim C2_8-C3_8
\\sim C2_8-C1_8 \\sim C2_8-
 C510
 with sigma of 0.02
 C380-C382 \\sim C382_$2-C381 \\sim C381_$2-C383 \\sim C382-C382_$2 \\sim
C383-C380 \\sim C381-
 C381_$2
 with sigma of 0.02
 C511-C512 \\sim C512-C510 \\sim C510-C511 \\sim C3_8-C4_8 \\sim C4_8-C5_8
\\sim C5_8-C3_8
 with sigma of 0.04
 C1_8-C5_8 \\sim C1_8-C4_8 \\sim C1_8-C3_8 \\sim C1_8-C510 \\sim C1_8-C512
\\sim C1_8-C511
 with sigma of 0.04
 C200-C203 \\sim C1_8-C203 \\sim C1_8-C202 \\sim C1_7-C202 \\sim C1_7-C201
\\sim C200-C201
 with sigma of 0.02
 C200-C1_8 \\sim C203-C202 \\sim C1_8-C1_7 \\sim C202-C201 \\sim C1_7-C200
\\sim C201-C203
 with sigma of 0.04
 C240-C243 \\sim C240-C241 \\sim C1_5-C241 \\sim C1_5-C242 \\sim C1_6-C242
\\sim C1_6-C243
 with sigma of 0.02
 C240-C1_6 \\sim C243-C242 \\sim C1_6-C1_5 \\sim C242-C241 \\sim C1_5-C240
\\sim C241-C243
 with sigma of 0.04
 C502-C500 \\sim C502-C501 \\sim C500-C501 \\sim C3_5-C4_5 \\sim C3_5-C5_5
\\sim C4_5-C5_5
 with sigma of 0.04
 C2_5-C502 \\sim C2_5-C500 \\sim C2_5-C501 \\sim C2_5-C3_5 \\sim C2_5-C1_5
\\sim C2_5-C4_5 \\sim C2_5-
 C5_5
 with sigma of 0.02
 C210-C211 \\sim C210-C213 \\sim C1_9-C213 \\sim C212-C1_9 \\sim C212-C1_10
\\sim C1_10-C211
 with sigma of 0.02
 C210-C1_10 \\sim C211-C212 \\sim C1_10-C1_9 \\sim C212-C213 \\sim C1_9-C210
\\sim C213-C211
 with sigma of 0.04
 C3_10-C4_10 \\sim C3_10-C5_10 \\sim C4_10-C5_10
 with sigma of 0.04
 C2_10-C3_10 \\sim C2_10-C1_10 \\sim C2_10-C4_10 \\sim C2_10-C5_10 \\sim
C2_10-C522 \\sim C2_10-
 C521 \\sim C2_10-C520
 with sigma of 0.02
 C315-C314 \\sim C415-C414 \\sim C315-C310 \\sim C415-C310 \\sim C411-C310
\\sim C311-C310 \\sim C411-
 C412 \\sim C311-C312 \\sim C412-C313 \\sim C312-C313 \\sim C313-C314 \\sim
C313-C414
 with sigma of 0.02
 C313-C415 \\sim C414-C310 \\sim C415-C411 \\sim C310-C412 \\sim C411-C313
\\sim C412-C414 \\sim C313-
 C315 \\sim C314-C310 \\sim C315-C311 \\sim C310-C312 \\sim C311-C313 \\sim
C312-C314
 with sigma of 0.04
2. Restrained planarity
 N303, C370_$2, C371_$2, C372, C371, C370
 with sigma of 0.001
 C373_$2, N303, C373, C374, C372, C374_$2
 with sigma of 0.001
 C200, C201, C202, C203, C1_7, C1_8
 with sigma of 0.001
 C302, C403, C404, N301, C400, C401
 with sigma of 0.001
 C240, C243, C242, C1_5, C1_6, C241
 with sigma of 0.001
 C340_$1, C341_$1, C343_$1, C344_$1, N302, C342
 with sigma of 0.01
 C210, C213, C211, C212, C1_9, C1_10
 with sigma of 0.001
 C342, C341, C340, N302, C344, C343
 with sigma of 0.01
 C303, C304, C302, C301, N301, C300
 with sigma of 0.001
 C313, C412, C411, C310, C415, C414
 with sigma of 0.001
 C313, C312, C311, C310, C315, C314
 with sigma of 0.001
3. Uiso/Uaniso restraints and constraints
C353 \\sim C360 \\sim C39 \\sim C342 \\sim C36 \\sim C34 \\sim C31 \\sim C350
\\sim C14 \\sim C47 \\sim C11 \\sim C380 \\sim C35 \\sim C50 \\sim C42 \\sim
C221 \\sim C16 \\sim C45 \\sim C13 \\sim C67 \\sim C65 \\sim C25 \\sim C38
\\sim C372 \\sim C15 \\sim C24 \\sim C30 \\sim C19 \\sim C29 \\sim C222 \\sim
C26 \\sim C64 \\sim C46 \\sim C233 \\sim C12 \\sim C49 \\sim C32 \\sim C40
\\sim C310 \\sim C17 \\sim C62 \\sim C232 \\sim C61 \\sim C63 \\sim C44 \\sim
C21 \\sim C223 \\sim C240 \\sim C230 \\sim C27 \\sim C66 \\sim C33 \\sim C22
\\sim C60 \\sim C330 \\sim C243 \\sim C48 \\sim C41 \\sim C10 \\sim C37 \\sim
C302 \\sim C220 \\sim C390 \\sim C200 \\sim C23 \\sim C383 \\sim C210 \\sim C43
\\sim C201 \\sim C18 \\sim C231 \\sim C20 \\sim C28 \\sim C241 \\sim C213 \\sim
C202 \\sim C211 \\sim C203 \\sim C242 \\sim C212 \\sim C354 \\sim C352 \\sim
C381 \\sim C351 \\sim C314 \\sim C315 \\sim C343 \\sim C355 \\sim C340 \\sim
C341 \\sim C382 \\sim C313 \\sim C312 \\sim C344 \\sim C311 \\sim C371 \\sim
C304 \\sim C374 \\sim C301 \\sim C401 \\sim C400 \\sim C303 \\sim C403 \\sim
C373 \\sim C300 \\sim C370 \\sim C404 \\sim C412 \\sim C411 \\sim C415 \\sim
C414 \\sim C502 \\sim C500 \\sim C501 \\sim C511 \\sim C510 \\sim C512 \\sim
C522 \\sim C521 \\sim C520 \\sim N6 \\sim N7 \\sim N8 \\sim N3 \\sim N5 \\sim
N4 \\sim N2 \\sim N303 \\sim N1 \\sim N301 \\sim N302: within 2A with sigma of
0.01 and sigma for terminal atoms of 0.02 within 2A
C3_8 \\sim C5_8 \\sim C2_8 \\sim C4_8 \\sim C511 \\sim C510 \\sim C512: within
2A with sigma of 0.01 and sigma for terminal atoms of 0.02 within 2A
C502 \\sim C500 \\sim C501 \\sim C3_5 \\sim C4_5 \\sim C2_5 \\sim C5_5: within
2A with sigma of 0.01 and sigma for terminal atoms of 0.02 within 2A
C3_10 \\sim C4_10 \\sim C2_10 \\sim C5_10 \\sim C522 \\sim C521 \\sim C520:
within 2A with sigma of 0.01 and sigma for terminal atoms of 0.02 within 2A
C302 \\sim C303 \\sim C403 \\sim C404 \\sim C301 \\sim C304 \\sim C300 \\sim
N301 \\sim C400 \\sim C401: within 2A with sigma of 0.01 and sigma for terminal
atoms of 0.02 within 2A
C314 \\sim C315 \\sim C312 \\sim C311 \\sim C412 \\sim C411 \\sim C415 \\sim
C414 \\sim C310 \\sim C313: within 2A with sigma of 0.01 and sigma for terminal
atoms of 0.02 within 2A
N303 \\sim C370 \\sim C373 \\sim C371 \\sim C374 \\sim C373 \\sim C370 \\sim
C371 \\sim C372 \\sim C374: within 2A with sigma of 0.01 and sigma for terminal
atoms of 0.02 within 2A
C340 \\sim N302 \\sim C344 \\sim C343 \\sim C342 \\sim C341: within 2A with
sigma of 0.01 and sigma for terminal atoms of 0.02 within 2A
4. Rigid body (RIGU) restrains
 All non-hydrogen atoms
 with sigma for 1-2 distances of 0.004 and sigma for 1-3 distances of 0.004
5. Others
 Fixed Sof: C314(0.5) H314(0.5) C315(0.5) H315(0.5) C343(0.5) H343(0.5)
 C340(0.5) H340(0.5) C341(0.5) H341(0.5) C312(0.5) H312(0.5) C344(0.5)
 H344(0.5) C311(0.5) H311(0.5) C371(0.5) H371(0.5) C304(0.5) H304(0.5)
 C374(0.5) H374(0.5) C301(0.5) H301(0.5) C401(0.5) H401(0.5) C400(0.5)
 H400(0.5) C303(0.5) H303(0.5) C403(0.5) H403(0.5) C373(0.5) H373(0.5)
 C300(0.5) H300(0.5) C370(0.5) H370(0.5) C404(0.5) H404(0.5) C412(0.5)
 H412(0.5) C411(0.5) H411(0.5) C415(0.5) H415(0.5) C414(0.5) H414(0.5)
 C502(0.5) H50A(0.5) H50B(0.5) H50C(0.5) C500(0.5) H50D(0.5) H50E(0.5)
 H50F(0.5) C501(0.5) H50G(0.5) H50H(0.5) H50I(0.5) C511(0.5) H51A(0.5)
 H51B(0.5) H51C(0.5) C510(0.5) H51D(0.5) H51E(0.5) H51F(0.5) C512(0.5)
 H51G(0.5) H51H(0.5) H51I(0.5) C522(0.5) H52A(0.5) H52B(0.5) H52C(0.5)
 C521(0.5) H52D(0.5) H52E(0.5) H52F(0.5) C520(0.5) H52G(0.5) H52H(0.5)
 H52I(0.5) H4A(0.5) H3A(0.5) H3B(0.5) C3(0.5) H3A(0.5) H3B(0.5) H3C(0.5)
 C5(0.5) H5A(0.5) H5B(0.5) H5C(0.5) C4(0.5) H4A(0.5) H4B(0.5) H4C(0.5) C2(0.5)
 C3(0.5) H3A(0.5) H3B(0.5) H3C(0.5) C4(0.5) H4A(0.5) H4B(0.5) H4C(0.5) C5(0.5)
 H5A(0.5) H5B(0.5) H5C(0.5) C3(0.5) H3A(0.5) H3B(0.5) H3C(0.5) C5(0.5) H5A(0.5)
 H5B(0.5) H5C(0.5) C4(0.5) H4A(0.5) H4B(0.5) H4C(0.5) C3(0.5) H3A(0.5) H3B(0.5)
 H3C(0.5) C4(0.5) H4A(0.5) H4B(0.5) H4C(0.5) C5(0.5) H5A(0.5) H5B(0.5) H5C(0.5)
6.a Me refined with riding coordinates:
 C502(H50A,H50B,H50C), C500(H50D,H50E,H50F), C501(H50G,H50H,H50I), C511(H51A,
 H51B,H51C), C510(H51D,H51E,H51F), C512(H51G,H51H,H51I), C522(H52A,H52B,H52C),
 C521(H52D,H52E,H52F), C520(H52G,H52H,H52I), C5(H5A,H5B,H5C), C5(H5A,H5B,H5C),
 C4(H4A,H4B,H4C), C3(H3A,H3B,H3C), C5(H5A,H5B,H5C), C4(H4A,H4B,H4C), C3(H3A,H3B,
 H3C), C4(H4A,H4B,H4C), C5(H5A,H5B,H5C), C5(H5A,H5B,H5C), C4(H4A,H4B,H4C),
 C3(H3A,H3B,H3C), C3(H3A,H3B,H3C), C5(H5A,H5B,H5C), C4(H4A,H4B,H4C), C3(H3A,H3B,
 H3C), C5(H5A,H5B,H5C), C4(H4A,H4B,H4C), C3(H3A,H3B,H3C), C4(H4A,H4B,H4C),
 C5(H5A,H5B,H5C), C3(H3A,H3B,H3C), C4(H4A,H4B,H4C), C5(H5A,H5B,H5C)
6.b Aromatic/amide H refined with riding coordinates:
 C221(H221), C13(H13), C38(H38), C222(H222), C233(H233), C12(H12), C49(H49),
 C32(H32), C17(H17), C232(H232), C44(H44), C223(H223), C27(H27), C33(H33),
 C22(H22), C243(H243), C48(H48), C37(H37), C23(H23), C43(H43), C201(H201),
 C18(H18), C231(H231), C28(H28), C241(H241), C213(H213), C202(H202), C211(H211),
  C203(H203), C242(H242), C212(H212), C354(H354), C352(H352), C381(H381),
 C351(H351), C314(H314), C315(H315), C343(H343), C355(H355), C340(H340),
 C341(H341), C382(H382), C312(H312), C344(H344), C311(H311), C371(H371),
 C304(H304), C374(H374), C301(H301), C401(H401), C400(H400), C303(H303),
 C403(H403), C373(H373), C300(H300), C370(H370), C404(H404), C412(H412),
 C411(H411), C415(H415), C414(H414)
;
_atom_sites_solution_hydrogens   mixed
_atom_sites_solution_primary     ?
_atom_sites_solution_secondary   ?
loop_
_atom_site_label
_atom_site_type_symbol
_atom_site_fract_x
_atom_site_fract_y
_atom_site_fract_z
_atom_site_U_iso_or_equiv
_atom_site_adp_type
_atom_site_occupancy
_atom_site_site_symmetry_order
_atom_site_calc_flag
_atom_site_refinement_flags_posn
_atom_site_refinement_flags_adp
_atom_site_refinement_flags_occupancy
_atom_site_disorder_assembly
_atom_site_disorder_group
Zn3 Zn 0.24515(3) 0.24515(3) 1.000000 0.0709(5) Uani 1 2 d S T P . .
Zn2 Zn 0.14279(2) 0.28559(3) 0.49693(5) 0.0779(5) Uani 1 2 d S T P . .
Zn1 Zn 0.33409(2) 0.42181(2) 0.50275(4) 0.0887(5) Uani 1 1 d . . . . .
N6 N 0.17567(15) 0.29398(12) 0.5471(2) 0.0773(16) Uani 1 1 d . U . . .
N7 N 0.26477(14) 0.23673(14) 0.9423(2) 0.0802(16) Uani 1 1 d . U . . .
N8 N 0.27042(13) 0.23200(13) 1.0418(2) 0.0754(16) Uani 1 1 d . U . . .
N3 N 0.30791(15) 0.40514(14) 0.5618(3) 0.0879(17) Uani 1 1 d . U . . .
N5 N 0.17602(15) 0.29406(12) 0.4472(2) 0.0792(16) Uani 1 1 d . U . . .
N4 N 0.29469(14) 0.39611(13) 0.4636(3) 0.0845(17) Uani 1 1 d . U . . .
N2 N 0.37300(15) 0.43640(15) 0.5420(3) 0.0923(18) Uani 1 1 d . U . . .
N303 N 0.20239(16) 0.20239(16) 1.000000 0.089(3) Uani 1 2 d DS TU P . .
N1 N 0.36015(15) 0.42916(14) 0.4440(3) 0.0911(18) Uani 1 1 d . U . . .
N301 N 0.33369(12) 0.46504(12) 0.4983(2) 0.100(2) Uani 1 1 d D U . . .
N302 N 0.11724(8) 0.23447(17) 0.4951(3) 0.094(3) Uani 1 2 d DS TU P . .
C353 C 0.03355(13) 0.0671(3) 0.5000(4) 0.105(3) Uani 1 2 d DS TU P . .
C360 C 0.01643(11) 0.0329(2) 0.4996(5) 0.091(3) Uani 1 2 d S TU P . .
C39 C 0.17515(19) 0.29979(16) 0.5932(3) 0.0805(19) Uani 1 1 d . U . . .
C342 C 0.08365(10) 0.1673(2) 0.4967(4) 0.097(3) Uani 1 2 d DS TU P . .
C36 C 0.20214(19) 0.29135(16) 0.5395(3) 0.0798(19) Uani 1 1 d . U . . .
C34 C 0.20178(19) 0.29044(16) 0.4537(3) 0.0794(19) Uani 1 1 d . U . . .
C31 C 0.17490(19) 0.29909(17) 0.4002(3) 0.0838(19) Uani 1 1 d . U . . .
C350 C 0.06733(13) 0.1347(3) 0.4975(5) 0.112(3) Uani 1 2 d DS TU P B .
C14 C 0.26415(19) 0.38243(17) 0.4793(4) 0.0835(19) Uani 1 1 d . U . . .
C47 C 0.28377(18) 0.21439(17) 1.0278(3) 0.0781(18) Uani 1 1 d . U . . .
C11 C 0.29315(19) 0.39487(17) 0.4154(4) 0.087(2) Uani 1 1 d . U . . .
C380 C 0.11408(17) 0.11408(17) 1.000000 0.111(3) Uani 1 2 d DS TU P C .
C35 C 0.21257(19) 0.28766(16) 0.4963(3) 0.0792(19) Uani 1 1 d . U . . .
C50 C 0.27082(18) 0.23151(18) 1.0897(3) 0.082(2) Uani 1 1 d . U . . .
C42 C 0.26073(19) 0.24196(18) 0.8963(3) 0.0856(19) Uani 1 1 d . U . . .
C221 C 0.14704(14) 0.2941(3) 0.2922(4) 0.088(3) Uani 1 2 d S TU P . .
H221 H 0.136098 0.272196 0.297811 0.105 Uiso 1 2 calc R U P . .
C16 C 0.2749(2) 0.38973(17) 0.5654(4) 0.087(2) Uani 1 1 d . U . . .
C45 C 0.27917(18) 0.21935(18) 0.9410(3) 0.0811(19) Uani 1 1 d . U . . .
C13 C 0.2441(2) 0.37258(18) 0.4397(4) 0.097(2) Uani 1 1 d . U . . .
H13 H 0.221901 0.362362 0.441512 0.116 Uiso 1 1 calc R U . . .
C67 C 0.30089(19) 0.16460(19) 0.9702(3) 0.088(2) Uani 1 1 d . U . . .
C65 C 0.25252(17) 0.26818(17) 0.4987(3) 0.091(2) Uani 1 1 d D U . . .
C25 C 0.41139(19) 0.45746(18) 0.4811(4) 0.088(2) Uani 1 1 d . U . . .
C38 C 0.2019(2) 0.30208(18) 0.6171(3) 0.092(2) Uani 1 1 d . U . . .
H38 H 0.207250 0.306640 0.649078 0.110 Uiso 1 1 calc R U . . .
C372 C 0.1439(2) 0.1439(2) 1.000000 0.101(3) Uani 1 2 d DS TU P . .
C15 C 0.2562(2) 0.38099(17) 0.5247(4) 0.089(2) Uani 1 1 d . U . . .
C24 C 0.4030(2) 0.45251(19) 0.5269(4) 0.090(2) Uani 1 1 d . U . . .
C30 C 0.15221(12) 0.3044(2) 0.3780(4) 0.084(3) Uani 1 2 d S TU P . .
C19 C 0.3170(2) 0.40988(19) 0.6079(4) 0.093(2) Uani 1 1 d . U . . .
C29 C 0.3505(2) 0.42314(18) 0.3989(4) 0.092(2) Uani 1 1 d . U . . .
C222 C 0.16851(13) 0.3370(3) 0.2401(4) 0.083(3) Uani 1 2 d S TU P . .
H222 H 0.172454 0.344909 0.209164 0.100 Uiso 1 2 calc R U P . .
C26 C 0.3932(2) 0.44596(18) 0.4415(4) 0.089(2) Uani 1 1 d . U . . .
C64 C 0.2366(2) 0.27977(18) 0.4970(3) 0.088(2) Uani 1 1 d . U . . .
C46 C 0.28660(17) 0.20834(17) 0.9807(3) 0.0776(18) Uani 1 1 d . U . . .
C233 C 0.14745(15) 0.2949(3) 0.7026(4) 0.090(3) Uani 1 2 d S TU P . .
H233 H 0.136484 0.272967 0.697304 0.108 Uiso 1 2 calc R U P . .
C12 C 0.26044(19) 0.37958(17) 0.3988(4) 0.099(2) Uani 1 1 d . U . . .
H12 H 0.252772 0.375635 0.367733 0.119 Uiso 1 1 calc R U . . .
C49 C 0.28528(19) 0.21430(18) 1.1061(3) 0.090(2) Uani 1 1 d . U . . .
H49 H 0.289010 0.211132 1.137534 0.108 Uiso 1 1 calc R U . . .
C32 C 0.2001(2) 0.29865(18) 0.3753(3) 0.091(2) Uani 1 1 d . U . . .
H32 H 0.204810 0.301961 0.342976 0.109 Uiso 1 1 calc R U . . .
C40 C 0.15230(12) 0.3046(2) 0.6152(4) 0.084(2) Uani 1 2 d S TU P . .
C310 C 0.33320(12) 0.55132(16) 0.4905(3) 0.099(2) Uani 1 1 d D U . . .
C17 C 0.2655(2) 0.38527(18) 0.6116(3) 0.095(2) Uani 1 1 d . U . . .
H17 H 0.244531 0.375284 0.622675 0.115 Uiso 1 1 calc R U . . .
C62 C 0.4445(2) 0.4807(2) 0.4716(3) 0.097(2) Uani 1 1 d . U . . .
C232 C 0.16853(15) 0.3371(3) 0.7538(5) 0.095(3) Uani 1 2 d S TU P . .
H232 H 0.172281 0.344563 0.784943 0.114 Uiso 1 2 calc R U P . .
C61 C 0.19808(17) 0.36937(16) 0.5370(3) 0.092(2) Uani 1 1 d . U . . .
C63 C 0.47023(18) 0.50314(18) 0.4671(3) 0.096(2) Uani 1 1 d . U . . .
C44 C 0.28389(19) 0.21366(19) 0.8939(3) 0.090(2) Uani 1 1 d . U . . .
H44 H 0.293361 0.202021 0.883741 0.108 Uiso 1 1 calc R U . . .
C21 C 0.3755(2) 0.43802(19) 0.5903(4) 0.096(2) Uani 1 1 d . U . . .
C223 C 0.17386(13) 0.3477(3) 0.3199(4) 0.085(3) Uani 1 2 d S TU P . .
H223 H 0.181130 0.362259 0.344966 0.102 Uiso 1 2 calc R U P . .
C240 C 0.24264(9) 0.26126(14) 0.8289(3) 0.093(2) Uani 1 1 d D U . . .
C230 C 0.15739(14) 0.3148(3) 0.6635(5) 0.091(3) Uani 1 2 d S TU P . .
C27 C 0.4018(2) 0.44962(19) 0.3947(4) 0.096(2) Uani 1 1 d . U . . .
H27 H 0.422758 0.460713 0.383963 0.115 Uiso 1 1 calc R U . . .
C66 C 0.29739(19) 0.1863(2) 0.9740(3) 0.088(2) Uani 1 1 d . U . . .
C33 C 0.2151(2) 0.29246(18) 0.4087(3) 0.094(2) Uani 1 1 d . U . . .
H33 H 0.232568 0.289732 0.403123 0.113 Uiso 1 1 calc R U . . .
C22 C 0.40761(19) 0.45534(19) 0.6062(4) 0.102(2) Uani 1 1 d . U . . .
H22 H 0.415326 0.459403 0.637225 0.123 Uiso 1 1 calc R U . . .
C60 C 0.2235(2) 0.37213(17) 0.5341(3) 0.094(2) Uani 1 1 d . U . . .
C330 C 0.33300(15) 0.63825(16) 0.4849(4) 0.104(3) Uani 1 1 d . U . . .
C243 C 0.25736(10) 0.29103(14) 0.8110(3) 0.101(2) Uani 1 1 d D U . . .
H243 H 0.268587 0.308536 0.830932 0.121 Uiso 1 1 calc R U . . .
C48 C 0.29248(19) 0.20357(19) 1.0676(3) 0.090(2) Uani 1 1 d . U . . .
H48 H 0.301871 0.190833 1.067242 0.108 Uiso 1 1 calc R U . . .
C41 C 0.24415(19) 0.25727(19) 0.8803(3) 0.086(2) Uani 1 1 d . U . . .
C10 C 0.3184(2) 0.40713(18) 0.3840(4) 0.095(2) Uani 1 1 d . U . . .
C37 C 0.2176(2) 0.29625(17) 0.5836(3) 0.092(2) Uani 1 1 d . U . . .
H37 H 0.236204 0.295503 0.588668 0.111 Uiso 1 1 calc R U . . .
C302 C 0.33316(11) 0.52348(14) 0.49244(19) 0.108(2) Uani 1 1 d D U . . .
C220 C 0.15729(14) 0.3146(3) 0.3298(5) 0.089(2) Uani 1 2 d S TU P . .
C390 C 0.02952(15) 0.02952(15) 1.000000 0.109(4) Uani 1 2 d DS TU P . .
C200 C 0.31188(9) 0.40517(14) 0.3329(3) 0.103(2) Uani 1 1 d D U . . .
C23 C 0.4237(2) 0.4642(2) 0.5662(4) 0.102(2) Uani 1 1 d . U . . .
H23 H 0.445784 0.476490 0.564146 0.122 Uiso 1 1 calc R U . . .
C383 C 0.05911(15) 0.05911(15) 1.000000 0.117(4) Uani 1 2 d DS TU P . .
C210 C 0.35641(13) 0.42875(13) 0.6731(3) 0.107(2) Uani 1 1 d D U . . .
C43 C 0.2727(2) 0.22750(19) 0.8668(3) 0.096(2) Uani 1 1 d . U . . .
H43 H 0.272727 0.227678 0.833649 0.116 Uiso 1 1 calc R U . . .
C201 C 0.29606(9) 0.37579(15) 0.3123(3) 0.104(2) Uani 1 1 d D U . . .
H201 H 0.289232 0.357426 0.330477 0.125 Uiso 1 1 calc R U . . .
C18 C 0.2917(2) 0.39782(19) 0.6381(4) 0.102(2) Uani 1 1 d . U . . .
H18 H 0.292578 0.398273 0.671155 0.122 Uiso 1 1 calc R U . . .
C231 C 0.17384(14) 0.3477(3) 0.6750(5) 0.095(3) Uani 1 2 d S TU P . .
H231 H 0.181218 0.362437 0.650258 0.114 Uiso 1 2 calc R U P . .
C20 C 0.3498(2) 0.42560(19) 0.6230(4) 0.096(2) Uani 1 1 d . U . . .
C28 C 0.3765(2) 0.43542(19) 0.3665(4) 0.104(2) Uani 1 1 d . U . . .
H28 H 0.375874 0.433886 0.333430 0.125 Uiso 1 1 calc R U . . .
C241 C 0.22661(13) 0.23638(19) 0.7997(3) 0.110(2) Uani 1 1 d D U . . .
H241 H 0.216510 0.215884 0.812462 0.132 Uiso 1 1 calc R U . . .
C213 C 0.37327(14) 0.41575(14) 0.6920(3) 0.112(2) Uani 1 1 d D U . . .
H213 H 0.380212 0.404857 0.672588 0.135 Uiso 1 1 calc R U . . .
C202 C 0.30071(11) 0.40124(18) 0.2386(3) 0.124(3) Uani 1 1 d D U . . .
H202 H 0.296704 0.399560 0.206044 0.148 Uiso 1 1 calc R U . . .
C211 C 0.34602(15) 0.44480(14) 0.7010(4) 0.120(3) Uani 1 1 d D U . . .
H211 H 0.334518 0.453631 0.687905 0.144 Uiso 1 1 calc R U . . .
C203 C 0.32178(12) 0.43196(18) 0.3058(3) 0.114(3) Uani 1 1 d D U . . .
H203 H 0.332557 0.451793 0.320624 0.136 Uiso 1 1 calc R U . . .
C242 C 0.23950(12) 0.26989(18) 0.7359(3) 0.127(3) Uani 1 1 d D U . . .
H242 H 0.238554 0.273173 0.703475 0.153 Uiso 1 1 calc R U . . .
C212 C 0.36945(18) 0.43461(18) 0.7661(4) 0.139(3) Uani 1 1 d D U . . .
H212 H 0.374004 0.436634 0.798522 0.167 Uiso 1 1 calc R U . . .
C354 C 0.04239(11) 0.0848(2) 0.5393(5) 0.147(4) Uani 1 2 d DS TU P B .
H354 H 0.037318 0.074635 0.568791 0.177 Uiso 1 2 calc R U P . .
C352 C 0.04233(11) 0.0847(2) 0.4604(5) 0.146(4) Uani 1 2 d DS TU P B .
H352 H 0.036851 0.073702 0.431603 0.175 Uiso 1 2 calc R U P . .
C381 C 0.1005(2) 0.1010(2) 0.95808(19) 0.187(5) Uani 1 1 d D U . . .
H381 H 0.110332 0.110692 0.929544 0.224 Uiso 1 1 calc R U . C .
C351 C 0.05836(11) 0.1167(2) 0.4583(5) 0.148(4) Uani 1 2 d DS TU P . .
H351 H 0.063328 0.126657 0.428681 0.178 Uiso 1 2 calc R U P B .
C314 C 0.34339(18) 0.5980(3) 0.4499(4) 0.101(3) Uani 0.5 1 d D U P A 2
H314 H 0.350598 0.610468 0.422608 0.121 Uiso 0.5 1 calc R U P A 2
C315 C 0.34345(19) 0.5698(2) 0.4516(5) 0.102(3) Uani 0.5 1 d D U P A 2
H315 H 0.350670 0.563416 0.425456 0.122 Uiso 0.5 1 calc R U P A 2
C343 C 0.1108(2) 0.1858(2) 0.5217(4) 0.101(4) Uani 0.5 1 d D U P B -1
H343 H 0.118670 0.175339 0.540483 0.122 Uiso 0.5 1 calc R U P B -1
C355 C 0.05872(11) 0.1174(2) 0.5378(5) 0.151(4) Uani 1 2 d DS TU P . .
H355 H 0.064211 0.128422 0.566563 0.181 Uiso 1 2 calc R U P B .
C340 C 0.0910(2) 0.2186(2) 0.4695(4) 0.104(4) Uani 0.5 1 d D U P B -1
H340 H 0.083349 0.229136 0.450775 0.125 Uiso 0.5 1 calc R U P B -1
C341 C 0.0755(2) 0.1858(2) 0.4715(4) 0.100(4) Uani 0.5 1 d D U P B -1
H341 H 0.057070 0.175070 0.453162 0.120 Uiso 0.5 1 calc R U P B -1
C382 C 0.0724(2) 0.0733(2) 0.95835(19) 0.195(5) Uani 1 1 d D U . . .
H382 H 0.062250 0.064067 0.929810 0.234 Uiso 1 1 calc R U . . .
C313 C 0.33320(9) 0.60800(15) 0.4868(2) 0.098(2) Uani 1 1 d D U . . .
C312 C 0.32254(11) 0.5896(2) 0.5272(3) 0.105(3) Uani 0.5 1 d D U P A 2
H312 H 0.315353 0.596142 0.553165 0.126 Uiso 0.5 1 calc R U P A 2
C344 C 0.1279(2) 0.2190(2) 0.5216(4) 0.104(4) Uani 0.5 1 d D U P B -1
H344 H 0.146418 0.230084 0.539665 0.124 Uiso 0.5 1 calc R U P B -1
C311 C 0.32272(13) 0.5614(2) 0.5284(4) 0.105(3) Uani 0.5 1 d D U P A 2
H311 H 0.315550 0.548814 0.555589 0.126 Uiso 0.5 1 calc R U P A 2
C371 C 0.15058(17) 0.16965(16) 0.9744(2) 0.118(4) Uani 0.5 1 d D U P C -1
H371 H 0.134232 0.167848 0.954867 0.142 Uiso 0.5 1 calc R U P C -1
C304 C 0.35096(15) 0.48639(19) 0.4652(2) 0.111(3) Uani 0.5 1 d D U P D 1
H304 H 0.363321 0.482557 0.443750 0.133 Uiso 0.5 1 calc R U P D 1
C374 C 0.1541(2) 0.1658(2) 1.0336(5) 0.128(4) Uani 0.5 1 d D U P C -2
H374 H 0.140409 0.161042 1.059413 0.153 Uiso 0.5 1 calc R U P C -2
C301 C 0.3166(2) 0.4994(2) 0.5246(3) 0.116(3) Uani 0.5 1 d D U P D 1
H301 H 0.304079 0.502812 0.546361 0.139 Uiso 0.5 1 calc R U P D 1
C401 C 0.3143(2) 0.4967(2) 0.4676(3) 0.117(3) Uani 0.5 1 d D U P D 2
H401 H 0.299813 0.497593 0.446692 0.140 Uiso 0.5 1 calc R U P D 2
C400 C 0.3140(2) 0.4681(2) 0.4697(3) 0.114(3) Uani 0.5 1 d D U P D 2
H400 H 0.299912 0.451035 0.450888 0.137 Uiso 0.5 1 calc R U P D 2
C303 C 0.35001(13) 0.5146(2) 0.4636(2) 0.113(3) Uani 0.5 1 d D U P D 1
H303 H 0.362312 0.529140 0.440116 0.135 Uiso 0.5 1 calc R U P D 1
C403 C 0.35262(14) 0.5175(2) 0.5210(2) 0.121(3) Uani 0.5 1 d D U P D 2
H403 H 0.366678 0.534730 0.539712 0.145 Uiso 0.5 1 calc R U P D 2
C373 C 0.1821(2) 0.1946(2) 1.0360(4) 0.125(4) Uani 0.5 1 d D U P C -2
H373 H 0.186682 0.208195 1.061950 0.150 Uiso 0.5 1 calc R U P C -2
C300 C 0.3162(2) 0.4708(2) 0.5287(3) 0.113(3) Uani 0.5 1 d D U P D 1
H300 H 0.304017 0.455949 0.551942 0.136 Uiso 0.5 1 calc R U P D 1
C370 C 0.17855(16) 0.19863(17) 0.9730(2) 0.114(4) Uani 0.5 1 d D U P C -1
H370 H 0.180486 0.215074 0.953562 0.136 Uiso 0.5 1 calc R U P C -1
C404 C 0.35489(18) 0.4902(2) 0.5266(3) 0.119(3) Uani 0.5 1 d D U P D 2
H404 H 0.369216 0.488934 0.547356 0.143 Uiso 0.5 1 calc R U P D 2
C412 C 0.34511(11) 0.6006(2) 0.5257(3) 0.103(3) Uani 0.5 1 d D U P A 1
H412 H 0.353209 0.614977 0.550914 0.123 Uiso 0.5 1 calc R U P A 1
C411 C 0.34538(13) 0.5729(2) 0.5284(4) 0.102(3) Uani 0.5 1 d D U P A 1
H411 H 0.353579 0.568205 0.555222 0.123 Uiso 0.5 1 calc R U P A 1
C415 C 0.32161(19) 0.5589(3) 0.4526(4) 0.098(3) Uani 0.5 1 d D U P A 1
H415 H 0.313431 0.544732 0.427108 0.117 Uiso 0.5 1 calc R U P A 1
C414 C 0.32169(18) 0.5870(2) 0.4510(4) 0.099(3) Uani 0.5 1 d D U P A 1
H414 H 0.313510 0.591815 0.424245 0.119 Uiso 0.5 1 calc R U P A 1
C502 C 0.1806(5) 0.2120(6) 0.6956(9) 0.169(6) Uani 0.5 1 d D U P E 2
H50A H 0.165520 0.211292 0.718429 0.253 Uiso 0.5 1 calc R U P E 2
H50B H 0.188949 0.231268 0.677325 0.253 Uiso 0.5 1 calc R U P E 2
H50C H 0.170274 0.193883 0.674824 0.253 Uiso 0.5 1 calc R U P E 2
C500 C 0.1938(6) 0.1805(4) 0.7484(7) 0.169(6) Uani 0.5 1 d D U P E 2
H50D H 0.177861 0.179027 0.770289 0.253 Uiso 0.5 1 calc R U P E 2
H50E H 0.184293 0.162761 0.726757 0.253 Uiso 0.5 1 calc R U P E 2
H50F H 0.210621 0.179962 0.765782 0.253 Uiso 0.5 1 calc R U P E 2
C501 C 0.2313(5) 0.2122(7) 0.6881(9) 0.187(7) Uani 0.5 1 d D U P E 2
H50G H 0.247981 0.211715 0.706039 0.280 Uiso 0.5 1 calc R U P E 2
H50H H 0.221580 0.194143 0.667230 0.280 Uiso 0.5 1 calc R U P E 2
H50I H 0.240256 0.231528 0.669731 0.280 Uiso 0.5 1 calc R U P E 2
C511 C 0.3219(6) 0.4835(4) 0.2552(8) 0.166(6) Uani 0.5 1 d D U P F 2
H51A H 0.299214 0.473972 0.259359 0.249 Uiso 0.5 1 calc R U P F 2
H51B H 0.332090 0.488319 0.285759 0.249 Uiso 0.5 1 calc R U P F 2
H51C H 0.329726 0.502798 0.237054 0.249 Uiso 0.5 1 calc R U P F 2
C510 C 0.3635(3) 0.4750(6) 0.2228(10) 0.169(6) Uani 0.5 1 d D U P F 2
H51D H 0.373601 0.478041 0.253266 0.254 Uiso 0.5 1 calc R U P F 2
H51E H 0.367775 0.461117 0.203725 0.254 Uiso 0.5 1 calc R U P F 2
H51F H 0.371741 0.495265 0.207144 0.254 Uiso 0.5 1 calc R U P F 2
C512 C 0.3118(6) 0.4554(6) 0.1832(6) 0.185(8) Uani 0.5 1 d D U P F 2
H51G H 0.289287 0.445982 0.189144 0.278 Uiso 0.5 1 calc R U P F 2
H51H H 0.319430 0.475383 0.167133 0.278 Uiso 0.5 1 calc R U P F 2
H51I H 0.315463 0.441235 0.163715 0.278 Uiso 0.5 1 calc R U P F 2
C522 C 0.3506(6) 0.4653(7) 0.8295(6) 0.176(7) Uani 0.5 1 d D U P G 2
H52A H 0.373412 0.475213 0.831207 0.264 Uiso 0.5 1 calc R U P G 2
H52B H 0.343602 0.477145 0.848453 0.264 Uiso 0.5 1 calc R U P G 2
H52C H 0.341095 0.443818 0.841376 0.264 Uiso 0.5 1 calc R U P G 2
C521 C 0.3568(6) 0.4991(4) 0.7664(9) 0.163(6) Uani 0.5 1 d D U P G 2
H52D H 0.379534 0.508042 0.767447 0.244 Uiso 0.5 1 calc R U P G 2
H52E H 0.350489 0.501253 0.734892 0.244 Uiso 0.5 1 calc R U P G 2
H52F H 0.350686 0.510232 0.788534 0.244 Uiso 0.5 1 calc R U P G 2
C520 C 0.3056(4) 0.4492(7) 0.7788(10) 0.164(6) Uani 0.5 1 d D U P G 2
H52G H 0.298486 0.448438 0.746680 0.246 Uiso 0.5 1 calc R U P G 2
H52H H 0.296489 0.427878 0.791051 0.246 Uiso 0.5 1 calc R U P G 2
H52I H 0.298996 0.461205 0.798128 0.246 Uiso 0.5 1 calc R U P G 2
C4_1 C 0.14847(3) 0.29694(7) 0.15903(10) 0.105(4) Uani 1 2 d DS TU P . .
C5_1 C 0.10549(17) 0.2620(2) 0.2076(3) 0.117(3) Uani 1 1 d D U . . .
H5A_1 H 0.099071 0.251333 0.237779 0.175 Uiso 1 1 calc R U . . .
H5B_1 H 0.096310 0.275399 0.203482 0.175 Uiso 1 1 calc R U . . .
H5C_1 H 0.098233 0.246362 0.182568 0.175 Uiso 1 1 calc R U . . .
C2_1 C 0.14088(5) 0.28176(10) 0.20587(7) 0.098(3) Uani 1 2 d DS TU P . .
C1_1 C 0.15245(13) 0.3049(3) 0.2463(4) 0.089(2) Uani 1 2 d DS TU P . .
H4A_1 H 0.14133(10) 0.28095(6) 0.13462(7) 0.134 Uiso 0.5 1 d D U P H -1
H4B_1 H 0.13819(5) 0.30939(4) 0.15510(12) 0.134 Uiso 1 1 d D U . I -1
C5_2 C 0.22891(17) 0.40702(19) 0.2930(3) 0.119(3) Uani 1 1 d D U . . .
H5A_2 H 0.226039 0.401403 0.326065 0.179 Uiso 1 1 calc R U . . .
H5B_2 H 0.240634 0.398219 0.277977 0.179 Uiso 1 1 calc R U . . .
H5C_2 H 0.240542 0.429843 0.289814 0.179 Uiso 1 1 calc R U . . .
C1_2 C 0.17907(11) 0.3581(2) 0.2763(5) 0.086(2) Uani 1 2 d DS TU P . .
C2_2 C 0.19697(5) 0.39394(10) 0.26955(9) 0.098(3) Uani 1 2 d DS TU P . .
C3_2 C 0.20130(3) 0.40260(5) 0.21813(19) 0.140(5) Uani 1 2 d DS TU P . .
H3A_2 H 0.20244(6) 0.42291(4) 0.21501(12) 0.210 Uiso 0.5 1 d D U P J -1
H3B_2 H 0.22114(4) 0.40448(6) 0.20811(9) 0.210 Uiso 1 1 d D U . K -1
C4_3 C 0.10547(18) 0.2614(2) 0.7835(3) 0.125(3) Uani 1 1 d D U . . .
H4A_3 H 0.096399 0.275051 0.785684 0.188 Uiso 1 1 calc R U . . .
H4B_3 H 0.099575 0.250217 0.753733 0.188 Uiso 1 1 calc R U . . .
H4C_3 H 0.097611 0.246289 0.809203 0.188 Uiso 1 1 calc R U . . .
C3_3 C 0.14813(3) 0.29626(7) 0.83531(13) 0.134(4) Uani 1 2 d DS TU P . .
C2_3 C 0.14038(5) 0.28077(10) 0.78658(7) 0.103(3) Uani 1 2 d DS TU P . .
C1_3 C 0.15264(14) 0.3053(3) 0.7486(4) 0.098(3) Uani 1 2 d DS TU P . .
H3A_3 H 0.13884(6) 0.30975(4) 0.83610(13) 0.147 Uiso 1 1 d D U . L -1
H3B_3 H 0.13733(11) 0.27915(6) 0.85771(7) 0.147 Uiso 0.5 1 d D U P M -1
C3_4 C 0.1761(5) 0.4062(4) 0.7397(8) 0.128(6) Uani 0.5 1 d D U P N -1
H3A_4 H 0.162402 0.402029 0.712740 0.192 Uiso 0.5 1 calc R U P N -1
H3B_4 H 0.163410 0.395613 0.767211 0.192 Uiso 0.5 1 calc R U P N -1
H3C_4 H 0.188153 0.428753 0.745451 0.192 Uiso 0.5 1 calc R U P N -1
C5_4 C 0.2216(4) 0.4116(4) 0.6916(6) 0.162(8) Uani 0.5 1 d D U P N -1
H5A_4 H 0.235156 0.402694 0.687048 0.243 Uiso 0.5 1 calc R U P N -1
H5B_4 H 0.210295 0.409870 0.662561 0.243 Uiso 0.5 1 calc R U P N -1
H5C_4 H 0.234263 0.433733 0.700204 0.243 Uiso 0.5 1 calc R U P N -1
C4_4 C 0.2191(4) 0.4008(5) 0.7723(6) 0.147(8) Uani 0.5 1 d D U P N -1
H4A_4 H 0.233609 0.393076 0.766652 0.221 Uiso 0.5 1 calc R U P N -1
H4B_4 H 0.230896 0.423384 0.777827 0.221 Uiso 0.5 1 calc R U P N -1
H4C_4 H 0.206153 0.390244 0.799587 0.221 Uiso 0.5 1 calc R U P N -1
C2_4 C 0.1982(4) 0.3941(2) 0.7301(4) 0.111(3) Uani 0.5 1 d D U P N -1
C1_4 C 0.17938(12) 0.3588(2) 0.7205(5) 0.098(3) Uani 1 2 d DS TU P . .
C3_5 C 0.2115(7) 0.2206(5) 0.6691(5) 0.182(7) Uani 0.5 1 d D U P E 1
H3A_5 H 0.203048 0.234470 0.663160 0.273 Uiso 0.5 1 calc R U P E 1
H3B_5 H 0.233844 0.231487 0.661311 0.273 Uiso 0.5 1 calc R U P E 1
H3C_5 H 0.200448 0.201788 0.649782 0.273 Uiso 0.5 1 calc R U P E 1
C1_5 C 0.22448(13) 0.23985(19) 0.7521(3) 0.128(3) Uani 1 1 d D U . . .
C4_5 C 0.1726(3) 0.1942(5) 0.7342(8) 0.163(6) Uani 0.5 1 d D U P E 1
H4A_5 H 0.164143 0.208245 0.730049 0.244 Uiso 0.5 1 calc R U P E 1
H4B_5 H 0.161125 0.175773 0.714197 0.244 Uiso 0.5 1 calc R U P E 1
H4C_5 H 0.170269 0.187538 0.766849 0.244 Uiso 0.5 1 calc R U P E 1
C2_5 C 0.2072(3) 0.2112(3) 0.7209(4) 0.158(3) Uani 1 1 d D U . . .
C5_5 C 0.2208(6) 0.1900(5) 0.7270(8) 0.160(5) Uani 0.5 1 d D U P E 1
H5A_5 H 0.209583 0.171670 0.706910 0.241 Uiso 0.5 1 calc R U P E 1
H5B_5 H 0.242973 0.201366 0.718476 0.241 Uiso 0.5 1 calc R U P E 1
H5C_5 H 0.218620 0.183346 0.759617 0.241 Uiso 0.5 1 calc R U P E 1
C5_6 C 0.2813(3) 0.3269(3) 0.6912(4) 0.190(5) Uani 1 1 d D U . . .
H5A_6 H 0.296433 0.319518 0.692621 0.286 Uiso 1 1 calc R U . . .
H5B_6 H 0.263594 0.312670 0.671548 0.286 Uiso 1 1 calc R U . . .
H5C_6 H 0.291407 0.347950 0.677836 0.286 Uiso 1 1 calc R U . . .
C1_6 C 0.25570(12) 0.29533(17) 0.7636(3) 0.115(2) Uani 1 1 d D U . . .
C4_6 C 0.2970(2) 0.3517(2) 0.7700(4) 0.167(4) Uani 1 1 d D U . . .
H4A_6 H 0.312491 0.344981 0.773573 0.250 Uiso 1 1 calc R U . . .
H4B_6 H 0.306592 0.371981 0.754158 0.250 Uiso 1 1 calc R U . . .
H4C_6 H 0.289499 0.353580 0.800789 0.250 Uiso 1 1 calc R U . . .
C2_6 C 0.2695(2) 0.3275(2) 0.7411(3) 0.136(3) Uani 1 1 d D U . . .
C3_6 C 0.2466(2) 0.3389(2) 0.7367(4) 0.145(4) Uani 1 1 d D U . . .
H3A_6 H 0.256839 0.359567 0.722063 0.217 Uiso 1 1 calc R U . . .
H3B_6 H 0.228880 0.324213 0.717454 0.217 Uiso 1 1 calc R U . . .
H3C_6 H 0.239051 0.340231 0.767727 0.217 Uiso 1 1 calc R U . . .
C3_7 C 0.2923(2) 0.3405(3) 0.1995(4) 0.168(4) Uani 1 1 d D U . . .
H3A_7 H 0.312020 0.343217 0.211915 0.252 Uiso 1 1 calc R U . . .
H3B_7 H 0.280691 0.320099 0.184234 0.252 Uiso 1 1 calc R U . . .
H3C_7 H 0.296826 0.357088 0.176796 0.252 Uiso 1 1 calc R U . . .
C5_7 C 0.2423(2) 0.3383(3) 0.2208(5) 0.181(5) Uani 1 1 d D U . . .
H5A_7 H 0.230131 0.339571 0.246853 0.272 Uiso 1 1 calc R U . . .
H5B_7 H 0.246543 0.354847 0.198224 0.272 Uiso 1 1 calc R U . . .
H5C_7 H 0.230408 0.317858 0.205662 0.272 Uiso 1 1 calc R U . . .
C4_7 C 0.2655(3) 0.3157(2) 0.2736(4) 0.162(4) Uani 1 1 d D U . . .
H4A_7 H 0.252947 0.316615 0.299376 0.242 Uiso 1 1 calc R U . . .
H4B_7 H 0.253723 0.295533 0.257609 0.242 Uiso 1 1 calc R U . . .
H4C_7 H 0.285029 0.317926 0.285881 0.242 Uiso 1 1 calc R U . . .
C2_7 C 0.2730(2) 0.3424(2) 0.2390(3) 0.132(3) Uani 1 1 d D U . . .
C1_7 C 0.29036(11) 0.37376(17) 0.2644(3) 0.113(2) Uani 1 1 d D U . . .
C3_8 C 0.3493(5) 0.4585(5) 0.1903(7) 0.163(6) Uani 0.5 1 d D U P F 1
H3A_8 H 0.336753 0.439460 0.172111 0.245 Uiso 0.5 1 calc R U P F 1
H3B_8 H 0.356881 0.476814 0.169858 0.245 Uiso 0.5 1 calc R U P F 1
H3C_8 H 0.367148 0.457980 0.204144 0.245 Uiso 0.5 1 calc R U P F 1
C1_8 C 0.31660(12) 0.43090(18) 0.2584(3) 0.126(3) Uani 1 1 d D U . . .
C5_8 C 0.3495(6) 0.4906(3) 0.2563(7) 0.168(7) Uani 0.5 1 d D U P F 1
H5A_8 H 0.366789 0.489319 0.270865 0.252 Uiso 0.5 1 calc R U P F 1
H5B_8 H 0.357932 0.508491 0.234988 0.252 Uiso 0.5 1 calc R U P F 1
H5C_8 H 0.337046 0.493295 0.280542 0.252 Uiso 0.5 1 calc R U P F 1
C2_8 C 0.3290(2) 0.4607(2) 0.2293(4) 0.157(3) Uani 1 1 d D U . . .
C4_8 C 0.3030(4) 0.4650(6) 0.2082(9) 0.166(6) Uani 0.5 1 d D U P F 1
H4A_8 H 0.288806 0.446286 0.190182 0.249 Uiso 0.5 1 calc R U P F 1
H4B_8 H 0.291236 0.468053 0.233158 0.249 Uiso 0.5 1 calc R U P F 1
H4C_8 H 0.312122 0.483250 0.187604 0.249 Uiso 0.5 1 calc R U P F 1
C3_9 C 0.4327(2) 0.4224(3) 0.7412(4) 0.175(4) Uani 1 1 d D U . . .
H3A_9 H 0.441875 0.443963 0.752627 0.263 Uiso 1 1 calc R U . . .
H3B_9 H 0.444371 0.412884 0.753991 0.263 Uiso 1 1 calc R U . . .
H3C_9 H 0.433739 0.422530 0.707120 0.263 Uiso 1 1 calc R U . . .
C1_9 C 0.37993(15) 0.41869(16) 0.7393(4) 0.129(3) Uani 1 1 d D U . . .
C4_9 C 0.3867(3) 0.3713(2) 0.7378(4) 0.164(4) Uani 1 1 d D U . . .
H4A_9 H 0.387460 0.372036 0.703687 0.246 Uiso 1 1 calc R U . . .
H4B_9 H 0.399699 0.362915 0.749408 0.246 Uiso 1 1 calc R U . . .
H4C_9 H 0.365078 0.357883 0.748097 0.246 Uiso 1 1 calc R U . . .
C2_9 C 0.3989(2) 0.4038(3) 0.7566(4) 0.149(3) Uani 1 1 d D U . . .
C5_9 C 0.3967(3) 0.3999(3) 0.8088(4) 0.209(5) Uani 1 1 d D U . . .
H5A_9 H 0.404285 0.420346 0.823550 0.314 Uiso 1 1 calc R U . . .
H5B_9 H 0.374839 0.385915 0.817684 0.314 Uiso 1 1 calc R U . . .
H5C_9 H 0.409461 0.390946 0.818995 0.314 Uiso 1 1 calc R U . . .
C3_10 C 0.3663(5) 0.4901(5) 0.8084(9) 0.183(7) Uani 0.5 1 d D U P G 1
H3A_10 H 0.357404 0.500258 0.827408 0.274 Uiso 0.5 1 calc R U P G 1
H3B_10 H 0.375570 0.481016 0.828741 0.274 Uiso 0.5 1 calc R U P G 1
H3C_10 H 0.382387 0.505594 0.787747 0.274 Uiso 0.5 1 calc R U P G 1
C1_10 C 0.35282(17) 0.44772(17) 0.7489(4) 0.136(3) Uani 1 1 d D U . . .
C4_10 C 0.3130(5) 0.4405(5) 0.8084(8) 0.182(7) Uani 0.5 1 d D U P G 1
H4A_10 H 0.297354 0.424686 0.787612 0.273 Uiso 0.5 1 calc R U P G 1
H4B_10 H 0.320274 0.430421 0.830589 0.273 Uiso 0.5 1 calc R U P G 1
H4C_10 H 0.303661 0.451002 0.825476 0.273 Uiso 0.5 1 calc R U P G 1
C2_10 C 0.3408(3) 0.4647(3) 0.7795(4) 0.157(3) Uani 1 1 d D U . . .
C5_10 C 0.3254(6) 0.4790(6) 0.7486(7) 0.172(6) Uani 0.5 1 d D U P G 1
H5A_10 H 0.308775 0.462527 0.729795 0.257 Uiso 0.5 1 calc R U P G 1
H5B_10 H 0.316441 0.488698 0.768558 0.257 Uiso 0.5 1 calc R U P G 1
H5C_10 H 0.341182 0.494907 0.728075 0.257 Uiso 0.5 1 calc R U P G 1

loop_
_atom_site_aniso_label
_atom_site_aniso_U_11
_atom_site_aniso_U_22
_atom_site_aniso_U_33
_atom_site_aniso_U_23
_atom_site_aniso_U_13
_atom_site_aniso_U_12
Zn3 0.0592(7) 0.0592(7) 0.0877(11) -0.0003(4) 0.0003(4) 0.0247(7)
Zn2 0.0713(8) 0.0296(8) 0.1188(13) 0.0002(7) 0.0001(4) 0.0148(4)
Zn1 0.0628(7) 0.0471(7) 0.1578(12) 0.0009(6) -0.0011(6) 0.0286(5)
N6 0.080(4) 0.040(3) 0.104(4) 0.010(3) 0.003(3) 0.024(3)
N7 0.081(4) 0.071(4) 0.094(4) 0.013(3) 0.009(3) 0.042(3)
N8 0.067(3) 0.064(3) 0.093(4) -0.005(3) -0.006(3) 0.031(3)
N3 0.078(4) 0.055(3) 0.136(5) 0.009(4) 0.007(4) 0.038(3)
N5 0.086(4) 0.045(3) 0.101(4) -0.005(3) -0.001(4) 0.028(3)
N4 0.062(3) 0.044(3) 0.151(5) 0.001(4) -0.001(4) 0.029(3)
N2 0.063(3) 0.071(4) 0.150(5) 0.009(4) 0.003(4) 0.039(3)
N303 0.062(4) 0.062(4) 0.119(7) -0.003(3) 0.003(3) 0.014(4)
N1 0.076(4) 0.053(3) 0.148(5) -0.006(4) -0.003(4) 0.035(3)
N301 0.078(4) 0.049(3) 0.187(6) 0.001(3) -0.007(4) 0.042(3)
N302 0.070(4) 0.023(4) 0.173(8) 0.004(4) 0.002(2) 0.012(2)
C353 0.071(4) 0.038(4) 0.195(8) -0.003(4) -0.002(2) 0.019(2)
C360 0.036(3) 0.033(4) 0.204(9) -0.003(5) -0.001(3) 0.017(2)
C39 0.078(4) 0.049(4) 0.103(5) 0.011(4) 0.001(4) 0.023(3)
C342 0.064(4) 0.032(4) 0.184(8) 0.001(5) 0.001(2) 0.016(2)
C36 0.087(4) 0.042(3) 0.107(4) 0.006(4) -0.001(4) 0.030(3)
C34 0.085(4) 0.042(3) 0.104(4) -0.013(4) -0.006(4) 0.026(3)
C31 0.083(4) 0.060(4) 0.100(5) -0.007(4) -0.001(4) 0.029(3)
C350 0.091(5) 0.035(4) 0.191(8) -0.002(4) -0.001(2) 0.017(2)
C14 0.064(4) 0.044(4) 0.148(5) -0.002(4) -0.003(4) 0.031(3)
C47 0.076(4) 0.065(4) 0.091(4) 0.006(4) 0.001(4) 0.034(3)
C11 0.066(4) 0.041(4) 0.153(5) -0.012(4) -0.001(4) 0.025(3)
C380 0.074(4) 0.074(4) 0.156(8) -0.005(4) 0.005(4) 0.013(5)
C35 0.084(4) 0.046(4) 0.100(4) -0.006(4) -0.004(4) 0.027(3)
C50 0.078(4) 0.069(4) 0.099(5) -0.009(4) -0.011(4) 0.038(4)
C42 0.093(4) 0.077(4) 0.096(4) 0.021(4) 0.026(4) 0.050(3)
C221 0.079(4) 0.086(6) 0.101(6) -0.009(5) -0.005(2) 0.043(3)
C16 0.078(4) 0.051(4) 0.141(5) 0.010(4) 0.008(4) 0.039(3)
C45 0.085(4) 0.068(4) 0.094(4) 0.008(4) 0.012(4) 0.041(3)
C13 0.074(5) 0.054(4) 0.159(6) -0.016(5) -0.007(4) 0.029(4)
C67 0.097(5) 0.072(5) 0.095(5) 0.005(4) 0.000(4) 0.044(4)
C65 0.082(5) 0.082(5) 0.114(6) -0.010(5) -0.005(5) 0.045(4)
C25 0.066(4) 0.062(4) 0.146(5) -0.001(4) -0.003(4) 0.041(3)
C38 0.093(5) 0.069(4) 0.105(5) 0.007(4) 0.000(4) 0.034(4)
C372 0.067(3) 0.067(3) 0.150(7) -0.009(3) 0.009(3) 0.020(4)
C15 0.071(4) 0.042(4) 0.151(5) 0.008(4) 0.003(4) 0.027(3)
C24 0.066(4) 0.071(4) 0.143(5) 0.005(4) -0.002(4) 0.042(4)
C30 0.085(4) 0.059(5) 0.100(6) -0.004(5) -0.002(2) 0.030(2)
C19 0.080(4) 0.065(4) 0.138(5) 0.013(4) 0.010(4) 0.039(4)
C29 0.075(4) 0.056(4) 0.145(5) -0.004(4) -0.001(4) 0.032(3)
C222 0.060(4) 0.087(5) 0.111(6) 0.002(5) 0.001(2) 0.044(3)
C26 0.068(4) 0.059(4) 0.145(5) -0.005(4) -0.002(4) 0.035(3)
C64 0.083(5) 0.066(5) 0.113(5) -0.008(4) -0.007(4) 0.036(3)
C46 0.077(4) 0.067(4) 0.089(4) 0.008(4) 0.008(4) 0.036(3)
C233 0.076(4) 0.095(6) 0.107(6) 0.008(5) 0.004(2) 0.047(3)
C12 0.073(4) 0.059(4) 0.159(6) -0.015(5) -0.009(4) 0.029(4)
C49 0.099(5) 0.085(5) 0.094(5) -0.006(4) -0.015(4) 0.052(4)
C32 0.092(5) 0.076(4) 0.101(5) -0.008(4) 0.000(4) 0.039(4)
C40 0.085(4) 0.053(5) 0.102(6) 0.013(5) 0.006(2) 0.027(2)
C310 0.058(4) 0.039(3) 0.206(6) 0.000(3) -0.001(4) 0.029(3)
C17 0.077(5) 0.068(4) 0.133(5) 0.028(5) 0.014(4) 0.030(4)
C62 0.064(4) 0.070(5) 0.155(6) 0.002(5) 0.001(4) 0.032(3)
C232 0.076(5) 0.108(6) 0.112(6) 0.002(5) 0.001(3) 0.054(3)
C61 0.054(4) 0.047(4) 0.159(7) 0.007(4) 0.008(4) 0.014(4)
C63 0.061(4) 0.068(5) 0.156(7) 0.003(5) 0.001(5) 0.029(4)
C44 0.102(5) 0.084(5) 0.096(5) 0.014(4) 0.017(4) 0.056(4)
C21 0.065(4) 0.073(4) 0.155(5) 0.012(5) 0.001(4) 0.039(3)
C223 0.071(4) 0.076(5) 0.109(6) 0.003(5) 0.002(2) 0.038(2)
C240 0.096(5) 0.109(5) 0.097(4) 0.016(4) 0.014(4) 0.068(4)
C230 0.082(4) 0.085(5) 0.107(5) 0.006(4) 0.003(2) 0.043(2)
C27 0.073(4) 0.067(4) 0.146(6) -0.005(5) -0.002(4) 0.033(4)
C66 0.096(5) 0.071(5) 0.098(5) 0.009(4) 0.005(4) 0.044(4)
C33 0.098(5) 0.068(4) 0.111(5) -0.008(4) 0.000(4) 0.038(4)
C22 0.070(4) 0.088(5) 0.149(6) -0.003(5) 0.000(4) 0.039(4)
C60 0.065(4) 0.042(4) 0.169(6) 0.010(4) 0.006(4) 0.023(4)
C330 0.044(4) 0.042(3) 0.225(8) -0.002(4) -0.003(4) 0.022(3)
C243 0.103(5) 0.119(5) 0.103(5) 0.028(4) 0.019(5) 0.071(4)
C48 0.099(5) 0.084(5) 0.094(5) -0.005(4) -0.011(4) 0.051(4)
C41 0.085(5) 0.086(5) 0.093(5) 0.016(4) 0.019(4) 0.046(4)
C10 0.075(4) 0.058(4) 0.150(5) 0.000(4) 0.000(4) 0.031(3)
C37 0.095(5) 0.068(4) 0.111(5) 0.004(4) -0.004(4) 0.038(4)
C302 0.084(4) 0.047(3) 0.198(6) -0.003(4) -0.007(4) 0.038(3)
C220 0.084(4) 0.079(5) 0.104(5) -0.005(4) -0.003(2) 0.039(2)
C390 0.064(4) 0.064(4) 0.200(10) 0.000(3) 0.000(3) 0.031(4)
C200 0.075(4) 0.078(4) 0.149(5) -0.003(4) -0.006(4) 0.033(4)
C23 0.067(5) 0.088(5) 0.147(6) 0.009(5) -0.002(4) 0.037(4)
C383 0.071(4) 0.071(4) 0.189(9) 0.002(4) -0.002(4) 0.019(5)
C210 0.091(5) 0.085(5) 0.149(5) 0.008(4) -0.002(4) 0.047(4)
C43 0.105(5) 0.095(5) 0.097(5) 0.021(4) 0.025(4) 0.057(4)
C201 0.073(5) 0.095(5) 0.149(6) -0.018(5) -0.010(5) 0.045(4)
C18 0.085(5) 0.074(5) 0.139(6) 0.022(4) 0.013(4) 0.034(4)
C231 0.082(5) 0.090(5) 0.117(6) 0.005(5) 0.003(3) 0.045(3)
C20 0.084(4) 0.070(4) 0.148(5) 0.011(4) 0.003(4) 0.049(4)
C28 0.074(5) 0.079(5) 0.146(6) -0.002(4) 0.000(4) 0.028(4)
C241 0.119(6) 0.130(5) 0.105(5) 0.010(4) 0.007(5) 0.080(5)
C213 0.101(5) 0.100(5) 0.154(6) 0.011(5) -0.005(5) 0.063(4)
C202 0.094(5) 0.126(5) 0.158(6) -0.003(5) -0.005(5) 0.061(5)
C211 0.095(5) 0.097(5) 0.166(6) -0.010(5) 0.003(5) 0.046(4)
C203 0.084(5) 0.092(5) 0.157(6) 0.007(5) -0.007(5) 0.038(4)
C242 0.127(6) 0.168(6) 0.106(6) 0.022(5) 0.014(5) 0.088(5)
C212 0.120(6) 0.124(6) 0.163(6) -0.008(5) -0.006(5) 0.053(4)
C354 0.164(7) 0.039(5) 0.197(8) 0.002(5) 0.001(3) 0.019(2)
C352 0.163(7) 0.041(5) 0.194(8) -0.012(5) -0.006(3) 0.020(2)
C381 0.120(6) 0.126(6) 0.180(8) -0.013(6) -0.011(6) -0.039(5)
C351 0.166(7) 0.042(5) 0.195(8) 0.001(5) 0.001(3) 0.021(2)
C314 0.051(6) 0.044(5) 0.207(7) 0.002(5) 0.003(6) 0.023(5)
C315 0.058(6) 0.042(5) 0.204(7) 0.001(5) 0.004(6) 0.024(5)
C343 0.083(6) 0.028(5) 0.183(9) 0.008(6) -0.002(6) 0.020(5)
C355 0.171(7) 0.040(5) 0.197(8) -0.009(5) -0.004(3) 0.020(2)
C340 0.077(6) 0.023(5) 0.184(9) 0.000(6) -0.009(6) 0.005(5)
C341 0.066(6) 0.028(5) 0.182(9) -0.007(6) -0.014(6) 0.005(5)
C382 0.128(6) 0.127(6) 0.199(8) 0.004(6) -0.003(6) -0.036(5)
C313 0.046(4) 0.040(4) 0.212(6) 0.000(3) 0.000(4) 0.024(3)
C312 0.058(6) 0.043(5) 0.212(7) -0.003(5) 0.000(6) 0.024(5)
C344 0.079(7) 0.030(5) 0.183(9) 0.007(6) -0.006(6) 0.013(5)
C311 0.061(6) 0.045(5) 0.211(7) 0.000(5) 0.002(6) 0.028(5)
C371 0.067(6) 0.085(6) 0.157(8) 0.003(6) -0.006(6) 0.004(5)
C304 0.103(6) 0.046(5) 0.194(7) 0.003(5) -0.004(5) 0.046(4)
C374 0.078(6) 0.091(6) 0.151(8) -0.016(6) 0.026(6) -0.004(6)
C301 0.106(6) 0.055(5) 0.204(7) -0.003(5) -0.003(6) 0.053(4)
C401 0.107(6) 0.055(5) 0.201(7) -0.004(5) -0.017(6) 0.050(4)
C400 0.102(6) 0.052(5) 0.199(7) -0.001(5) -0.016(5) 0.048(4)
C303 0.107(6) 0.046(5) 0.195(7) 0.002(5) -0.003(5) 0.045(4)
C403 0.110(6) 0.049(5) 0.205(7) -0.009(5) -0.020(6) 0.040(4)
C373 0.083(6) 0.084(6) 0.142(8) -0.014(6) 0.020(5) -0.007(6)
C300 0.103(6) 0.052(5) 0.201(7) -0.004(5) -0.001(5) 0.050(4)
C370 0.072(6) 0.077(6) 0.146(8) 0.010(6) -0.009(5) 0.004(5)
C404 0.107(6) 0.052(5) 0.202(7) -0.004(5) -0.016(6) 0.044(4)
C412 0.055(6) 0.041(5) 0.213(7) -0.003(5) -0.004(6) 0.024(5)
C411 0.057(6) 0.042(5) 0.211(7) -0.004(5) -0.005(6) 0.027(5)
C415 0.051(6) 0.040(5) 0.204(7) 0.000(5) -0.001(5) 0.025(5)
C414 0.049(6) 0.044(5) 0.207(7) 0.005(5) -0.004(6) 0.026(5)
C502 0.171(11) 0.195(12) 0.150(12) -0.044(10) -0.031(9) 0.100(10)
C500 0.187(12) 0.176(10) 0.160(12) -0.043(9) -0.032(10) 0.103(10)
C501 0.190(12) 0.213(13) 0.172(12) -0.045(10) -0.011(10) 0.112(11)
C511 0.157(12) 0.127(10) 0.197(13) 0.041(9) -0.004(11) 0.059(10)
C510 0.127(9) 0.145(12) 0.193(14) 0.053(11) 0.008(10) 0.036(9)
C512 0.157(12) 0.171(12) 0.180(12) 0.036(10) -0.008(10) 0.046(11)
C522 0.159(12) 0.166(12) 0.180(10) -0.031(10) 0.003(10) 0.065(11)
C521 0.147(11) 0.150(9) 0.184(13) -0.047(10) -0.001(11) 0.069(9)
C520 0.139(9) 0.171(12) 0.189(14) -0.032(12) 0.004(10) 0.084(9)
C4_1 0.094(6) 0.125(9) 0.107(7) -0.012(7) -0.006(3) 0.063(5)
C5_1 0.099(5) 0.115(7) 0.125(7) -0.013(6) -0.009(5) 0.045(5)
C2_1 0.090(5) 0.099(6) 0.108(6) -0.012(5) -0.006(2) 0.049(3)
C1_1 0.076(4) 0.092(5) 0.105(5) -0.009(5) -0.004(2) 0.046(2)
C5_2 0.087(6) 0.077(6) 0.184(9) 0.008(6) -0.002(5) 0.035(5)
C1_2 0.068(4) 0.078(5) 0.114(6) 0.006(4) 0.003(2) 0.039(2)
C2_2 0.087(5) 0.074(5) 0.129(7) 0.007(5) 0.003(3) 0.037(3)
C3_2 0.152(9) 0.106(9) 0.146(9) 0.023(8) 0.012(4) 0.053(5)
C4_3 0.108(6) 0.131(8) 0.114(7) 0.023(6) 0.001(5) 0.043(6)
C3_3 0.145(8) 0.157(11) 0.104(8) 0.000(8) 0.000(4) 0.078(6)
C2_3 0.097(5) 0.118(7) 0.102(6) 0.011(5) 0.006(3) 0.059(3)
C1_3 0.086(4) 0.109(5) 0.106(5) 0.009(5) 0.004(2) 0.055(3)
C3_4 0.125(12) 0.096(11) 0.168(16) 0.008(12) 0.014(12) 0.060(10)
C5_4 0.159(15) 0.094(11) 0.153(13) -0.033(10) 0.035(10) 0.004(10)
C4_4 0.129(14) 0.126(13) 0.148(13) 0.000(12) -0.022(10) 0.034(11)
C2_4 0.100(7) 0.092(6) 0.135(8) -0.005(6) 0.001(7) 0.045(6)
C1_4 0.084(4) 0.095(5) 0.120(6) 0.000(5) 0.000(2) 0.047(2)
C3_5 0.201(13) 0.200(12) 0.143(9) -0.034(10) -0.029(10) 0.099(11)
C1_5 0.135(6) 0.158(5) 0.111(5) 0.000(5) -0.009(5) 0.090(5)
C4_5 0.172(10) 0.177(12) 0.149(12) -0.050(10) -0.036(10) 0.095(9)
C2_5 0.172(7) 0.185(7) 0.129(7) -0.029(6) -0.020(6) 0.098(6)
C5_5 0.184(12) 0.183(11) 0.137(12) -0.039(10) -0.003(11) 0.108(9)
C5_6 0.214(11) 0.217(11) 0.181(9) 0.099(8) 0.094(8) 0.139(9)
C1_6 0.107(5) 0.146(5) 0.116(5) 0.034(4) 0.022(5) 0.081(4)
C4_6 0.128(8) 0.124(8) 0.231(10) 0.071(7) -0.002(7) 0.050(6)
C2_6 0.119(6) 0.167(6) 0.142(6) 0.054(5) 0.035(5) 0.087(5)
C3_6 0.142(8) 0.167(9) 0.162(9) 0.045(7) 0.036(7) 0.104(7)
C3_7 0.101(7) 0.182(10) 0.227(10) -0.064(8) 0.003(7) 0.075(7)
C5_7 0.099(7) 0.183(10) 0.276(12) -0.076(9) -0.056(7) 0.081(7)
C4_7 0.139(9) 0.104(7) 0.221(11) -0.045(6) -0.029(8) 0.046(7)
C2_7 0.091(5) 0.131(5) 0.180(7) -0.041(5) -0.020(5) 0.060(5)
C1_7 0.082(4) 0.111(4) 0.156(6) -0.020(4) -0.009(5) 0.056(4)
C3_8 0.130(11) 0.152(12) 0.177(12) 0.040(10) -0.003(9) 0.049(10)
C1_8 0.092(5) 0.115(5) 0.160(6) 0.014(5) -0.001(5) 0.044(4)
C5_8 0.144(12) 0.128(9) 0.192(13) 0.039(9) 0.001(11) 0.038(10)
C2_8 0.125(6) 0.136(6) 0.177(8) 0.030(6) -0.002(6) 0.042(6)
C4_8 0.154(11) 0.155(12) 0.185(13) 0.029(10) 0.003(10) 0.074(9)
C3_9 0.129(7) 0.175(10) 0.234(11) 0.010(9) -0.027(8) 0.084(7)
C1_9 0.113(5) 0.126(5) 0.159(6) 0.009(5) -0.004(5) 0.068(4)
C4_9 0.162(9) 0.157(8) 0.217(10) 0.036(8) 0.018(8) 0.113(8)
C2_9 0.134(6) 0.161(7) 0.166(7) 0.026(6) -0.020(6) 0.085(5)
C5_9 0.238(12) 0.271(13) 0.194(9) 0.022(10) -0.014(9) 0.183(10)
C3_10 0.166(12) 0.163(12) 0.193(13) -0.043(10) 0.001(10) 0.063(10)
C1_10 0.116(5) 0.121(5) 0.168(6) -0.020(5) -0.004(5) 0.057(4)
C4_10 0.161(11) 0.179(12) 0.186(13) -0.029(10) 0.005(10) 0.070(10)
C2_10 0.139(6) 0.151(7) 0.180(8) -0.034(6) -0.002(6) 0.073(5)
C5_10 0.162(12) 0.160(12) 0.208(13) -0.039(10) 0.002(10) 0.092(9)

_geom_special_details            
;
 All esds (except the esd in the dihedral angle between two l.s. planes)
 are estimated using the full covariance matrix.  The cell esds are taken
 into account individually in the estimation of esds in distances, angles
 and torsion angles; correlations between esds in cell parameters are only
 used when they are defined by crystal symmetry.  An approximate (isotropic)
 treatment of cell esds is used for estimating esds involving l.s. planes.
;
loop_
_geom_bond_atom_site_label_1
_geom_bond_atom_site_label_2
_geom_bond_distance
_geom_bond_site_symmetry_2
_geom_bond_publ_flag
Zn3 N7 2.062(6) 4_557 ?
Zn3 N7 2.062(6) . ?
Zn3 N8 2.056(6) . ?
Zn3 N8 2.055(6) 4_557 ?
Zn3 N303 2.111(8) . ?
Zn2 N6 2.052(7) 11 ?
Zn2 N6 2.052(7) . ?
Zn2 N5 2.054(7) 11 ?
Zn2 N5 2.054(7) . ?
Zn2 N302 2.186(7) . ?
Zn1 N3 2.037(7) . ?
Zn1 N4 2.046(7) . ?
Zn1 N2 2.024(7) . ?
Zn1 N1 2.039(8) . ?
Zn1 N301 2.148(5) . ?
N6 C39 1.355(9) . ?
N6 C36 1.395(10) . ?
N7 C42 1.378(9) . ?
N7 C45 1.362(9) . ?
N8 C47 1.387(9) . ?
N8 C50 1.375(9) . ?
N3 C16 1.417(10) . ?
N3 C19 1.380(10) . ?
N5 C34 1.383(10) . ?
N5 C31 1.377(9) . ?
N4 C14 1.384(10) . ?
N4 C11 1.385(10) . ?
N2 C24 1.355(10) . ?
N2 C21 1.388(11) . ?
N303 C373 1.353(10) 4_557 ?
N303 C373 1.353(10) . ?
N303 C370 1.342(8) . ?
N303 C370 1.342(8) 4_557 ?
N1 C29 1.362(10) . ?
N1 C26 1.416(10) . ?
N301 C304 1.357(6) . ?
N301 C400 1.336(8) . ?
N301 C300 1.353(8) . ?
N301 C404 1.414(10) . ?
N302 C340 1.348(8) 11 ?
N302 C340 1.348(8) . ?
N302 C344 1.359(8) . ?
N302 C344 1.359(8) 11 ?
C353 C360 1.464(14) . ?
C353 C354 1.357(9) . ?
C353 C352 1.363(9) . ?
C360 C360 1.405(9) 8_556 ?
C360 C360 1.406(9) 9_556 ?
C39 C38 1.441(11) . ?
C39 C40 1.412(10) . ?
C342 C350 1.396(14) . ?
C342 C343 1.388(8) 11 ?
C342 C343 1.388(8) . ?
C342 C341 1.373(8) . ?
C342 C341 1.373(8) 11 ?
C36 C35 1.387(11) . ?
C36 C37 1.436(11) . ?
C34 C35 1.368(11) . ?
C34 C33 1.432(11) . ?
C31 C30 1.423(10) . ?
C31 C32 1.443(11) . ?
C350 C351 1.363(9) . ?
C350 C355 1.370(9) . ?
C14 C13 1.424(11) . ?
C14 C15 1.352(11) . ?
C47 C46 1.406(10) . ?
C47 C48 1.416(10) . ?
C11 C12 1.479(11) . ?
C11 C10 1.409(12) . ?
C380 C372 1.473(13) . ?
C380 C381 1.371(5) 4_557 ?
C380 C381 1.371(5) . ?
C35 C64 1.423(11) . ?
C50 C49 1.435(11) . ?
C50 C41 1.413(11) 4_557 ?
C42 C41 1.439(11) . ?
C42 C43 1.415(11) . ?
C221 H221 0.9500 . ?
C221 C220 1.391(15) . ?
C221 C1_1 1.393(14) . ?
C16 C15 1.416(12) . ?
C16 C17 1.386(11) . ?
C45 C46 1.388(10) . ?
C45 C44 1.423(10) . ?
C13 H13 0.9500 . ?
C13 C12 1.368(11) . ?
C67 C67 1.398(17) 12 ?
C67 C66 1.174(9) . ?
C65 C65 1.342(9) 4_556 ?
C65 C64 1.181(9) . ?
C25 C24 1.362(11) . ?
C25 C26 1.383(12) . ?
C25 C62 1.481(12) . ?
C38 H38 0.9500 . ?
C38 C37 1.352(11) . ?
C372 C371 1.358(8) 4_557 ?
C372 C371 1.358(8) . ?
C372 C374 1.342(11) . ?
C372 C374 1.342(11) 4_557 ?
C15 C60 1.470(12) . ?
C24 C23 1.435(12) . ?
C30 C220 1.449(15) . ?
C19 C18 1.385(11) . ?
C19 C20 1.469(12) . ?
C29 C10 1.436(12) . ?
C29 C28 1.448(12) . ?
C222 H222 0.9500 . ?
C222 C1_1 1.385(15) . ?
C222 C1_2 1.375(14) . ?
C26 C27 1.391(11) . ?
C46 C66 1.443(11) . ?
C233 H233 0.9500 . ?
C233 C230 1.409(15) . ?
C233 C1_3 1.391(15) . ?
C12 H12 0.9500 . ?
C49 H49 0.9500 . ?
C49 C48 1.346(10) . ?
C32 H32 0.9500 . ?
C32 C33 1.338(11) . ?
C40 C230 1.452(15) . ?
C310 C302 1.375(10) . ?
C310 C315 1.371(11) . ?
C310 C311 1.398(10) . ?
C310 C411 1.428(10) . ?
C310 C415 1.365(11) . ?
C17 H17 0.9500 . ?
C17 C18 1.354(11) . ?
C62 C63 1.203(9) . ?
C232 H232 0.9500 . ?
C232 C1_3 1.367(15) . ?
C232 C1_4 1.331(15) . ?
C61 C61 1.323(16) 11 ?
C61 C60 1.196(9) . ?
C63 C63 1.315(16) 10_665 ?
C44 H44 0.9500 . ?
C44 C43 1.325(10) . ?
C21 C22 1.450(11) . ?
C21 C20 1.446(12) . ?
C223 H223 0.9500 . ?
C223 C220 1.445(15) . ?
C223 C1_2 1.329(14) . ?
C240 C243 1.373(7) . ?
C240 C41 1.494(11) . ?
C240 C241 1.367(8) . ?
C230 C231 1.445(16) . ?
C27 H27 0.9500 . ?
C27 C28 1.355(11) . ?
C33 H33 0.9500 . ?
C22 H22 0.9500 . ?
C22 C23 1.337(11) . ?
C330 C330 1.420(13) 10_665 ?
C330 C330 1.370(13) 11 ?
C330 C313 1.500(10) . ?
C243 H243 0.9500 . ?
C243 C1_6 1.385(9) . ?
C48 H48 0.9500 . ?
C10 C200 1.494(11) . ?
C37 H37 0.9500 . ?
C302 C301 1.400(8) . ?
C302 C401 1.377(8) . ?
C302 C303 1.390(7) . ?
C302 C403 1.400(7) . ?
C390 C390 1.458(8) 9_557 ?
C390 C390 1.458(8) 8_557 ?
C390 C383 1.461(5) . ?
C200 C201 1.389(8) . ?
C200 C203 1.395(9) . ?
C23 H23 0.9500 . ?
C383 C382 1.375(5) . ?
C383 C382 1.375(5) 4_557 ?
C210 C20 1.465(11) . ?
C210 C213 1.391(9) . ?
C210 C211 1.392(9) . ?
C43 H43 0.9500 . ?
C201 H201 0.9500 . ?
C201 C1_7 1.397(9) . ?
C18 H18 0.9500 . ?
C231 H231 0.9500 . ?
C231 C1_4 1.389(15) . ?
C28 H28 0.9500 . ?
C241 H241 0.9500 . ?
C241 C1_5 1.388(9) . ?
C213 H213 0.9500 . ?
C213 C1_9 1.386(9) . ?
C202 H202 0.9500 . ?
C202 C1_7 1.398(9) . ?
C202 C1_8 1.391(9) . ?
C211 H211 0.9500 . ?
C211 C1_10 1.403(10) . ?
C203 H203 0.9500 . ?
C203 C1_8 1.380(9) . ?
C242 H242 0.9500 . ?
C242 C1_5 1.365(9) . ?
C242 C1_6 1.358(9) . ?
C212 H212 0.9500 . ?
C212 C1_9 1.373(10) . ?
C212 C1_10 1.368(10) . ?
C354 H354 0.9500 . ?
C354 C355 1.397(9) . ?
C352 H352 0.9500 . ?
C352 C351 1.372(9) . ?
C381 H381 0.9500 . ?
C381 C382 1.377(5) . ?
C351 H351 0.9500 . ?
C314 H314 0.9500 . ?
C314 C315 1.391(12) . ?
C314 C313 1.365(11) . ?
C315 H315 0.9500 . ?
C343 H343 0.9500 . ?
C343 C344 1.420(9) . ?
C355 H355 0.9500 . ?
C340 H340 0.9500 . ?
C340 C341 1.404(9) . ?
C341 H341 0.9500 . ?
C382 H382 0.9500 . ?
C313 C312 1.404(9) . ?
C313 C412 1.394(9) . ?
C313 C414 1.364(11) . ?
C312 H312 0.9500 . ?
C312 C311 1.395(12) . ?
C344 H344 0.9500 . ?
C311 H311 0.9500 . ?
C371 H371 0.9500 . ?
C371 C370 1.407(8) . ?
C304 H304 0.9500 . ?
C304 C303 1.418(9) . ?
C374 H374 0.9500 . ?
C374 C373 1.408(11) . ?
C301 H301 0.9500 . ?
C301 C300 1.410(9) . ?
C401 H401 0.9500 . ?
C401 C400 1.406(9) . ?
C400 H400 0.9500 . ?
C303 H303 0.9500 . ?
C403 H403 0.9500 . ?
C403 C404 1.419(9) . ?
C373 H373 0.9500 . ?
C300 H300 0.9500 . ?
C370 H370 0.9500 . ?
C404 H404 0.9500 . ?
C412 H412 0.9500 . ?
C412 C411 1.377(12) . ?
C411 H411 0.9500 . ?
C415 H415 0.9500 . ?
C415 C414 1.391(12) . ?
C414 H414 0.9500 . ?
C502 H50A 0.9800 . ?
C502 H50B 0.9800 . ?
C502 H50C 0.9800 . ?
C502 C2_5 1.516(12) . ?
C500 H50D 0.9800 . ?
C500 H50E 0.9800 . ?
C500 H50F 0.9800 . ?
C500 C2_5 1.538(12) . ?
C501 H50G 0.9800 . ?
C501 H50H 0.9800 . ?
C501 H50I 0.9800 . ?
C501 C2_5 1.500(12) . ?
C511 H51A 0.9800 . ?
C511 H51B 0.9800 . ?
C511 H51C 0.9800 . ?
C511 C2_8 1.528(12) . ?
C510 H51D 0.9800 . ?
C510 H51E 0.9800 . ?
C510 H51F 0.9800 . ?
C510 C2_8 1.495(12) . ?
C512 H51G 0.9800 . ?
C512 H51H 0.9800 . ?
C512 H51I 0.9800 . ?
C512 C2_8 1.523(12) . ?
C522 H52A 0.9800 . ?
C522 H52B 0.9800 . ?
C522 H52C 0.9800 . ?
C522 C2_10 1.509(13) . ?
C521 H52D 0.9800 . ?
C521 H52E 0.9800 . ?
C521 H52F 0.9800 . ?
C521 C2_10 1.521(13) . ?
C520 H52G 0.9800 . ?
C520 H52H 0.9800 . ?
C520 H52I 0.9800 . ?
C520 C2_10 1.509(13) . ?
C4_1 C2_1 1.492(3) . ?
C4_1 H4A_1 0.98000(11) . ?
C4_1 H4B_1 0.98000(11) . ?
C5_1 H5A_1 0.9800 . ?
C5_1 H5B_1 0.9800 . ?
C5_1 H5C_1 0.9800 . ?
C5_1 C2_1 1.518(7) . ?
C2_1 C1_1 1.526(9) . ?
C5_2 H5A_2 0.9800 . ?
C5_2 H5B_2 0.9800 . ?
C5_2 H5C_2 0.9800 . ?
C5_2 C2_2 1.529(7) . ?
C1_2 C2_2 1.542(9) . ?
C2_2 C3_2 1.521(5) . ?
C3_2 H3A_2 0.98000(11) . ?
C3_2 H3B_2 0.98000(11) . ?
C4_3 H4A_3 0.9800 . ?
C4_3 H4B_3 0.9800 . ?
C4_3 H4C_3 0.9800 . ?
C4_3 C2_3 1.498(8) . ?
C3_3 C2_3 1.547(4) . ?
C3_3 H3A_3 0.98000(11) . ?
C3_3 H3B_3 0.98000(11) . ?
C2_3 C1_3 1.512(10) . ?
C3_4 H3A_4 0.9800 . ?
C3_4 H3B_4 0.9800 . ?
C3_4 H3C_4 0.9800 . ?
C3_4 C2_4 1.511(11) . ?
C5_4 H5A_4 0.9800 . ?
C5_4 H5B_4 0.9800 . ?
C5_4 H5C_4 0.9800 . ?
C5_4 C2_4 1.517(10) . ?
C4_4 H4A_4 0.9800 . ?
C4_4 H4B_4 0.9800 . ?
C4_4 H4C_4 0.9800 . ?
C4_4 C2_4 1.513(11) . ?
C2_4 C1_4 1.535(10) . ?
C3_5 H3A_5 0.9800 . ?
C3_5 H3B_5 0.9800 . ?
C3_5 H3C_5 0.9800 . ?
C3_5 C2_5 1.541(10) . ?
C1_5 C2_5 1.522(9) . ?
C4_5 H4A_5 0.9800 . ?
C4_5 H4B_5 0.9800 . ?
C4_5 H4C_5 0.9800 . ?
C4_5 C2_5 1.529(10) . ?
C2_5 C5_5 1.509(10) . ?
C5_5 H5A_5 0.9800 . ?
C5_5 H5B_5 0.9800 . ?
C5_5 H5C_5 0.9800 . ?
C5_6 H5A_6 0.9800 . ?
C5_6 H5B_6 0.9800 . ?
C5_6 H5C_6 0.9800 . ?
C5_6 C2_6 1.554(9) . ?
C1_6 C2_6 1.526(9) . ?
C4_6 H4A_6 0.9800 . ?
C4_6 H4B_6 0.9800 . ?
C4_6 H4C_6 0.9800 . ?
C4_6 C2_6 1.528(9) . ?
C2_6 C3_6 1.496(9) . ?
C3_6 H3A_6 0.9800 . ?
C3_6 H3B_6 0.9800 . ?
C3_6 H3C_6 0.9800 . ?
C3_7 H3A_7 0.9800 . ?
C3_7 H3B_7 0.9800 . ?
C3_7 H3C_7 0.9800 . ?
C3_7 C2_7 1.514(9) . ?
C5_7 H5A_7 0.9800 . ?
C5_7 H5B_7 0.9800 . ?
C5_7 H5C_7 0.9800 . ?
C5_7 C2_7 1.517(9) . ?
C4_7 H4A_7 0.9800 . ?
C4_7 H4B_7 0.9800 . ?
C4_7 H4C_7 0.9800 . ?
C4_7 C2_7 1.541(9) . ?
C2_7 C1_7 1.529(8) . ?
C3_8 H3A_8 0.9800 . ?
C3_8 H3B_8 0.9800 . ?
C3_8 H3C_8 0.9800 . ?
C3_8 C2_8 1.543(10) . ?
C1_8 C2_8 1.528(9) . ?
C5_8 H5A_8 0.9800 . ?
C5_8 H5B_8 0.9800 . ?
C5_8 H5C_8 0.9800 . ?
C5_8 C2_8 1.520(10) . ?
C2_8 C4_8 1.527(10) . ?
C4_8 H4A_8 0.9800 . ?
C4_8 H4B_8 0.9800 . ?
C4_8 H4C_8 0.9800 . ?
C3_9 H3A_9 0.9800 . ?
C3_9 H3B_9 0.9800 . ?
C3_9 H3C_9 0.9800 . ?
C3_9 C2_9 1.515(9) . ?
C1_9 C2_9 1.534(9) . ?
C4_9 H4A_9 0.9800 . ?
C4_9 H4B_9 0.9800 . ?
C4_9 H4C_9 0.9800 . ?
C4_9 C2_9 1.502(9) . ?
C2_9 C5_9 1.505(9) . ?
C5_9 H5A_9 0.9800 . ?
C5_9 H5B_9 0.9800 . ?
C5_9 H5C_9 0.9800 . ?
C3_10 H3A_10 0.9800 . ?
C3_10 H3B_10 0.9800 . ?
C3_10 H3C_10 0.9800 . ?
C3_10 C2_10 1.504(10) . ?
C1_10 C2_10 1.524(9) . ?
C4_10 H4A_10 0.9800 . ?
C4_10 H4B_10 0.9800 . ?
C4_10 H4C_10 0.9800 . ?
C4_10 C2_10 1.535(11) . ?
C2_10 C5_10 1.552(10) . ?
C5_10 H5A_10 0.9800 . ?
C5_10 H5B_10 0.9800 . ?
C5_10 H5C_10 0.9800 . ?

loop_
_geom_angle_atom_site_label_1
_geom_angle_atom_site_label_2
_geom_angle_atom_site_label_3
_geom_angle
_geom_angle_site_symmetry_1
_geom_angle_site_symmetry_3
_geom_angle_publ_flag
N7 Zn3 N7 164.6(3) 4_557 . ?
N7 Zn3 N303 97.71(17) . . ?
N7 Zn3 N303 97.71(17) 4_557 . ?
N8 Zn3 N7 88.7(3) . 4_557 ?
N8 Zn3 N7 89.1(3) . . ?
N8 Zn3 N7 88.7(3) 4_557 . ?
N8 Zn3 N7 89.1(3) 4_557 4_557 ?
N8 Zn3 N8 163.3(3) 4_557 . ?
N8 Zn3 N303 98.37(16) 4_557 . ?
N8 Zn3 N303 98.37(16) . . ?
N6 Zn2 N6 87.3(4) . 11 ?
N6 Zn2 N5 159.8(2) . 11 ?
N6 Zn2 N5 159.8(2) 11 . ?
N6 Zn2 N5 88.6(3) 11 11 ?
N6 Zn2 N5 88.6(3) . . ?
N6 Zn2 N302 101.1(2) 11 . ?
N6 Zn2 N302 101.1(2) . . ?
N5 Zn2 N5 88.3(4) . 11 ?
N5 Zn2 N302 99.2(2) . . ?
N5 Zn2 N302 99.2(2) 11 . ?
N3 Zn1 N4 89.5(3) . . ?
N3 Zn1 N1 167.1(2) . . ?
N3 Zn1 N301 97.6(2) . . ?
N4 Zn1 N301 96.0(2) . . ?
N2 Zn1 N3 88.8(3) . . ?
N2 Zn1 N4 164.9(2) . . ?
N2 Zn1 N1 89.7(3) . . ?
N2 Zn1 N301 99.1(2) . . ?
N1 Zn1 N4 88.7(3) . . ?
N1 Zn1 N301 95.3(2) . . ?
C39 N6 Zn2 129.1(6) . . ?
C39 N6 C36 106.9(7) . . ?
C36 N6 Zn2 123.7(6) . . ?
C42 N7 Zn3 127.1(5) . . ?
C45 N7 Zn3 126.5(6) . . ?
C45 N7 C42 105.2(7) . . ?
C47 N8 Zn3 125.7(6) . . ?
C50 N8 Zn3 127.2(5) . . ?
C50 N8 C47 105.2(7) . . ?
C16 N3 Zn1 127.3(7) . . ?
C19 N3 Zn1 130.0(6) . . ?
C19 N3 C16 102.0(8) . . ?
C34 N5 Zn2 124.9(6) . . ?
C31 N5 Zn2 128.1(6) . . ?
C31 N5 C34 106.2(7) . . ?
C14 N4 Zn1 126.2(7) . . ?
C14 N4 C11 106.3(7) . . ?
C11 N4 Zn1 126.1(6) . . ?
C24 N2 Zn1 126.5(7) . . ?
C24 N2 C21 104.3(8) . . ?
C21 N2 Zn1 128.0(6) . . ?
C373 N303 Zn3 120.7(5) . . ?
C373 N303 Zn3 120.7(5) 4_557 . ?
C373 N303 C373 118.5(11) 4_557 . ?
C370 N303 Zn3 120.5(4) . . ?
C370 N303 Zn3 120.5(4) 4_557 . ?
C370 N303 C373 63.5(6) . 4_557 ?
C370 N303 C373 85.9(7) 4_557 4_557 ?
C370 N303 C370 119.0(9) . 4_557 ?
C29 N1 Zn1 128.8(6) . . ?
C29 N1 C26 104.7(8) . . ?
C26 N1 Zn1 125.9(7) . . ?
C304 N301 Zn1 119.9(5) . . ?
C400 N301 Zn1 121.2(6) . . ?
C400 N301 C404 120.9(7) . . ?
C300 N301 Zn1 119.6(5) . . ?
C300 N301 C304 120.5(7) . . ?
C404 N301 Zn1 117.9(5) . . ?
C340 N302 Zn2 121.2(6) . . ?
C340 N302 Zn2 121.2(6) 11 . ?
C340 N302 C340 84.0(8) 11 . ?
C340 N302 C344 120.4(8) . . ?
C340 N302 C344 67.1(7) 11 . ?
C340 N302 C344 67.1(7) . 11 ?
C340 N302 C344 120.4(8) 11 11 ?
C344 N302 Zn2 118.3(6) 11 . ?
C344 N302 Zn2 118.3(6) . . ?
C344 N302 C344 84.1(8) . 11 ?
C354 C353 C360 124.3(11) . . ?
C354 C353 C352 112.7(12) . . ?
C352 C353 C360 123.0(11) . . ?
C360 C360 C353 119.98(4) 9_556 . ?
C360 C360 C353 119.98(4) 8_556 . ?
C360 C360 C360 119.99(7) 8_556 9_556 ?
N6 C39 C38 111.6(8) . . ?
N6 C39 C40 124.9(9) . . ?
C40 C39 C38 123.5(9) . . ?
C343 C342 C350 124.0(7) 11 . ?
C343 C342 C350 124.0(7) . . ?
C343 C342 C343 79.4(8) 11 . ?
C341 C342 C350 125.8(7) 11 . ?
C341 C342 C350 125.8(7) . . ?
C341 C342 C343 62.9(7) 11 . ?
C341 C342 C343 110.2(8) . . ?
C341 C342 C343 110.2(8) 11 11 ?
C341 C342 C343 62.9(7) . 11 ?
C341 C342 C341 77.5(8) . 11 ?
N6 C36 C37 106.8(8) . . ?
C35 C36 N6 125.4(8) . . ?
C35 C36 C37 127.6(9) . . ?
N5 C34 C33 106.8(8) . . ?
C35 C34 N5 124.4(8) . . ?
C35 C34 C33 128.7(9) . . ?
N5 C31 C30 125.3(9) . . ?
N5 C31 C32 111.7(8) . . ?
C30 C31 C32 123.0(9) . . ?
C351 C350 C342 123.2(11) . . ?
C351 C350 C355 113.2(12) . . ?
C355 C350 C342 123.5(11) . . ?
N4 C14 C13 108.1(9) . . ?
C15 C14 N4 123.8(9) . . ?
C15 C14 C13 128.0(9) . . ?
N8 C47 C46 122.7(8) . . ?
N8 C47 C48 109.4(8) . . ?
C46 C47 C48 127.9(8) . . ?
N4 C11 C12 111.5(8) . . ?
N4 C11 C10 127.1(8) . . ?
C10 C11 C12 121.4(10) . . ?
C381 C380 C372 118.7(4) . . ?
C381 C380 C372 118.7(4) 4_557 . ?
C381 C380 C381 122.6(7) . 4_557 ?
C36 C35 C64 116.1(8) . . ?
C34 C35 C36 126.6(8) . . ?
C34 C35 C64 117.3(8) . . ?
N8 C50 C49 110.7(7) . . ?
N8 C50 C41 125.9(8) . 4_557 ?
C41 C50 C49 123.2(8) 4_557 . ?
N7 C42 C41 125.3(8) . . ?
N7 C42 C43 110.1(7) . . ?
C43 C42 C41 124.4(8) . . ?
C220 C221 H221 119.2 . . ?
C220 C221 C1_1 121.5(11) . . ?
C1_1 C221 H221 119.2 . . ?
C15 C16 N3 120.2(9) . . ?
C17 C16 N3 111.1(9) . . ?
C17 C16 C15 128.6(9) . . ?
N7 C45 C46 123.2(8) . . ?
N7 C45 C44 109.8(8) . . ?
C46 C45 C44 126.9(8) . . ?
C14 C13 H13 124.0 . . ?
C12 C13 C14 112.0(9) . . ?
C12 C13 H13 124.0 . . ?
C66 C67 C67 170.9(6) . 12 ?
C64 C65 C65 174.7(6) . 4_556 ?
C24 C25 C26 129.9(9) . . ?
C24 C25 C62 115.9(9) . . ?
C26 C25 C62 114.0(9) . . ?
C39 C38 H38 127.9 . . ?
C37 C38 C39 104.2(9) . . ?
C37 C38 H38 127.9 . . ?
C371 C372 C380 126.1(5) . . ?
C371 C372 C380 126.1(5) 4_557 . ?
C371 C372 C371 107.8(10) 4_557 . ?
C374 C372 C380 126.1(6) 4_557 . ?
C374 C372 C380 126.1(6) . . ?
C374 C372 C371 79.5(7) 4_557 4_557 ?
C374 C372 C371 59.2(7) . 4_557 ?
C374 C372 C374 107.8(13) . 4_557 ?
C14 C15 C16 130.5(9) . . ?
C14 C15 C60 116.1(9) . . ?
C16 C15 C60 113.0(9) . . ?
N2 C24 C25 124.0(9) . . ?
N2 C24 C23 109.5(9) . . ?
C25 C24 C23 126.4(9) . . ?
C31 C30 C31 123.2(12) . 11 ?
C31 C30 C220 118.4(6) . . ?
C31 C30 C220 118.4(6) 11 . ?
N3 C19 C18 112.4(9) . . ?
N3 C19 C20 123.5(9) . . ?
C18 C19 C20 124.2(10) . . ?
N1 C29 C10 124.9(9) . . ?
N1 C29 C28 112.3(8) . . ?
C10 C29 C28 122.7(10) . . ?
C1_1 C222 H222 118.2 . . ?
C1_2 C222 H222 118.2 . . ?
C1_2 C222 C1_1 123.6(11) . . ?
C25 C26 N1 121.4(9) . . ?
C25 C26 C27 130.3(9) . . ?
C27 C26 N1 108.2(9) . . ?
C65 C64 C35 168.8(9) . . ?
C47 C46 C66 113.7(8) . . ?
C45 C46 C47 129.2(8) . . ?
C45 C46 C66 117.1(8) . . ?
C230 C233 H233 117.9 . . ?
C1_3 C233 H233 117.9 . . ?
C1_3 C233 C230 124.3(12) . . ?
C11 C12 H12 129.0 . . ?
C13 C12 C11 102.1(9) . . ?
C13 C12 H12 129.0 . . ?
C50 C49 H49 127.1 . . ?
C48 C49 C50 105.8(8) . . ?
C48 C49 H49 127.1 . . ?
C31 C32 H32 128.3 . . ?
C33 C32 C31 103.3(9) . . ?
C33 C32 H32 128.3 . . ?
C39 C40 C39 124.0(12) 11 . ?
C39 C40 C230 118.0(6) 11 . ?
C39 C40 C230 118.0(6) . . ?
C302 C310 C311 120.7(8) . . ?
C302 C310 C411 120.4(7) . . ?
C315 C310 C302 121.0(8) . . ?
C315 C310 C311 118.3(9) . . ?
C415 C310 C302 120.9(8) . . ?
C415 C310 C411 118.8(8) . . ?
C16 C17 H17 126.4 . . ?
C18 C17 C16 107.2(9) . . ?
C18 C17 H17 126.4 . . ?
C63 C62 C25 169.1(9) . . ?
C1_3 C232 H232 116.0 . . ?
C1_4 C232 H232 116.0 . . ?
C1_4 C232 C1_3 127.9(13) . . ?
C60 C61 C61 173.1(6) . 11 ?
C62 C63 C63 170.8(6) . 10_665 ?
C45 C44 H44 126.1 . . ?
C43 C44 C45 107.7(8) . . ?
C43 C44 H44 126.1 . . ?
N2 C21 C22 112.8(9) . . ?
N2 C21 C20 126.2(8) . . ?
C20 C21 C22 121.0(10) . . ?
C220 C223 H223 119.6 . . ?
C1_2 C223 H223 119.6 . . ?
C1_2 C223 C220 120.9(12) . . ?
C243 C240 C41 118.5(7) . . ?
C241 C240 C243 119.4(8) . . ?
C241 C240 C41 122.1(7) . . ?
C233 C230 C40 125.4(11) . . ?
C233 C230 C231 113.9(12) . . ?
C231 C230 C40 120.7(11) . . ?
C26 C27 H27 124.2 . . ?
C28 C27 C26 111.6(9) . . ?
C28 C27 H27 124.2 . . ?
C67 C66 C46 168.4(9) . . ?
C34 C33 H33 124.0 . . ?
C32 C33 C34 111.9(9) . . ?
C32 C33 H33 124.0 . . ?
C21 C22 H22 128.7 . . ?
C23 C22 C21 102.6(9) . . ?
C23 C22 H22 128.7 . . ?
C61 C60 C15 168.4(9) . . ?
C330 C330 C330 119.992(8) 11 10_665 ?
C330 C330 C313 120.3(3) 11 . ?
C330 C330 C313 119.7(3) 10_665 . ?
C240 C243 H243 120.3 . . ?
C240 C243 C1_6 119.5(7) . . ?
C1_6 C243 H243 120.3 . . ?
C47 C48 H48 125.6 . . ?
C49 C48 C47 108.8(8) . . ?
C49 C48 H48 125.6 . . ?
C50 C41 C42 123.8(8) 4_557 . ?
C50 C41 C240 118.4(7) 4_557 . ?
C42 C41 C240 117.6(7) . . ?
C11 C10 C29 122.8(9) . . ?
C11 C10 C200 118.9(8) . . ?
C29 C10 C200 118.1(8) . . ?
C36 C37 H37 124.7 . . ?
C38 C37 C36 110.5(9) . . ?
C38 C37 H37 124.7 . . ?
C310 C302 C301 125.6(7) . . ?
C310 C302 C401 127.0(6) . . ?
C310 C302 C303 126.1(6) . . ?
C310 C302 C403 125.1(6) . . ?
C401 C302 C403 107.9(7) . . ?
C303 C302 C301 108.2(7) . . ?
C221 C220 C30 123.5(11) . . ?
C221 C220 C223 117.8(12) . . ?
C223 C220 C30 118.7(11) . . ?
C390 C390 C390 119.994(1) 9_557 8_557 ?
C390 C390 C383 120.003(3) 9_557 . ?
C390 C390 C383 120.003(3) 8_557 . ?
C201 C200 C10 118.4(7) . . ?
C201 C200 C203 120.1(8) . . ?
C203 C200 C10 121.5(7) . . ?
C24 C23 H23 124.6 . . ?
C22 C23 C24 110.9(9) . . ?
C22 C23 H23 124.6 . . ?
C382 C383 C390 119.6(3) . . ?
C382 C383 C390 119.6(3) 4_557 . ?
C382 C383 C382 120.8(7) 4_557 . ?
C213 C210 C20 119.2(8) . . ?
C213 C210 C211 120.9(8) . . ?
C211 C210 C20 119.9(8) . . ?
C42 C43 H43 126.4 . . ?
C44 C43 C42 107.2(8) . . ?
C44 C43 H43 126.4 . . ?
C200 C201 H201 120.6 . . ?
C200 C201 C1_7 118.7(7) . . ?
C1_7 C201 H201 120.6 . . ?
C19 C18 H18 126.4 . . ?
C17 C18 C19 107.3(9) . . ?
C17 C18 H18 126.4 . . ?
C230 C231 H231 118.4 . . ?
C1_4 C231 C230 123.2(12) . . ?
C1_4 C231 H231 118.4 . . ?
C21 C20 C19 122.3(9) . . ?
C21 C20 C210 119.4(8) . . ?
C210 C20 C19 118.3(8) . . ?
C29 C28 H28 128.5 . . ?
C27 C28 C29 103.1(9) . . ?
C27 C28 H28 128.5 . . ?
C240 C241 H241 118.7 . . ?
C240 C241 C1_5 122.6(8) . . ?
C1_5 C241 H241 118.7 . . ?
C210 C213 H213 120.0 . . ?
C1_9 C213 C210 119.9(8) . . ?
C1_9 C213 H213 120.0 . . ?
C1_7 C202 H202 118.5 . . ?
C1_8 C202 H202 118.5 . . ?
C1_8 C202 C1_7 123.1(8) . . ?
C210 C211 H211 120.5 . . ?
C210 C211 C1_10 119.0(8) . . ?
C1_10 C211 H211 120.5 . . ?
C200 C203 H203 118.6 . . ?
C1_8 C203 C200 122.9(8) . . ?
C1_8 C203 H203 118.6 . . ?
C1_5 C242 H242 118.1 . . ?
C1_6 C242 H242 118.1 . . ?
C1_6 C242 C1_5 123.7(9) . . ?
C1_9 C212 H212 118.1 . . ?
C1_10 C212 H212 118.1 . . ?
C1_10 C212 C1_9 123.8(9) . . ?
C353 C354 H354 119.0 . . ?
C353 C354 C355 122.0(13) . . ?
C355 C354 H354 119.0 . . ?
C353 C352 H352 117.0 . . ?
C353 C352 C351 126.0(13) . . ?
C351 C352 H352 117.0 . . ?
C380 C381 H381 120.8 . . ?
C380 C381 C382 118.4(6) . . ?
C382 C381 H381 120.8 . . ?
C350 C351 C352 121.7(13) . . ?
C350 C351 H351 119.1 . . ?
C352 C351 H351 119.1 . . ?
C315 C314 H314 119.3 . . ?
C313 C314 H314 119.3 . . ?
C313 C314 C315 121.4(11) . . ?
C310 C315 C314 120.6(11) . . ?
C310 C315 H315 119.7 . . ?
C314 C315 H315 119.7 . . ?
C342 C343 H343 117.3 . . ?
C342 C343 C344 125.3(9) . . ?
C344 C343 H343 117.3 . . ?
C350 C355 C354 124.3(13) . . ?
C350 C355 H355 117.8 . . ?
C354 C355 H355 117.8 . . ?
N302 C340 H340 121.2 . . ?
N302 C340 C341 117.5(9) . . ?
C341 C340 H340 121.2 . . ?
C342 C341 C340 128.0(10) . . ?
C342 C341 H341 116.0 . . ?
C340 C341 H341 116.0 . . ?
C383 C382 C381 119.9(6) . . ?
C383 C382 H382 120.0 . . ?
C381 C382 H382 120.0 . . ?
C314 C313 C330 121.4(8) . . ?
C314 C313 C312 119.4(8) . . ?
C312 C313 C330 119.2(8) . . ?
C412 C313 C330 120.2(8) . . ?
C414 C313 C330 121.4(8) . . ?
C414 C313 C412 118.3(8) . . ?
C313 C312 H312 120.7 . . ?
C311 C312 C313 118.6(9) . . ?
C311 C312 H312 120.7 . . ?
N302 C344 C343 118.6(9) . . ?
N302 C344 H344 120.7 . . ?
C343 C344 H344 120.7 . . ?
C310 C311 H311 119.2 . . ?
C312 C311 C310 121.6(9) . . ?
C312 C311 H311 119.2 . . ?
C372 C371 H371 115.7 . . ?
C372 C371 C370 128.5(8) . . ?
C370 C371 H371 115.7 . . ?
N301 C304 H304 121.0 . . ?
N301 C304 C303 118.0(7) . . ?
C303 C304 H304 121.0 . . ?
C372 C374 H374 115.4 . . ?
C372 C374 C373 129.3(12) . . ?
C373 C374 H374 115.4 . . ?
C302 C301 H301 116.0 . . ?
C302 C301 C300 127.9(9) . . ?
C300 C301 H301 116.0 . . ?
C302 C401 H401 116.5 . . ?
C302 C401 C400 127.1(9) . . ?
C400 C401 H401 116.5 . . ?
N301 C400 C401 120.0(9) . . ?
N301 C400 H400 120.0 . . ?
C401 C400 H400 120.0 . . ?
C302 C303 C304 127.6(7) . . ?
C302 C303 H303 116.2 . . ?
C304 C303 H303 116.2 . . ?
C302 C403 H403 114.5 . . ?
C302 C403 C404 130.9(7) . . ?
C404 C403 H403 114.5 . . ?
N303 C373 C374 117.6(10) . . ?
N303 C373 H373 121.2 . . ?
C374 C373 H373 121.2 . . ?
N301 C300 C301 117.8(9) . . ?
N301 C300 H300 121.1 . . ?
C301 C300 H300 121.1 . . ?
N303 C370 C371 118.1(7) . . ?
N303 C370 H370 120.9 . . ?
C371 C370 H370 120.9 . . ?
N301 C404 C403 113.2(7) . . ?
N301 C404 H404 123.4 . . ?
C403 C404 H404 123.4 . . ?
C313 C412 H412 119.3 . . ?
C411 C412 C313 121.4(8) . . ?
C411 C412 H412 119.3 . . ?
C310 C411 H411 120.4 . . ?
C412 C411 C310 119.3(9) . . ?
C412 C411 H411 120.4 . . ?
C310 C415 H415 119.7 . . ?
C310 C415 C414 120.5(11) . . ?
C414 C415 H415 119.7 . . ?
C313 C414 C415 121.8(11) . . ?
C313 C414 H414 119.1 . . ?
C415 C414 H414 119.1 . . ?
H50A C502 H50B 109.5 . . ?
H50A C502 H50C 109.5 . . ?
H50B C502 H50C 109.5 . . ?
C2_5 C502 H50A 109.5 . . ?
C2_5 C502 H50B 109.5 . . ?
C2_5 C502 H50C 109.5 . . ?
H50D C500 H50E 109.5 . . ?
H50D C500 H50F 109.5 . . ?
H50E C500 H50F 109.5 . . ?
C2_5 C500 H50D 109.5 . . ?
C2_5 C500 H50E 109.5 . . ?
C2_5 C500 H50F 109.5 . . ?
H50G C501 H50H 109.5 . . ?
H50G C501 H50I 109.5 . . ?
H50H C501 H50I 109.5 . . ?
C2_5 C501 H50G 109.5 . . ?
C2_5 C501 H50H 109.5 . . ?
C2_5 C501 H50I 109.5 . . ?
H51A C511 H51B 109.5 . . ?
H51A C511 H51C 109.5 . . ?
H51B C511 H51C 109.5 . . ?
C2_8 C511 H51A 109.5 . . ?
C2_8 C511 H51B 109.5 . . ?
C2_8 C511 H51C 109.5 . . ?
H51D C510 H51E 109.5 . . ?
H51D C510 H51F 109.5 . . ?
H51E C510 H51F 109.5 . . ?
C2_8 C510 H51D 109.5 . . ?
C2_8 C510 H51E 109.5 . . ?
C2_8 C510 H51F 109.5 . . ?
H51G C512 H51H 109.5 . . ?
H51G C512 H51I 109.5 . . ?
H51H C512 H51I 109.5 . . ?
C2_8 C512 H51G 109.5 . . ?
C2_8 C512 H51H 109.5 . . ?
C2_8 C512 H51I 109.5 . . ?
H52A C522 H52B 109.5 . . ?
H52A C522 H52C 109.5 . . ?
H52B C522 H52C 109.5 . . ?
C2_10 C522 H52A 109.5 . . ?
C2_10 C522 H52B 109.5 . . ?
C2_10 C522 H52C 109.5 . . ?
H52D C521 H52E 109.5 . . ?
H52D C521 H52F 109.5 . . ?
H52E C521 H52F 109.5 . . ?
C2_10 C521 H52D 109.5 . . ?
C2_10 C521 H52E 109.5 . . ?
C2_10 C521 H52F 109.5 . . ?
H52G C520 H52H 109.5 . . ?
H52G C520 H52I 109.5 . . ?
H52H C520 H52I 109.5 . . ?
C2_10 C520 H52G 109.5 . . ?
C2_10 C520 H52H 109.5 . . ?
C2_10 C520 H52I 109.5 . . ?
C2_1 C4_1 H4A_1 109.9(2) . . ?
C2_1 C4_1 H4B_1 109.9(2) . . ?
H4A_1 C4_1 H4B_1 109.437(16) . . ?
H5A_1 C5_1 H5B_1 109.5 . . ?
H5A_1 C5_1 H5C_1 109.5 . . ?
H5B_1 C5_1 H5C_1 109.5 . . ?
C2_1 C5_1 H5A_1 109.5 . . ?
C2_1 C5_1 H5B_1 109.5 . . ?
C2_1 C5_1 H5C_1 109.5 . . ?
C4_1 C2_1 C5_1 105.8(4) . . ?
C4_1 C2_1 C5_1 105.8(4) . 11 ?
C4_1 C2_1 C1_1 113.8(6) . . ?
C5_1 C2_1 C5_1 112.1(8) 11 . ?
C5_1 C2_1 C1_1 109.7(4) 11 . ?
C5_1 C2_1 C1_1 109.7(4) . . ?
C221 C1_1 C2_1 120.2(10) . . ?
C222 C1_1 C221 116.8(10) . . ?
C222 C1_1 C2_1 123.0(10) . . ?
H5A_2 C5_2 H5B_2 109.5 . . ?
H5A_2 C5_2 H5C_2 109.5 . . ?
H5B_2 C5_2 H5C_2 109.5 . . ?
C2_2 C5_2 H5A_2 109.5 . . ?
C2_2 C5_2 H5B_2 109.5 . . ?
C2_2 C5_2 H5C_2 109.5 . . ?
C222 C1_2 C2_2 123.9(10) . . ?
C223 C1_2 C222 119.4(10) . . ?
C223 C1_2 C2_2 116.8(10) . . ?
C5_2 C2_2 C5_2 110.2(8) 11 . ?
C5_2 C2_2 C1_2 108.0(4) . . ?
C5_2 C2_2 C1_2 108.0(4) 11 . ?
C3_2 C2_2 C5_2 109.7(4) . 11 ?
C3_2 C2_2 C5_2 109.7(4) . . ?
C3_2 C2_2 C1_2 111.3(6) . . ?
C2_2 C3_2 H3A_2 107.7(3) . . ?
C2_2 C3_2 H3B_2 107.7(3) . . ?
H3A_2 C3_2 H3B_2 109.437(16) . . ?
H4A_3 C4_3 H4B_3 109.5 . . ?
H4A_3 C4_3 H4C_3 109.5 . . ?
H4B_3 C4_3 H4C_3 109.5 . . ?
C2_3 C4_3 H4A_3 109.5 . . ?
C2_3 C4_3 H4B_3 109.5 . . ?
C2_3 C4_3 H4C_3 109.5 . . ?
C2_3 C3_3 H3A_3 105.8(3) . . ?
C2_3 C3_3 H3B_3 105.8(3) . . ?
H3A_3 C3_3 H3B_3 109.438(16) . . ?
C4_3 C2_3 C4_3 112.5(8) . 11 ?
C4_3 C2_3 C3_3 106.8(4) . . ?
C4_3 C2_3 C3_3 106.8(4) 11 . ?
C4_3 C2_3 C1_3 109.9(4) . . ?
C4_3 C2_3 C1_3 109.9(4) 11 . ?
C1_3 C2_3 C3_3 110.8(6) . . ?
C233 C1_3 C2_3 117.5(10) . . ?
C232 C1_3 C233 114.9(11) . . ?
C232 C1_3 C2_3 127.6(11) . . ?
H3A_4 C3_4 H3B_4 109.5 . . ?
H3A_4 C3_4 H3C_4 109.5 . . ?
H3B_4 C3_4 H3C_4 109.5 . . ?
C2_4 C3_4 H3A_4 109.5 . . ?
C2_4 C3_4 H3B_4 109.5 . . ?
C2_4 C3_4 H3C_4 109.5 . . ?
H5A_4 C5_4 H5B_4 109.5 . . ?
H5A_4 C5_4 H5C_4 109.5 . . ?
H5B_4 C5_4 H5C_4 109.5 . . ?
C2_4 C5_4 H5A_4 109.5 . . ?
C2_4 C5_4 H5B_4 109.5 . . ?
C2_4 C5_4 H5C_4 109.5 . . ?
H4A_4 C4_4 H4B_4 109.5 . . ?
H4A_4 C4_4 H4C_4 109.5 . . ?
H4B_4 C4_4 H4C_4 109.5 . . ?
C2_4 C4_4 H4A_4 109.5 . . ?
C2_4 C4_4 H4B_4 109.5 . . ?
C2_4 C4_4 H4C_4 109.5 . . ?
C3_4 C2_4 C5_4 113.5(13) . . ?
C3_4 C2_4 C4_4 108.3(13) . . ?
C3_4 C2_4 C1_4 109.5(11) . . ?
C5_4 C2_4 C1_4 112.1(10) . . ?
C4_4 C2_4 C5_4 102.7(13) . . ?
C4_4 C2_4 C1_4 110.6(11) . . ?
C232 C1_4 C231 115.8(11) . . ?
C232 C1_4 C2_4 123.9(12) . . ?
C231 C1_4 C2_4 120.2(11) . . ?
H3A_5 C3_5 H3B_5 109.5 . . ?
H3A_5 C3_5 H3C_5 109.5 . . ?
H3B_5 C3_5 H3C_5 109.5 . . ?
C2_5 C3_5 H3A_5 109.5 . . ?
C2_5 C3_5 H3B_5 109.5 . . ?
C2_5 C3_5 H3C_5 109.5 . . ?
C241 C1_5 C2_5 120.3(8) . . ?
C242 C1_5 C241 115.8(8) . . ?
C242 C1_5 C2_5 123.9(9) . . ?
H4A_5 C4_5 H4B_5 109.5 . . ?
H4A_5 C4_5 H4C_5 109.5 . . ?
H4B_5 C4_5 H4C_5 109.5 . . ?
C2_5 C4_5 H4A_5 109.5 . . ?
C2_5 C4_5 H4B_5 109.5 . . ?
C2_5 C4_5 H4C_5 109.5 . . ?
C502 C2_5 C500 108.6(13) . . ?
C502 C2_5 C1_5 110.4(12) . . ?
C501 C2_5 C502 112.5(13) . . ?
C501 C2_5 C500 107.3(13) . . ?
C501 C2_5 C1_5 105.7(13) . . ?
C1_5 C2_5 C500 112.4(12) . . ?
C1_5 C2_5 C3_5 111.0(11) . . ?
C1_5 C2_5 C4_5 108.6(10) . . ?
C4_5 C2_5 C3_5 110.8(12) . . ?
C5_5 C2_5 C3_5 106.1(12) . . ?
C5_5 C2_5 C1_5 109.8(10) . . ?
C5_5 C2_5 C4_5 110.5(13) . . ?
C2_5 C5_5 H5A_5 109.5 . . ?
C2_5 C5_5 H5B_5 109.5 . . ?
C2_5 C5_5 H5C_5 109.5 . . ?
H5A_5 C5_5 H5B_5 109.5 . . ?
H5A_5 C5_5 H5C_5 109.5 . . ?
H5B_5 C5_5 H5C_5 109.5 . . ?
H5A_6 C5_6 H5B_6 109.5 . . ?
H5A_6 C5_6 H5C_6 109.5 . . ?
H5B_6 C5_6 H5C_6 109.5 . . ?
C2_6 C5_6 H5A_6 109.5 . . ?
C2_6 C5_6 H5B_6 109.5 . . ?
C2_6 C5_6 H5C_6 109.5 . . ?
C243 C1_6 C2_6 123.1(7) . . ?
C242 C1_6 C243 119.0(7) . . ?
C242 C1_6 C2_6 117.8(8) . . ?
H4A_6 C4_6 H4B_6 109.5 . . ?
H4A_6 C4_6 H4C_6 109.5 . . ?
H4B_6 C4_6 H4C_6 109.5 . . ?
C2_6 C4_6 H4A_6 109.5 . . ?
C2_6 C4_6 H4B_6 109.5 . . ?
C2_6 C4_6 H4C_6 109.5 . . ?
C1_6 C2_6 C5_6 110.1(8) . . ?
C1_6 C2_6 C4_6 110.0(7) . . ?
C4_6 C2_6 C5_6 108.6(9) . . ?
C3_6 C2_6 C5_6 107.1(8) . . ?
C3_6 C2_6 C1_6 113.5(7) . . ?
C3_6 C2_6 C4_6 107.3(9) . . ?
C2_6 C3_6 H3A_6 109.5 . . ?
C2_6 C3_6 H3B_6 109.5 . . ?
C2_6 C3_6 H3C_6 109.5 . . ?
H3A_6 C3_6 H3B_6 109.5 . . ?
H3A_6 C3_6 H3C_6 109.5 . . ?
H3B_6 C3_6 H3C_6 109.5 . . ?
H3A_7 C3_7 H3B_7 109.5 . . ?
H3A_7 C3_7 H3C_7 109.5 . . ?
H3B_7 C3_7 H3C_7 109.5 . . ?
C2_7 C3_7 H3A_7 109.5 . . ?
C2_7 C3_7 H3B_7 109.5 . . ?
C2_7 C3_7 H3C_7 109.5 . . ?
H5A_7 C5_7 H5B_7 109.5 . . ?
H5A_7 C5_7 H5C_7 109.5 . . ?
H5B_7 C5_7 H5C_7 109.5 . . ?
C2_7 C5_7 H5A_7 109.5 . . ?
C2_7 C5_7 H5B_7 109.5 . . ?
C2_7 C5_7 H5C_7 109.5 . . ?
H4A_7 C4_7 H4B_7 109.5 . . ?
H4A_7 C4_7 H4C_7 109.5 . . ?
H4B_7 C4_7 H4C_7 109.5 . . ?
C2_7 C4_7 H4A_7 109.5 . . ?
C2_7 C4_7 H4B_7 109.5 . . ?
C2_7 C4_7 H4C_7 109.5 . . ?
C3_7 C2_7 C5_7 110.7(8) . . ?
C3_7 C2_7 C4_7 108.6(8) . . ?
C3_7 C2_7 C1_7 111.5(7) . . ?
C5_7 C2_7 C4_7 108.1(9) . . ?
C5_7 C2_7 C1_7 108.4(7) . . ?
C1_7 C2_7 C4_7 109.4(8) . . ?
C201 C1_7 C202 119.2(7) . . ?
C201 C1_7 C2_7 122.2(7) . . ?
C202 C1_7 C2_7 118.6(8) . . ?
H3A_8 C3_8 H3B_8 109.5 . . ?
H3A_8 C3_8 H3C_8 109.5 . . ?
H3B_8 C3_8 H3C_8 109.5 . . ?
C2_8 C3_8 H3A_8 109.5 . . ?
C2_8 C3_8 H3B_8 109.5 . . ?
C2_8 C3_8 H3C_8 109.5 . . ?
C202 C1_8 C2_8 122.4(9) . . ?
C203 C1_8 C202 116.0(8) . . ?
C203 C1_8 C2_8 121.6(8) . . ?
H5A_8 C5_8 H5B_8 109.5 . . ?
H5A_8 C5_8 H5C_8 109.5 . . ?
H5B_8 C5_8 H5C_8 109.5 . . ?
C2_8 C5_8 H5A_8 109.5 . . ?
C2_8 C5_8 H5B_8 109.5 . . ?
C2_8 C5_8 H5C_8 109.5 . . ?
C511 C2_8 C1_8 108.4(11) . . ?
C510 C2_8 C511 109.9(13) . . ?
C510 C2_8 C512 112.2(13) . . ?
C510 C2_8 C1_8 109.6(10) . . ?
C512 C2_8 C511 103.7(13) . . ?
C512 C2_8 C1_8 112.8(11) . . ?
C1_8 C2_8 C3_8 106.9(10) . . ?
C5_8 C2_8 C3_8 107.2(12) . . ?
C5_8 C2_8 C1_8 114.1(10) . . ?
C5_8 C2_8 C4_8 105.5(12) . . ?
C4_8 C2_8 C3_8 110.0(12) . . ?
C4_8 C2_8 C1_8 113.0(10) . . ?
C2_8 C4_8 H4A_8 109.5 . . ?
C2_8 C4_8 H4B_8 109.5 . . ?
C2_8 C4_8 H4C_8 109.5 . . ?
H4A_8 C4_8 H4B_8 109.5 . . ?
H4A_8 C4_8 H4C_8 109.5 . . ?
H4B_8 C4_8 H4C_8 109.5 . . ?
H3A_9 C3_9 H3B_9 109.5 . . ?
H3A_9 C3_9 H3C_9 109.5 . . ?
H3B_9 C3_9 H3C_9 109.5 . . ?
C2_9 C3_9 H3A_9 109.5 . . ?
C2_9 C3_9 H3B_9 109.5 . . ?
C2_9 C3_9 H3C_9 109.5 . . ?
C213 C1_9 C2_9 115.9(8) . . ?
C212 C1_9 C213 118.1(8) . . ?
C212 C1_9 C2_9 126.1(9) . . ?
H4A_9 C4_9 H4B_9 109.5 . . ?
H4A_9 C4_9 H4C_9 109.5 . . ?
H4B_9 C4_9 H4C_9 109.5 . . ?
C2_9 C4_9 H4A_9 109.5 . . ?
C2_9 C4_9 H4B_9 109.5 . . ?
C2_9 C4_9 H4C_9 109.5 . . ?
C3_9 C2_9 C1_9 111.4(8) . . ?
C4_9 C2_9 C3_9 105.9(9) . . ?
C4_9 C2_9 C1_9 112.4(8) . . ?
C4_9 C2_9 C5_9 104.9(9) . . ?
C5_9 C2_9 C3_9 110.8(9) . . ?
C5_9 C2_9 C1_9 111.1(9) . . ?
C2_9 C5_9 H5A_9 109.5 . . ?
C2_9 C5_9 H5B_9 109.5 . . ?
C2_9 C5_9 H5C_9 109.5 . . ?
H5A_9 C5_9 H5B_9 109.5 . . ?
H5A_9 C5_9 H5C_9 109.5 . . ?
H5B_9 C5_9 H5C_9 109.5 . . ?
H3A_10 C3_10 H3B_10 109.5 . . ?
H3A_10 C3_10 H3C_10 109.5 . . ?
H3B_10 C3_10 H3C_10 109.5 . . ?
C2_10 C3_10 H3A_10 109.5 . . ?
C2_10 C3_10 H3B_10 109.5 . . ?
C2_10 C3_10 H3C_10 109.5 . . ?
C211 C1_10 C2_10 118.9(9) . . ?
C212 C1_10 C211 118.3(9) . . ?
C212 C1_10 C2_10 122.8(10) . . ?
H4A_10 C4_10 H4B_10 109.5 . . ?
H4A_10 C4_10 H4C_10 109.5 . . ?
H4B_10 C4_10 H4C_10 109.5 . . ?
C2_10 C4_10 H4A_10 109.5 . . ?
C2_10 C4_10 H4B_10 109.5 . . ?
C2_10 C4_10 H4C_10 109.5 . . ?
C522 C2_10 C521 103.3(15) . . ?
C522 C2_10 C1_10 110.5(14) . . ?
C521 C2_10 C1_10 110.1(12) . . ?
C520 C2_10 C522 107.4(16) . . ?
C520 C2_10 C521 112.7(16) . . ?
C520 C2_10 C1_10 112.3(13) . . ?
C3_10 C2_10 C1_10 112.6(11) . . ?
C3_10 C2_10 C4_10 113.6(13) . . ?
C3_10 C2_10 C5_10 109.2(13) . . ?
C1_10 C2_10 C4_10 109.1(11) . . ?
C1_10 C2_10 C5_10 109.6(10) . . ?
C4_10 C2_10 C5_10 102.2(12) . . ?
C2_10 C5_10 H5A_10 109.5 . . ?
C2_10 C5_10 H5B_10 109.5 . . ?
C2_10 C5_10 H5C_10 109.5 . . ?
H5A_10 C5_10 H5B_10 109.5 . . ?
H5A_10 C5_10 H5C_10 109.5 . . ?
H5B_10 C5_10 H5C_10 109.5 . . ?

loop_
_geom_torsion_atom_site_label_1
_geom_torsion_atom_site_label_2
_geom_torsion_atom_site_label_3
_geom_torsion_atom_site_label_4
_geom_torsion
_geom_torsion_site_symmetry_1
_geom_torsion_site_symmetry_2
_geom_torsion_site_symmetry_3
_geom_torsion_site_symmetry_4
_geom_torsion_publ_flag
Zn3 N7 C42 C41 6.4(11) . . . . ?
Zn3 N7 C42 C43 -168.1(5) . . . . ?
Zn3 N7 C45 C46 -9.6(11) . . . . ?
Zn3 N7 C45 C44 168.1(5) . . . . ?
Zn3 N8 C47 C46 12.5(10) . . . . ?
Zn3 N8 C47 C48 -165.8(5) . . . . ?
Zn3 N8 C50 C49 166.5(5) . . . . ?
Zn3 N8 C50 C41 -9.6(11) . . . 4_557 ?
Zn3 N303 C373 C374 180.00(2) . . . . ?
Zn3 N303 C370 C371 180.000(9) . . . . ?
Zn2 N6 C39 C38 175.6(5) . . . . ?
Zn2 N6 C39 C40 -7.4(11) . . . . ?
Zn2 N6 C36 C35 10.6(10) . . . . ?
Zn2 N6 C36 C37 -174.9(4) . . . . ?
Zn2 N5 C34 C35 -15.5(10) . . . . ?
Zn2 N5 C34 C33 168.4(5) . . . . ?
Zn2 N5 C31 C30 10.9(11) . . . . ?
Zn2 N5 C31 C32 -169.7(5) . . . . ?
Zn2 N302 C340 C341 -177.9(5) . . . . ?
Zn2 N302 C344 C343 178.0(5) . . . . ?
Zn1 N3 C16 C15 7.8(9) . . . . ?
Zn1 N3 C16 C17 -172.3(5) . . . . ?
Zn1 N3 C19 C18 172.0(5) . . . . ?
Zn1 N3 C19 C20 -8.7(11) . . . . ?
Zn1 N4 C14 C13 167.9(5) . . . . ?
Zn1 N4 C14 C15 -8.5(10) . . . . ?
Zn1 N4 C11 C12 -167.8(4) . . . . ?
Zn1 N4 C11 C10 9.8(11) . . . . ?
Zn1 N2 C24 C25 -10.0(11) . . . . ?
Zn1 N2 C24 C23 167.8(5) . . . . ?
Zn1 N2 C21 C22 -168.4(5) . . . . ?
Zn1 N2 C21 C20 8.8(12) . . . . ?
Zn1 N1 C29 C10 -6.4(11) . . . . ?
Zn1 N1 C29 C28 172.3(5) . . . . ?
Zn1 N1 C26 C25 4.7(10) . . . . ?
Zn1 N1 C26 C27 -171.3(5) . . . . ?
Zn1 N301 C304 C303 -179.9(3) . . . . ?
Zn1 N301 C400 C401 179.9(4) . . . . ?
Zn1 N301 C300 C301 179.9(3) . . . . ?
Zn1 N301 C404 C403 -179.9(3) . . . . ?
N6 C39 C38 C37 -2.2(8) . . . . ?
N6 C39 C40 C39 9.0(16) . . . 11 ?
N6 C39 C40 C230 -171.7(8) . . . . ?
N6 C36 C35 C34 10.1(12) . . . . ?
N6 C36 C35 C64 -168.9(7) . . . . ?
N6 C36 C37 C38 -0.8(9) . . . . ?
N7 C42 C41 C50 4.3(13) . . . 4_557 ?
N7 C42 C41 C240 179.1(7) . . . . ?
N7 C42 C43 C44 0.0(10) . . . . ?
N7 C45 C46 C47 -5.8(13) . . . . ?
N7 C45 C46 C66 170.7(7) . . . . ?
N7 C45 C44 C43 0.3(9) . . . . ?
N8 C47 C46 C45 4.3(13) . . . . ?
N8 C47 C46 C66 -172.4(7) . . . . ?
N8 C47 C48 C49 -0.8(9) . . . . ?
N8 C50 C49 C48 -2.2(9) . . . . ?
N3 C16 C15 C14 6.3(12) . . . . ?
N3 C16 C15 C60 -166.5(6) . . . . ?
N3 C16 C17 C18 0.8(9) . . . . ?
N3 C19 C18 C17 -0.8(10) . . . . ?
N3 C19 C20 C21 1.2(12) . . . . ?
N3 C19 C20 C210 -179.0(7) . . . . ?
N5 C34 C35 C36 -7.6(12) . . . . ?
N5 C34 C35 C64 171.5(7) . . . . ?
N5 C34 C33 C32 3.1(9) . . . . ?
N5 C31 C30 C31 -12.9(16) . . . 11 ?
N5 C31 C30 C220 169.6(8) . . . . ?
N5 C31 C32 C33 1.6(9) . . . . ?
N4 C14 C13 C12 -0.5(9) . . . . ?
N4 C14 C15 C16 -5.9(13) . . . . ?
N4 C14 C15 C60 166.7(6) . . . . ?
N4 C11 C12 C13 0.2(8) . . . . ?
N4 C11 C10 C29 0.2(12) . . . . ?
N4 C11 C10 C200 -176.1(7) . . . . ?
N2 C24 C23 C22 1.2(10) . . . . ?
N2 C21 C22 C23 1.0(10) . . . . ?
N2 C21 C20 C19 -1.4(13) . . . . ?
N2 C21 C20 C210 178.8(7) . . . . ?
N1 C29 C10 C11 -2.2(12) . . . . ?
N1 C29 C10 C200 174.1(7) . . . . ?
N1 C29 C28 C27 -1.5(9) . . . . ?
N1 C26 C27 C28 -2.0(9) . . . . ?
N301 C304 C303 C302 0.00(3) . . . . ?
N302 C340 C341 C342 -0.04(16) . . . . ?
C353 C354 C355 C350 0.000(4) . . . . ?
C353 C352 C351 C350 0.000(5) . . . . ?
C360 C353 C354 C355 180.000(6) . . . . ?
C360 C353 C352 C351 180.000(6) . . . . ?
C39 N6 C36 C35 -175.1(7) . . . . ?
C39 N6 C36 C37 -0.6(8) . . . . ?
C39 C38 C37 C36 1.7(9) . . . . ?
C39 C40 C230 C233 -89.7(8) . . . . ?
C39 C40 C230 C233 89.7(8) 11 . . . ?
C39 C40 C230 C231 -90.3(8) 11 . . . ?
C39 C40 C230 C231 90.3(8) . . . . ?
C342 C350 C351 C352 180.000(4) . . . . ?
C342 C350 C355 C354 180.000(5) . . . . ?
C342 C343 C344 N302 0.1(4) . . . . ?
C36 N6 C39 C38 1.7(8) . . . . ?
C36 N6 C39 C40 178.8(8) . . . . ?
C36 C35 C64 C65 82(5) . . . . ?
C34 N5 C31 C30 -179.2(8) . . . . ?
C34 N5 C31 C32 0.3(8) . . . . ?
C34 C35 C64 C65 -97(5) . . . . ?
C31 N5 C34 C35 174.1(7) . . . . ?
C31 N5 C34 C33 -1.9(8) . . . . ?
C31 C30 C220 C221 -88.8(8) 11 . . . ?
C31 C30 C220 C221 88.8(8) . . . . ?
C31 C30 C220 C223 91.2(8) 11 . . . ?
C31 C30 C220 C223 -91.2(8) . . . . ?
C31 C32 C33 C34 -2.8(9) . . . . ?
C350 C342 C343 C344 -179.9(9) . . . . ?
C350 C342 C341 C340 179.9(9) . . . . ?
C14 N4 C11 C12 -0.5(8) . . . . ?
C14 N4 C11 C10 177.1(7) . . . . ?
C14 C13 C12 C11 0.1(9) . . . . ?
C14 C15 C60 C61 -57(5) . . . . ?
C47 N8 C50 C49 1.7(8) . . . . ?
C47 N8 C50 C41 -174.4(7) . . . 4_557 ?
C47 C46 C66 C67 79(5) . . . . ?
C11 N4 C14 C13 0.6(8) . . . . ?
C11 N4 C14 C15 -175.8(7) . . . . ?
C11 C10 C200 C201 -65.3(8) . . . . ?
C11 C10 C200 C203 115.9(6) . . . . ?
C380 C372 C371 C370 180.000(11) . . . . ?
C380 C372 C374 C373 180.00(3) . . . . ?
C380 C381 C382 C383 -2(2) . . . . ?
C35 C36 C37 C38 173.5(7) . . . . ?
C35 C34 C33 C32 -172.7(7) . . . . ?
C50 N8 C47 C46 177.7(7) . . . . ?
C50 N8 C47 C48 -0.6(8) . . . . ?
C50 C49 C48 C47 1.7(9) . . . . ?
C42 N7 C45 C46 -178.1(7) . . . . ?
C42 N7 C45 C44 -0.3(8) . . . . ?
C16 N3 C19 C18 1.2(8) . . . . ?
C16 N3 C19 C20 -179.5(7) . . . . ?
C16 C15 C60 C61 117(5) . . . . ?
C16 C17 C18 C19 0.0(9) . . . . ?
C45 N7 C42 C41 174.7(8) . . . . ?
C45 N7 C42 C43 0.2(9) . . . . ?
C45 C46 C66 C67 -98(5) . . . . ?
C45 C44 C43 C42 -0.2(10) . . . . ?
C13 C14 C15 C16 178.5(7) . . . . ?
C13 C14 C15 C60 -8.9(12) . . . . ?
C25 C24 C23 C22 179.0(8) . . . . ?
C25 C26 C27 C28 -177.6(8) . . . . ?
C38 C39 C40 C39 -174.3(6) . . . 11 ?
C38 C39 C40 C230 5.0(14) . . . . ?
C372 C380 C381 C382 -179.0(11) . . . . ?
C372 C371 C370 N303 0.00(2) . . . . ?
C372 C374 C373 N303 0.00(5) . . . . ?
C15 C14 C13 C12 175.7(8) . . . . ?
C15 C16 C17 C18 -179.4(7) . . . . ?
C24 N2 C21 C22 -0.3(9) . . . . ?
C24 N2 C21 C20 176.9(7) . . . . ?
C24 C25 C26 N1 8.6(13) . . . . ?
C24 C25 C26 C27 -176.4(8) . . . . ?
C24 C25 C62 C63 -65(6) . . . . ?
C30 C31 C32 C33 -178.9(8) . . . . ?
C19 N3 C16 C15 178.9(7) . . . . ?
C19 N3 C16 C17 -1.2(8) . . . . ?
C29 N1 C26 C25 177.0(7) . . . . ?
C29 N1 C26 C27 0.9(8) . . . . ?
C29 C10 C200 C201 118.2(6) . . . . ?
C29 C10 C200 C203 -60.5(8) . . . . ?
C222 C1_2 C2_2 C5_2 -120.4(4) . . . . ?
C222 C1_2 C2_2 C5_2 120.4(4) . . . 11 ?
C222 C1_2 C2_2 C3_2 0.000(3) . . . . ?
C26 N1 C29 C10 -178.3(7) . . . . ?
C26 N1 C29 C28 0.4(8) . . . . ?
C26 C25 C24 N2 -6.0(14) . . . . ?
C26 C25 C24 C23 176.6(8) . . . . ?
C26 C25 C62 C63 110(6) . . . . ?
C26 C27 C28 C29 2.1(9) . . . . ?
C46 C47 C48 C49 -178.9(8) . . . . ?
C46 C45 C44 C43 178.0(8) . . . . ?
C233 C230 C231 C1_4 0.000(9) . . . . ?
C12 C11 C10 C29 177.6(7) . . . . ?
C12 C11 C10 C200 1.4(11) . . . . ?
C32 C31 C30 C31 167.7(7) . . . 11 ?
C32 C31 C30 C220 -9.8(14) . . . . ?
C40 C39 C38 C37 -179.3(8) . . . . ?
C40 C230 C231 C1_4 180.000(6) . . . . ?
C310 C302 C301 C300 -178.7(5) . . . . ?
C310 C302 C401 C400 -179.5(6) . . . . ?
C310 C302 C303 C304 178.7(5) . . . . ?
C310 C302 C403 C404 179.5(6) . . . . ?
C310 C415 C414 C313 0.01(10) . . . . ?
C17 C16 C15 C14 -173.6(8) . . . . ?
C17 C16 C15 C60 13.6(11) . . . . ?
C62 C25 C24 N2 168.1(7) . . . . ?
C62 C25 C24 C23 -9.3(12) . . . . ?
C62 C25 C26 N1 -165.6(6) . . . . ?
C62 C25 C26 C27 9.4(12) . . . . ?
C44 C45 C46 C47 176.8(8) . . . . ?
C44 C45 C46 C66 -6.6(12) . . . . ?
C21 N2 C24 C25 -178.3(8) . . . . ?
C21 N2 C24 C23 -0.5(8) . . . . ?
C21 C22 C23 C24 -1.3(9) . . . . ?
C223 C1_2 C2_2 C5_2 59.6(4) . . . . ?
C223 C1_2 C2_2 C5_2 -59.6(4) . . . 11 ?
C223 C1_2 C2_2 C3_2 180.000(2) . . . . ?
C240 C243 C1_6 C242 0.00(3) . . . . ?
C240 C243 C1_6 C2_6 175.8(6) . . . . ?
C240 C241 C1_5 C242 0.00(4) . . . . ?
C240 C241 C1_5 C2_5 178.0(6) . . . . ?
C230 C233 C1_3 C232 0.000(9) . . . . ?
C230 C233 C1_3 C2_3 180.000(8) . . . . ?
C230 C231 C1_4 C232 0.000(11) . . . . ?
C230 C231 C1_4 C2_4 177.4(8) . . . . ?
C33 C34 C35 C36 167.6(7) . . . . ?
C33 C34 C35 C64 -13.3(11) . . . . ?
C22 C21 C20 C19 175.6(7) . . . . ?
C22 C21 C20 C210 -4.2(11) . . . . ?
C330 C330 C313 C314 -69.4(5) 10_665 . . . ?
C330 C330 C313 C314 112.9(4) 11 . . . ?
C330 C330 C313 C312 110.9(4) 10_665 . . . ?
C330 C330 C313 C312 -66.8(5) 11 . . . ?
C330 C330 C313 C412 64.0(5) 10_665 . . . ?
C330 C330 C313 C412 -113.6(4) 11 . . . ?
C330 C330 C313 C414 -116.4(3) 10_665 . . . ?
C330 C330 C313 C414 66.0(5) 11 . . . ?
C330 C313 C312 C311 179.7(5) . . . . ?
C330 C313 C412 C411 179.6(5) . . . . ?
C330 C313 C414 C415 -179.6(5) . . . . ?
C243 C240 C41 C50 60.4(8) . . . 4_557 ?
C243 C240 C41 C42 -114.7(7) . . . . ?
C243 C240 C241 C1_5 0.00(4) . . . . ?
C243 C1_6 C2_6 C5_6 147.3(7) . . . . ?
C243 C1_6 C2_6 C4_6 27.6(9) . . . . ?
C243 C1_6 C2_6 C3_6 -92.6(8) . . . . ?
C48 C47 C46 C45 -177.8(8) . . . . ?
C48 C47 C46 C66 5.5(12) . . . . ?
C41 C50 C49 C48 174.0(8) 4_557 . . . ?
C41 C42 C43 C44 -174.6(8) . . . . ?
C41 C240 C243 C1_6 -178.6(5) . . . . ?
C41 C240 C241 C1_5 178.6(5) . . . . ?
C10 C11 C12 C13 -177.6(7) . . . . ?
C10 C29 C28 C27 177.2(7) . . . . ?
C10 C200 C201 C1_7 -178.8(5) . . . . ?
C10 C200 C203 C1_8 178.7(5) . . . . ?
C37 C36 C35 C34 -163.2(7) . . . . ?
C37 C36 C35 C64 17.7(11) . . . . ?
C302 C310 C315 C314 180.0(5) . . . . ?
C302 C310 C311 C312 -179.9(5) . . . . ?
C302 C310 C411 C412 -179.9(5) . . . . ?
C302 C310 C415 C414 179.9(5) . . . . ?
C302 C301 C300 N301 -0.01(10) . . . . ?
C302 C401 C400 N301 0.00(11) . . . . ?
C302 C403 C404 N301 0.00(3) . . . . ?
C220 C221 C1_1 C222 0.000(8) . . . . ?
C220 C221 C1_1 C2_1 180.000(8) . . . . ?
C220 C223 C1_2 C222 0.000(8) . . . . ?
C220 C223 C1_2 C2_2 180.000(6) . . . . ?
C390 C390 C383 C382 -88.2(8) 8_557 . . 4_557 ?
C390 C390 C383 C382 91.8(8) 9_557 . . 4_557 ?
C390 C390 C383 C382 91.8(8) 8_557 . . . ?
C390 C390 C383 C382 -88.2(8) 9_557 . . . ?
C390 C383 C382 C381 -179.0(11) . . . . ?
C200 C201 C1_7 C202 0.00(3) . . . . ?
C200 C201 C1_7 C2_7 -179.7(5) . . . . ?
C200 C203 C1_8 C202 0.00(4) . . . . ?
C200 C203 C1_8 C2_8 -177.3(6) . . . . ?
C210 C213 C1_9 C212 0.01(7) . . . . ?
C210 C213 C1_9 C2_9 -179.5(6) . . . . ?
C210 C211 C1_10 C212 0.00(7) . . . . ?
C210 C211 C1_10 C2_10 -178.7(7) . . . . ?
C43 C42 C41 C50 178.1(8) . . . 4_557 ?
C43 C42 C41 C240 -7.2(12) . . . . ?
C201 C200 C203 C1_8 0.00(4) . . . . ?
C18 C19 C20 C21 -179.6(8) . . . . ?
C18 C19 C20 C210 0.2(11) . . . . ?
C20 C19 C18 C17 179.9(7) . . . . ?
C20 C21 C22 C23 -176.4(7) . . . . ?
C20 C210 C213 C1_9 179.6(6) . . . . ?
C20 C210 C211 C1_10 -179.6(6) . . . . ?
C28 C29 C10 C11 179.3(7) . . . . ?
C28 C29 C10 C200 -4.4(11) . . . . ?
C241 C240 C243 C1_6 0.00(2) . . . . ?
C241 C240 C41 C50 -118.2(7) . . . 4_557 ?
C241 C240 C41 C42 66.7(8) . . . . ?
C241 C1_5 C2_5 C502 121.1(13) . . . . ?
C241 C1_5 C2_5 C500 -0.3(14) . . . . ?
C241 C1_5 C2_5 C501 -117.0(14) . . . . ?
C241 C1_5 C2_5 C3_5 -172.6(13) . . . . ?
C241 C1_5 C2_5 C4_5 65.3(13) . . . . ?
C241 C1_5 C2_5 C5_5 -55.7(14) . . . . ?
C213 C210 C20 C19 121.0(6) . . . . ?
C213 C210 C20 C21 -59.1(8) . . . . ?
C213 C210 C211 C1_10 0.00(3) . . . . ?
C213 C1_9 C2_9 C3_9 72.7(9) . . . . ?
C213 C1_9 C2_9 C4_9 -46.1(10) . . . . ?
C213 C1_9 C2_9 C5_9 -163.3(8) . . . . ?
C202 C1_8 C2_8 C511 137.2(11) . . . . ?
C202 C1_8 C2_8 C510 -102.8(13) . . . . ?
C202 C1_8 C2_8 C512 23.1(15) . . . . ?
C202 C1_8 C2_8 C3_8 -53.5(12) . . . . ?
C202 C1_8 C2_8 C5_8 -171.9(12) . . . . ?
C202 C1_8 C2_8 C4_8 67.6(13) . . . . ?
C211 C210 C20 C19 -59.4(8) . . . . ?
C211 C210 C20 C21 120.4(7) . . . . ?
C211 C210 C213 C1_9 0.00(3) . . . . ?
C211 C1_10 C2_10 C522 -180.0(13) . . . . ?
C211 C1_10 C2_10 C521 -66.4(14) . . . . ?
C211 C1_10 C2_10 C520 60.0(16) . . . . ?
C211 C1_10 C2_10 C3_10 -127.8(14) . . . . ?
C211 C1_10 C2_10 C4_10 105.1(13) . . . . ?
C211 C1_10 C2_10 C5_10 -6.0(14) . . . . ?
C203 C1_8 C2_8 C511 -45.6(13) . . . . ?
C203 C1_8 C2_8 C510 74.4(14) . . . . ?
C203 C1_8 C2_8 C512 -159.8(13) . . . . ?
C203 C1_8 C2_8 C3_8 123.6(11) . . . . ?
C203 C1_8 C2_8 C5_8 5.3(14) . . . . ?
C203 C1_8 C2_8 C4_8 -115.3(12) . . . . ?
C242 C1_5 C2_5 C502 -61.1(14) . . . . ?
C242 C1_5 C2_5 C500 177.5(12) . . . . ?
C242 C1_5 C2_5 C501 60.8(15) . . . . ?
C242 C1_5 C2_5 C3_5 5.2(15) . . . . ?
C242 C1_5 C2_5 C4_5 -116.9(12) . . . . ?
C242 C1_5 C2_5 C5_5 122.1(13) . . . . ?
C242 C1_6 C2_6 C5_6 -36.8(9) . . . . ?
C242 C1_6 C2_6 C4_6 -156.5(6) . . . . ?
C242 C1_6 C2_6 C3_6 83.2(9) . . . . ?
C212 C1_9 C2_9 C3_9 -106.8(9) . . . . ?
C212 C1_9 C2_9 C4_9 134.5(8) . . . . ?
C212 C1_9 C2_9 C5_9 17.3(11) . . . . ?
C212 C1_10 C2_10 C522 1.4(15) . . . . ?
C212 C1_10 C2_10 C521 115.0(13) . . . . ?
C212 C1_10 C2_10 C520 -118.6(15) . . . . ?
C212 C1_10 C2_10 C3_10 53.6(15) . . . . ?
C212 C1_10 C2_10 C4_10 -73.5(13) . . . . ?
C212 C1_10 C2_10 C5_10 175.4(11) . . . . ?
C354 C353 C360 C360 88.8(17) . . . 9_556 ?
C354 C353 C360 C360 -88.8(17) . . . 8_556 ?
C354 C353 C352 C351 0.000(5) . . . . ?
C352 C353 C360 C360 -91.2(17) . . . 9_556 ?
C352 C353 C360 C360 91.2(17) . . . 8_556 ?
C352 C353 C354 C355 0.000(6) . . . . ?
C381 C380 C372 C371 -132.8(8) 4_557 . . . ?
C381 C380 C372 C371 -132.8(8) . . . 4_557 ?
C381 C380 C372 C371 47.2(8) . . . . ?
C381 C380 C372 C371 47.2(8) 4_557 . . 4_557 ?
C381 C380 C372 C374 151.8(10) . . . . ?
C381 C380 C372 C374 -28.2(10) . . . 4_557 ?
C381 C380 C372 C374 -28.2(10) 4_557 . . . ?
C381 C380 C372 C374 151.8(10) 4_557 . . 4_557 ?
C381 C380 C381 C382 1.0(11) 4_557 . . . ?
C351 C350 C355 C354 0.000(8) . . . . ?
C314 C313 C312 C311 0.00(3) . . . . ?
C315 C310 C302 C401 -69.1(5) . . . . ?
C315 C310 C302 C403 111.5(6) . . . . ?
C315 C310 C311 C312 -0.01(7) . . . . ?
C315 C314 C313 C330 -179.7(5) . . . . ?
C315 C314 C313 C312 0.00(7) . . . . ?
C343 C342 C350 C351 129.6(6) 11 . . . ?
C343 C342 C350 C351 -129.6(6) . . . . ?
C343 C342 C350 C355 -50.4(6) 11 . . . ?
C343 C342 C350 C355 50.4(6) . . . . ?
C343 C342 C343 C344 -55.8(6) 11 . . . ?
C343 C342 C341 C340 65.9(6) 11 . . . ?
C343 C342 C341 C340 -0.05(17) . . . . ?
C355 C350 C351 C352 0.000(7) . . . . ?
C340 N302 C340 C341 59.1(5) 11 . . . ?
C340 N302 C344 C343 -67.8(6) 11 . . . ?
C340 N302 C344 C343 -0.2(4) . . . . ?
C341 C342 C350 C351 -50.5(7) 11 . . . ?
C341 C342 C350 C351 50.5(7) . . . . ?
C341 C342 C350 C355 129.5(7) 11 . . . ?
C341 C342 C350 C355 -129.5(7) . . . . ?
C341 C342 C343 C344 0.0(3) . . . . ?
C341 C342 C343 C344 63.5(6) 11 . . . ?
C341 C342 C341 C340 -54.7(5) 11 . . . ?
C382 C383 C382 C381 1.0(11) 4_557 . . . ?
C313 C314 C315 C310 -0.01(9) . . . . ?
C313 C312 C311 C310 0.00(3) . . . . ?
C313 C412 C411 C310 -0.01(3) . . . . ?
C344 N302 C340 C341 -67.7(6) 11 . . . ?
C344 N302 C340 C341 0.1(3) . . . . ?
C344 N302 C344 C343 58.9(6) 11 . . . ?
C311 C310 C302 C401 110.9(6) . . . . ?
C311 C310 C302 C403 -68.5(6) . . . . ?
C311 C310 C315 C314 0.01(9) . . . . ?
C371 C372 C371 C370 0.000(11) 4_557 . . . ?
C304 N301 C300 C301 0.00(10) . . . . ?
C374 C372 C374 C373 0.00(3) 4_557 . . . ?
C301 C302 C303 C304 0.00(3) . . . . ?
C401 C302 C403 C404 0.00(3) . . . . ?
C400 N301 C404 C403 0.00(7) . . . . ?
C303 C302 C301 C300 0.01(7) . . . . ?
C403 C302 C401 C400 0.00(8) . . . . ?
C373 N303 C373 C374 0.00(2) 4_557 . . . ?
C300 N301 C304 C303 0.00(7) . . . . ?
C370 N303 C370 C371 0.000(9) 4_557 . . . ?
C404 N301 C400 C401 0.00(10) . . . . ?
C412 C313 C414 C415 0.00(7) . . . . ?
C411 C310 C302 C301 63.4(6) . . . . ?
C411 C310 C302 C303 -115.0(6) . . . . ?
C411 C310 C415 C414 -0.02(9) . . . . ?
C415 C310 C302 C301 -116.5(5) . . . . ?
C415 C310 C302 C303 65.0(6) . . . . ?
C415 C310 C411 C412 0.01(7) . . . . ?
C414 C313 C412 C411 0.00(3) . . . . ?
C4_1 C2_1 C1_1 C221 180.000(6) . . . . ?
C4_1 C2_1 C1_1 C222 0.000(4) . . . . ?
C5_1 C2_1 C1_1 C221 -61.8(4) 11 . . . ?
C5_1 C2_1 C1_1 C221 61.8(4) . . . . ?
C5_1 C2_1 C1_1 C222 -118.2(4) . . . . ?
C5_1 C2_1 C1_1 C222 118.2(4) 11 . . . ?
C1_1 C221 C220 C30 180.000(9) . . . . ?
C1_1 C221 C220 C223 0.000(8) . . . . ?
C1_1 C222 C1_2 C223 0.000(7) . . . . ?
C1_1 C222 C1_2 C2_2 180.000(5) . . . . ?
C1_2 C222 C1_1 C221 0.000(6) . . . . ?
C1_2 C222 C1_1 C2_1 180.000(4) . . . . ?
C1_2 C223 C220 C221 0.000(7) . . . . ?
C1_2 C223 C220 C30 180.000(6) . . . . ?
C4_3 C2_3 C1_3 C233 62.2(5) 11 . . . ?
C4_3 C2_3 C1_3 C233 -62.2(5) . . . . ?
C4_3 C2_3 C1_3 C232 -117.8(5) 11 . . . ?
C4_3 C2_3 C1_3 C232 117.8(5) . . . . ?
C3_3 C2_3 C1_3 C233 180.000(7) . . . . ?
C3_3 C2_3 C1_3 C232 0.000(6) . . . . ?
C1_3 C233 C230 C40 180.000(10) . . . . ?
C1_3 C233 C230 C231 0.000(9) . . . . ?
C1_3 C232 C1_4 C231 0.000(10) . . . . ?
C1_3 C232 C1_4 C2_4 -177.3(8) . . . . ?
C3_4 C2_4 C1_4 C232 -84.3(12) . . . . ?
C3_4 C2_4 C1_4 C231 98.5(11) . . . . ?
C5_4 C2_4 C1_4 C232 148.9(10) . . . . ?
C5_4 C2_4 C1_4 C231 -28.3(15) . . . . ?
C4_4 C2_4 C1_4 C232 35.0(14) . . . . ?
C4_4 C2_4 C1_4 C231 -142.2(9) . . . . ?
C1_4 C232 C1_3 C233 0.000(8) . . . . ?
C1_4 C232 C1_3 C2_3 180.000(6) . . . . ?
C1_5 C242 C1_6 C2_6 -176.1(5) . . . . ?
C1_6 C242 C1_5 C2_5 -177.9(7) . . . . ?
C3_7 C2_7 C1_7 C201 -123.5(7) . . . . ?
C3_7 C2_7 C1_7 C202 56.8(8) . . . . ?
C5_7 C2_7 C1_7 C201 114.4(8) . . . . ?
C5_7 C2_7 C1_7 C202 -65.4(9) . . . . ?
C4_7 C2_7 C1_7 C201 -3.3(8) . . . . ?
C4_7 C2_7 C1_7 C202 176.9(6) . . . . ?
C1_7 C202 C1_8 C203 0.00(4) . . . . ?
C1_7 C202 C1_8 C2_8 177.3(6) . . . . ?
C1_8 C202 C1_7 C201 0.00(3) . . . . ?
C1_8 C202 C1_7 C2_7 179.7(5) . . . . ?
C1_9 C212 C1_10 C211 0.00(9) . . . . ?
C1_9 C212 C1_10 C2_10 178.6(7) . . . . ?
C1_10 C212 C1_9 C213 -0.01(9) . . . . ?
C1_10 C212 C1_9 C2_9 179.4(7) . . . . ?

_smtbx_masks_special_details     ?
loop_
_smtbx_masks_void_nr
_smtbx_masks_void_average_x
_smtbx_masks_void_average_y
_smtbx_masks_void_average_z
_smtbx_masks_void_volume
_smtbx_masks_void_count_electrons
_smtbx_masks_void_content
1 0.000 0.000 -0.680 8596.3 2686.3 ?
2 -0.495 -0.559 -0.196 25266.7 6800.8 ?
3 0.329 0.329 0.500 277.8 44.0 ?
4 0.671 0.671 0.500 277.8 41.8 ?

_smtbx_masks_void_probe_radius   1.2
_smtbx_masks_void_truncation_radius 1.2
_shelx_res_file                  
;
TITL 208wps24_ws1.1a_a.res in P-3m1
    208wps24_ws1.1a.res
    created by SHELXL-2018/3 at 22:55:24 on 15-May-2024
REM Old TITL 208wps24_WS1 in P-3m1
REM SHELXT solution in P-3m1: R1 0.378, Rweak 0.029, Alpha 0.073
REM <I/s> 0.000 for 0 systematic absences, Orientation as input
REM Formula found by SHELXT: C225 N140 Zn4
CELL 1.54184 49.3794 49.3794 28.6911 90 90 120
ZERR 4 0.0003 0.0003 0.0005 0 0 0
LATT 1
SYMM -Y,+X-Y,+Z
SYMM +Y-X,-X,+Z
SYMM +Y,+X,-Z
SYMM -Y+X,-Y,-Z
SYMM -X,-X+Y,-Z
SFAC C H N Zn
UNIT 1536 1392 120 24
EQIV $1 +Y-X,+Y,+Z
EQIV $2 +Y,+X,2-Z
EQIV $3 +Y,+X,1-Z
RIGU
DANG_CTBU 2.52 C1 C4 C1 C5 C1 C3
DFIX_CTBU 1.55 C2 C4 C2 C5 C1 C2 C2 C3
SADI_CTBU C2 C3 C2 C4 C2 C5 C2 C1
SADI_CTBU 0.04 C3 C4 C3 C5 C4 C5
SIMU 0.01 0.02 2 $C $N
SADI_CTBU 0.04 C1 C3 C1 C4 C1 C5
DFIX 1.345 N303 C373 N303 C370 N303 C370_$2 N303 C373_$2
DFIX 1.39 C371 C370 C374 C373 C371_$2 C370_$2 C374_$2 C373_$2
SADI 0.01 C381_$2 C380 C381 C380 C382 C381 C383 C382 C383 C382_$2 C382_$2 =
 C381_$2
DFIX 1.37 C372 C371 C372 C371_$2 C372 C374 C372 C374_$2
DFIX 2.36 0.04 C373 C373_$2 C370 C370_$2
DFIX 2.39 0.04 N303 C374 N303 C374_$2 N303 C371 N303 C371_$2
DFIX 2.7 0.04 C372 C373 C372 C373_$2 C372 C370 C372 C370_$2
SADI C2_8 C511 C2_8 C512 C2_8 C5_8 C2_8 C4_8 C2_8 C3_8 C2_8 C1_8 C2_8 C510
FLAT 0.001 N303 C370_$2 C371_$2 C372 C371 C370
FLAT 0.001 C373_$2 N303 C373 C374 C372 C374_$2
DFIX 1.39 0.01 C381_$2 C380 C381 C380 C382 C381 C383 C382 C383 C382_$2 =
 C382_$2 C381_$2
SADI C380 C382 C382_$2 C381 C381_$2 C383 C382 C382_$2 C383 C380 C381 C381_$2
DFIX 1.45 0.005 C390 C383
SADI 0.04 C511 C512 C512 C510 C510 C511 C3_8 C4_8 C4_8 C5_8 C5_8 C3_8
SADI 0.04 C1_8 C5_8 C1_8 C4_8 C1_8 C3_8 C1_8 C510 C1_8 C512 C1_8 C511
SIMU 0.01 0.02 2 C3_8 C5_8 C2_8 C4_8 C511 C510 C512
FLAT 0.001 C200 C201 C202 C203 C1_7 C1_8
FLAT 0.001 C302 C403 C404 N301 C400 C401
SADI C200 C203 C1_8 C203 C1_8 C202 C1_7 C202 C1_7 C201 C200 C201
SADI 0.04 C200 C1_8 C203 C202 C1_8 C1_7 C202 C201 C1_7 C200 C201 C203
FLAT 0.001 C240 C243 C242 C1_5 C1_6 C241
SADI C240 C243 C240 C241 C1_5 C241 C1_5 C242 C1_6 C242 C1_6 C243
SADI 0.04 C240 C1_6 C243 C242 C1_6 C1_5 C242 C241 C1_5 C240 C241 C243
FLAT 0.01 C340_$1 C341_$1 C343_$1 C344_$1 N302 C342
SADI 0.04 C502 C500 C502 C501 C500 C501 C3_5 C4_5 C3_5 C5_5 C4_5 C5_5
SADI C2_5 C502 C2_5 C500 C2_5 C501 C2_5 C3_5 C2_5 C1_5 C2_5 C4_5 C2_5 C5_5
FLAT 0.001 C210 C213 C211 C212 C1_9 C1_10
SADI C210 C211 C210 C213 C1_9 C213 C212 C1_9 C212 C1_10 C1_10 C211
SADI 0.04 C210 C1_10 C211 C212 C1_10 C1_9 C212 C213 C1_9 C210 C213 C211
FLAT 0.01 C342 C341 C340 N302 C344 C343
FLAT 0.001 C303 C304 C302 C301 N301 C300
SIMU 0.01 0.02 2 C502 C500 C501 C3_5 C4_5 C2_5 C5_5
SADI_10 0.04 C3 C4 C3 C5 C4 C5
SADI C2_10 C3_10 C2_10 C1_10 C2_10 C4_10 C2_10 C5_10 C2_10 C522 C2_10 C521 =
 C2_10 C520
SIMU 0.01 0.02 2 C3_10 C4_10 C2_10 C5_10 C522 C521 C520
SIMU 0.01 0.02 2 C302 C303 C403 C404 C301 C304 C300 N301 C400 C401
DFIX 1.35 0.01 C340 N302 N302 C344
DFIX 1.39 0.01 C340 C341 C343 C344
DFIX 1.37 0.01 C342 C343 C342 C341
DFIX 2.39 N302 C343 N302 C341
DFIX 2.36 C340 C344
DFIX 2.29 C343 C341
FLAT 0.001 C313 C412 C411 C310 C415 C414
DFIX 2.7 C340 C342 C342 C344
DFIX 1.35 0.01 C300 N301 N301 C304 C400 N301 N301 C304
DFIX 1.39 0.01 C300 C301 C303 C304 C400 C401 C403 C404
DFIX 1.37 0.01 C302 C303 C302 C301 C302 C403 C302 C401
FLAT 0.001 C313 C312 C311 C310 C315 C314
DFIX 2.39 N301 C303 N301 C301 N301 C403 N301 C401
DFIX 2.36 C300 C304 C400 C404
SADI C315 C314 C415 C414 C315 C310 C415 C310 C411 C310 C311 C310 C411 C412 =
 C311 C312 C412 C313 C312 C313 C313 C314 C313 C414
SADI 0.04 C313 C415 C414 C310 C415 C411 C310 C412 C411 C313 C412 C414 C313 =
 C315 C314 C310 C315 C311 C310 C312 C311 C313 C312 C314
DFIX 2.29 C303 C301 C403 C401
DFIX 2.7 C300 C302 C302 C304 C400 C302 C302 C404
SIMU 0.01 0.02 2 C314 C315 C312 C311 C412 C411 C415 C414 C310 C313
DFIX 1.3 0.01 C65 C65_$3
SIMU 0.01 0.02 2 N303 C370 C373 C371 C374 C373 C370 C371 C372 C374
SIMU 0.01 0.02 2 C340 N302 C344 C343 C342 C341
DFIX_3 2.045 0.0001 H3b C2
DFIX_3 2.045 0.0001 C2 H3a
DFIX_3 0.98 0.0001 C3 H3b C3 H3a
DFIX_3 1.6 0.0001 H3a H3b
DFIX_2 0.98 0.0001 C3 H3b C3 H3a
DFIX_2 1.6 0.0001 H3a H3b
DFIX_2 2.045 0.0001 H3b C2
DFIX_2 2.045 0.0001 C2 H3a
DFIX_1 0.98 0.0001 C4 H4a C4 H4b
DFIX_1 1.6 0.0001 H4b H4a
DFIX_1 2.045 0.0001 H4a C2
DFIX_1 2.045 0.0001 C2 H4b
DFIX 1.39 0.01 C351 C350 C355 C350 C355 C354 C354 C353 C352 C351 C353 C352

L.S. 20 0 0
PLAN  1
SIZE 0.005 0.05 0.05
TEMP -173(2)
CONF
FREE C374 C371_$2
FREE C374 C371
FREE C370 C373_$2
FREE C370 C370_$2
FREE C370 C373
FREE C512 C511
BOND
list 4
MORE -1
BOND $H
ABIN
fmap 2 53
ACTA
OMIT -6 11 6
OMIT -2 8 7
OMIT -1 10 2
REM <olex2.extras>
REM <HklSrc "%.\\208wps24_WS1.1A.hkl">
REM </olex2.extras>

WGHT    0.246300   35.849998
FVAR       0.05077
ZN3   4    0.245150    0.245150    1.000000    10.50000    0.05915    0.05915 =
         0.08770   -0.00031    0.00031    0.02466
ZN2   4    0.142795    0.285589    0.496935    10.50000    0.07134    0.02965 =
         0.11881    0.00024    0.00012    0.01482
ZN1   4    0.334087    0.421809    0.502750    11.00000    0.06278    0.04712 =
         0.15780    0.00092   -0.00107    0.02858
N6    3    0.175668    0.293981    0.547138    11.00000    0.07989    0.04035 =
         0.10432    0.00972    0.00272    0.02449
N7    3    0.264774    0.236733    0.942321    11.00000    0.08100    0.07058 =
         0.09408    0.01315    0.00878    0.04169
N8    3    0.270420    0.232000    1.041769    11.00000    0.06680    0.06384 =
         0.09284   -0.00525   -0.00634    0.03070
N3    3    0.307914    0.405143    0.561752    11.00000    0.07843    0.05465 =
         0.13634    0.00917    0.00693    0.03752
N5    3    0.176019    0.294063    0.447158    11.00000    0.08598    0.04472 =
         0.10118   -0.00472   -0.00146    0.02836
N4    3    0.294687    0.396111    0.463605    11.00000    0.06186    0.04383 =
         0.15110    0.00051   -0.00117    0.02899
N2    3    0.372996    0.436398    0.542013    11.00000    0.06272    0.07102 =
         0.14990    0.00895    0.00252    0.03854
N303  3    0.202391    0.202391    1.000000    10.50000    0.06241    0.06241 =
         0.11921   -0.00328    0.00328    0.01431
N1    3    0.360151    0.429158    0.444040    11.00000    0.07572    0.05286 =
         0.14824   -0.00568   -0.00324    0.03481
N301  3    0.333693    0.465043    0.498296    11.00000    0.07768    0.04898 =
         0.18674    0.00105   -0.00669    0.04244
N302  3    0.117237    0.234475    0.495110    10.50000    0.06997    0.02324 =
         0.17321    0.00413    0.00207    0.01162
C353  1    0.033552    0.067104    0.500042    10.50000    0.07091    0.03834 =
         0.19504   -0.00302   -0.00151    0.01917
C360  1    0.016433    0.032865    0.499643    10.50000    0.03629    0.03337 =
         0.20361   -0.00272   -0.00136    0.01669
C39   1    0.175151    0.299793    0.593194    11.00000    0.07812    0.04890 =
         0.10253    0.01068    0.00078    0.02277
C342  1    0.083645    0.167290    0.496673    10.50000    0.06400    0.03172 =
         0.18353    0.00115    0.00057    0.01586
C36   1    0.202144    0.291345    0.539474    11.00000    0.08673    0.04235 =
         0.10685    0.00572   -0.00107    0.02958
C34   1    0.201775    0.290442    0.453723    11.00000    0.08515    0.04151 =
         0.10445   -0.01287   -0.00563    0.02624
C31   1    0.174899    0.299095    0.400169    11.00000    0.08280    0.05955 =
         0.10024   -0.00703   -0.00102    0.02903
C350  1    0.067327    0.134653    0.497539    10.50000    0.09115    0.03498 =
         0.19088   -0.00239   -0.00119    0.01749
C14   1    0.264147    0.382430    0.479303    11.00000    0.06388    0.04391 =
         0.14784   -0.00173   -0.00345    0.03090
C47   1    0.283766    0.214386    1.027800    11.00000    0.07584    0.06539 =
         0.09124    0.00645    0.00096    0.03387
C11   1    0.293150    0.394867    0.415410    11.00000    0.06564    0.04112 =
         0.15267   -0.01195   -0.00118    0.02501
C380  1    0.114084    0.114084    1.000000    10.50000    0.07373    0.07373 =
         0.15586   -0.00455    0.00455    0.01350
C35   1    0.212568    0.287657    0.496338    11.00000    0.08369    0.04600 =
         0.10017   -0.00560   -0.00434    0.02672
C50   1    0.270819    0.231506    1.089690    11.00000    0.07813    0.06948 =
         0.09892   -0.00877   -0.01064    0.03842
C42   1    0.260731    0.241962    0.896330    11.00000    0.09329    0.07692 =
         0.09606    0.02131    0.02627    0.04976
C221  1    0.147042    0.294085    0.292152    10.50000    0.07895    0.08581 =
         0.10065   -0.00925   -0.00462    0.04291
AFIX  43
H221  2    0.136098    0.272196    0.297811    10.50000   -1.20000
AFIX   0

C16   1    0.274891    0.389726    0.565397    11.00000    0.07842    0.05053 =
         0.14148    0.00978    0.00841    0.03908
C45   1    0.279169    0.219349    0.941014    11.00000    0.08487    0.06830 =
         0.09397    0.00848    0.01176    0.04128
C13   1    0.244061    0.372584    0.439723    11.00000    0.07355    0.05362 =
         0.15949   -0.01584   -0.00723    0.02871
AFIX  43
H13   2    0.221901    0.362362    0.441512    11.00000   -1.20000
AFIX   0

C67   1    0.300886    0.164599    0.970218    11.00000    0.09721    0.07207 =
         0.09507    0.00538    0.00013    0.04355
C65   1    0.252516    0.268182    0.498669    11.00000    0.08178    0.08239 =
         0.11434   -0.00979   -0.00519    0.04473
C25   1    0.411390    0.457457    0.481137    11.00000    0.06626    0.06223 =
         0.14643   -0.00117   -0.00284    0.04070
C38   1    0.201881    0.302079    0.617111    11.00000    0.09256    0.06933 =
         0.10451    0.00723   -0.00032    0.03406
AFIX  43
H38   2    0.207250    0.306640    0.649078    11.00000   -1.20000
AFIX   0

C372  1    0.143907    0.143907    1.000000    10.50000    0.06739    0.06739 =
         0.15012   -0.00879    0.00879    0.02023
C15   1    0.256172    0.380987    0.524684    11.00000    0.07148    0.04230 =
         0.15108    0.00775    0.00269    0.02663
C24   1    0.402977    0.452509    0.526895    11.00000    0.06633    0.07102 =
         0.14302    0.00536   -0.00215    0.04181
C30   1    0.152207    0.304415    0.377972    10.50000    0.08480    0.05929 =
         0.09966   -0.00386   -0.00193    0.02964
C19   1    0.316972    0.409878    0.607910    11.00000    0.07986    0.06530 =
         0.13757    0.01319    0.00996    0.03945
C29   1    0.350504    0.423140    0.398857    11.00000    0.07460    0.05608 =
         0.14546   -0.00369   -0.00077    0.03215
C222  1    0.168515    0.337030    0.240123    10.50000    0.06007    0.08711 =
         0.11122    0.00235    0.00118    0.04356
AFIX  43
H222  2    0.172454    0.344909    0.209164    10.50000   -1.20000
AFIX   0

C26   1    0.393207    0.445956    0.441510    11.00000    0.06762    0.05902 =
         0.14507   -0.00538   -0.00172    0.03520
C64   1    0.236616    0.279767    0.496972    11.00000    0.08329    0.06615 =
         0.11263   -0.00822   -0.00690    0.03603
C46   1    0.286597    0.208345    0.980705    11.00000    0.07707    0.06701 =
         0.08856    0.00823    0.00800    0.03586
C233  1    0.147447    0.294893    0.702627    10.50000    0.07566    0.09492 =
         0.10672    0.00772    0.00386    0.04746
AFIX  43
H233  2    0.136484    0.272967    0.697304    10.50000   -1.20000
AFIX   0

C12   1    0.260441    0.379582    0.398808    11.00000    0.07347    0.05856 =
         0.15941   -0.01510   -0.00894    0.02938
AFIX  43
H12   2    0.252772    0.375635    0.367733    11.00000   -1.20000
AFIX   0

C49   1    0.285283    0.214299    1.106061    11.00000    0.09908    0.08501 =
         0.09417   -0.00595   -0.01524    0.05248
AFIX  43
H49   2    0.289010    0.211132    1.137534    11.00000   -1.20000
AFIX   0

C32   1    0.200066    0.298652    0.375284    11.00000    0.09238    0.07618 =
         0.10131   -0.00842   -0.00010    0.03930
AFIX  43
H32   2    0.204810    0.301961    0.342976    11.00000   -1.20000
AFIX   0
C40   1    0.152302    0.304604    0.615163    10.50000    0.08494    0.05320 =
         0.10209    0.01300    0.00650    0.02660

C310  1    0.333197    0.551317    0.490537    11.00000    0.05834    0.03909 =
         0.20562   -0.00044   -0.00107    0.02923
C17   1    0.265464    0.385270    0.611620    11.00000    0.07746    0.06769 =
         0.13316    0.02825    0.01447    0.03026
AFIX  43
H17   2    0.244531    0.375284    0.622675    11.00000   -1.20000
AFIX   0
C62   1    0.444534    0.480741    0.471627    11.00000    0.06414    0.07018 =
         0.15523    0.00228    0.00133    0.03189

C232  1    0.168525    0.337050    0.753783    10.50000    0.07597    0.10813 =
         0.11210    0.00182    0.00091    0.05407
AFIX  43
H232  2    0.172281    0.344563    0.784943    10.50000   -1.20000
AFIX   0

C61   1    0.198078    0.369369    0.536952    11.00000    0.05444    0.04673 =
         0.15925    0.00714    0.00763    0.01399
C63   1    0.470228    0.503137    0.467116    11.00000    0.06091    0.06796 =
         0.15573    0.00287    0.00100    0.02929
C44   1    0.283891    0.213656    0.893903    11.00000    0.10225    0.08402 =
         0.09581    0.01353    0.01735    0.05591
AFIX  43
H44   2    0.293361    0.202021    0.883741    11.00000   -1.20000
AFIX   0

C21   1    0.375468    0.438022    0.590255    11.00000    0.06543    0.07310 =
         0.15543    0.01173    0.00102    0.03861
C223  1    0.173864    0.347729    0.319920    10.50000    0.07150    0.07559 =
         0.10948    0.00306    0.00153    0.03780
AFIX  43
H223  2    0.181130    0.362259    0.344966    10.50000   -1.20000
AFIX   0

C240  1    0.242641    0.261259    0.828939    11.00000    0.09614    0.10897 =
         0.09736    0.01619    0.01381    0.06844
C230  1    0.157390    0.314781    0.663460    10.50000    0.08244    0.08537 =
         0.10673    0.00597    0.00299    0.04269
C27   1    0.401764    0.449621    0.394739    11.00000    0.07335    0.06655 =
         0.14586   -0.00482   -0.00187    0.03317
AFIX  43
H27   2    0.422758    0.460713    0.383963    11.00000   -1.20000
AFIX   0

C66   1    0.297386    0.186318    0.973994    11.00000    0.09554    0.07107 =
         0.09850    0.00850    0.00543    0.04360
C33   1    0.215114    0.292462    0.408662    11.00000    0.09839    0.06828 =
         0.11142   -0.00815    0.00032    0.03770
AFIX  43
H33   2    0.232568    0.289732    0.403123    11.00000   -1.20000
AFIX   0

C22   1    0.407608    0.455341    0.606178    11.00000    0.06988    0.08752 =
         0.14947   -0.00266   -0.00048    0.03937
AFIX  43
H22   2    0.415326    0.459403    0.637225    11.00000   -1.20000
AFIX   0
C60   1    0.223510    0.372134    0.534111    11.00000    0.06548    0.04234 =
         0.16868    0.00974    0.00607    0.02261
C330  1    0.332997    0.638251    0.484875    11.00000    0.04417    0.04231 =
         0.22539   -0.00201   -0.00317    0.02169

C243  1    0.257360    0.291031    0.810996    11.00000    0.10336    0.11870 =
         0.10283    0.02834    0.01878    0.07139
AFIX  43
H243  2    0.268587    0.308536    0.830932    11.00000   -1.20000
AFIX   0
C48   1    0.292481    0.203572    1.067608    11.00000    0.09941    0.08421 =
         0.09373   -0.00548   -0.01138    0.05073
AFIX  43
H48   2    0.301871    0.190833    1.067242    11.00000   -1.20000
AFIX   0
C41   1    0.244154    0.257265    0.880303    11.00000    0.08496    0.08555 =
         0.09323    0.01594    0.01923    0.04597

C10   1    0.318444    0.407129    0.383953    11.00000    0.07456    0.05771 =
         0.14977   -0.00014    0.00003    0.03122
C37   1    0.217571    0.296250    0.583649    11.00000    0.09460    0.06839 =
         0.11055    0.00370   -0.00397    0.03827
AFIX  43
H37   2    0.236204    0.295503    0.588668    11.00000   -1.20000
AFIX   0

C302  1    0.333158    0.523481    0.492438    11.00000    0.08373    0.04722 =
         0.19847   -0.00265   -0.00743    0.03766
C220  1    0.157292    0.314584    0.329781    10.50000    0.08371    0.07862 =
         0.10444   -0.00505   -0.00253    0.03931
C390  1    0.029520    0.029520    1.000000    10.50000    0.06367    0.06367 =
         0.19991    0.00005   -0.00005    0.03135
C200  1    0.311879    0.405165    0.332858    11.00000    0.07474    0.07767 =
         0.14883   -0.00321   -0.00613    0.03303
C23   1    0.423661    0.464164    0.566226    11.00000    0.06738    0.08769 =
         0.14743    0.00931   -0.00151    0.03685
AFIX  43
H23   2    0.445784    0.476490    0.564146    11.00000   -1.20000
AFIX   0

C383  1    0.059110    0.059110    1.000000    10.50000    0.07061    0.07061 =
         0.18942    0.00178   -0.00178    0.01950
C210  1    0.356407    0.428754    0.673120    11.00000    0.09121    0.08474 =
         0.14941    0.00757   -0.00155    0.04722
C43   1    0.272707    0.227499    0.866759    11.00000    0.10547    0.09535 =
         0.09664    0.02114    0.02515    0.05670
AFIX  43
H43   2    0.272727    0.227678    0.833649    11.00000   -1.20000
AFIX   0

C201  1    0.296055    0.375791    0.312295    11.00000    0.07297    0.09450 =
         0.14916   -0.01780   -0.01032    0.04466
AFIX  43
H201  2    0.289232    0.357426    0.330477    11.00000   -1.20000
AFIX   0
C18   1    0.291689    0.397822    0.638070    11.00000    0.08457    0.07359 =
         0.13856    0.02194    0.01307    0.03353
AFIX  43
H18   2    0.292578    0.398273    0.671155    11.00000   -1.20000
AFIX   0

C231  1    0.173837    0.347674    0.675000    10.50000    0.08155    0.09002 =
         0.11656    0.00505    0.00253    0.04501
AFIX  43
H231  2    0.181218    0.362437    0.650258    10.50000   -1.20000
AFIX   0

C20   1    0.349776    0.425604    0.623019    11.00000    0.08416    0.06964 =
         0.14830    0.01126    0.00289    0.04928
C28   1    0.376454    0.435417    0.366461    11.00000    0.07430    0.07899 =
         0.14577   -0.00246   -0.00043    0.02844
AFIX  43
H28   2    0.375874    0.433886    0.333430    11.00000   -1.20000
AFIX   0

C241  1    0.226606    0.236377    0.799680    11.00000    0.11906    0.12964 =
         0.10548    0.01005    0.00736    0.07969
AFIX  43
H241  2    0.216510    0.215884    0.812462    11.00000   -1.20000
AFIX   0

C213  1    0.373271    0.415746    0.692045    11.00000    0.10137    0.09952 =
         0.15389    0.01065   -0.00514    0.06322
AFIX  43
H213  2    0.380212    0.404857    0.672588    11.00000   -1.20000
AFIX   0
C202  1    0.300712    0.401236    0.238607    11.00000    0.09412    0.12627 =
         0.15846   -0.00328   -0.00528    0.06132
AFIX  43
H202  2    0.296704    0.399560    0.206044    11.00000   -1.20000
AFIX   0
C211  1    0.346022    0.444801    0.701039    11.00000    0.09465    0.09672 =
         0.16570   -0.01006    0.00256    0.04568
AFIX  43
H211  2    0.334518    0.453631    0.687905    11.00000   -1.20000
AFIX   0
C203  1    0.321779    0.431958    0.305785    11.00000    0.08427    0.09189 =
         0.15710    0.00697   -0.00716    0.03843
AFIX  43
H203  2    0.332557    0.451793    0.320624    11.00000   -1.20000
AFIX   0

C242  1    0.239499    0.269887    0.735917    11.00000    0.12667    0.16835 =
         0.10609    0.02235    0.01446    0.08793
AFIX  43
H242  2    0.238554    0.273173    0.703475    11.00000   -1.20000
AFIX   0

C212  1    0.369447    0.434609    0.766118    11.00000    0.12007    0.12361 =
         0.16293   -0.00819   -0.00624    0.05257
AFIX  43
H212  2    0.374004    0.436634    0.798522    11.00000   -1.20000
AFIX   0

C354  1    0.042389    0.084779    0.539333    10.50000    0.16424    0.03868 =
         0.19670    0.00152    0.00076    0.01934
AFIX  43
H354  2    0.037318    0.074635    0.568791    10.50000   -1.20000
AFIX   0
C352  1    0.042330    0.084660    0.460407    10.50000    0.16253    0.04095 =
         0.19432   -0.01161   -0.00581    0.02048
AFIX  43
H352  2    0.036851    0.073702    0.431603    10.50000   -1.20000
AFIX   0

C381  1    0.100549    0.100955    0.958078    11.00000    0.12014    0.12587 =
         0.18003   -0.01314   -0.01130   -0.03900
AFIX  43
H381  2    0.110332    0.110692    0.929544    11.00000   -1.20000
AFIX   0

C351  1    0.058355    0.116711    0.458288    10.50000    0.16570    0.04235 =
         0.19508    0.00104    0.00052    0.02118
AFIX  43
H351  2    0.063328    0.126657    0.428681    10.50000   -1.20000
AFIX   0

PART 2
C314  1    0.343392    0.597973    0.449935    10.50000    0.05065    0.04385 =
         0.20661    0.00204    0.00281    0.02258
AFIX  43
H314  2    0.350598    0.610468    0.422608    10.50000   -1.20000
AFIX   0
C315  1    0.343454    0.569845    0.451576    10.50000    0.05806    0.04213 =
         0.20425    0.00109    0.00402    0.02423
AFIX  43
H315  2    0.350670    0.563416    0.425456    10.50000   -1.20000
AFIX   0

PART -1
C343  1    0.110847    0.185762    0.521730    10.50000    0.08251    0.02812 =
         0.18311    0.00824   -0.00188    0.02000
AFIX  43
H343  2    0.118670    0.175339    0.540483    10.50000   -1.20000
AFIX   0
PART 0
C355  1    0.058717    0.117433    0.537787    10.50000    0.17083    0.04003 =
         0.19717   -0.00864   -0.00432    0.02002
AFIX  43
H355  2    0.064211    0.128422    0.566563    10.50000   -1.20000
AFIX   0
PART -1
C340  1    0.091026    0.218562    0.469489    10.50000    0.07658    0.02328 =
         0.18444   -0.00007   -0.00948    0.00450
AFIX  43
H340  2    0.083349    0.229136    0.450775    10.50000   -1.20000
AFIX   0
C341  1    0.075491    0.185781    0.471487    10.50000    0.06614    0.02781 =
         0.18205   -0.00707   -0.01426    0.00469
AFIX  43
H341  2    0.057070    0.175070    0.453162    10.50000   -1.20000
AFIX   0

PART 0
C382  1    0.072434    0.073315    0.958355    11.00000    0.12788    0.12670 =
         0.19852    0.00381   -0.00349   -0.03603
AFIX  43
H382  2    0.062250    0.064067    0.929810    11.00000   -1.20000
AFIX   0

C313  1    0.333198    0.608004    0.486752    11.00000    0.04600    0.03984 =
         0.21187   -0.00031    0.00002    0.02356
PART 2
C312  1    0.322541    0.589577    0.527169    10.50000    0.05760    0.04287 =
         0.21182   -0.00326    0.00044    0.02356
AFIX  43
H312  2    0.315353    0.596142    0.553165    10.50000   -1.20000
AFIX   0

PART -1
C344  1    0.127922    0.218956    0.521612    10.50000    0.07926    0.02966 =
         0.18274    0.00739   -0.00604    0.01258
AFIX  43
H344  2    0.146418    0.230084    0.539665    10.50000   -1.20000
AFIX   0

PART 2
C311  1    0.322724    0.561427    0.528373    10.50000    0.06064    0.04511 =
         0.21067   -0.00021    0.00186    0.02813
AFIX  43
H311  2    0.315550    0.548814    0.555589    10.50000   -1.20000
AFIX   0

PART -1
C371  1    0.150585    0.169647    0.974407    10.50000    0.06721    0.08512 =
         0.15719    0.00253   -0.00633    0.00393
AFIX  43
H371  2    0.134232    0.167848    0.954867    10.50000   -1.20000
AFIX   0

PART 1
C304  1    0.350965    0.486393    0.465201    10.50000    0.10339    0.04615 =
         0.19392    0.00327   -0.00434    0.04588
AFIX  43
H304  2    0.363321    0.482557    0.443750    10.50000   -1.20000
AFIX   0

PART -2
C374  1    0.154088    0.165750    1.033582    10.50000    0.07806    0.09118 =
         0.15131   -0.01605    0.02568   -0.00427
AFIX  43
H374  2    0.140409    0.161042    1.059413    10.50000   -1.20000
AFIX   0

PART 1
C301  1    0.316583    0.499415    0.524607    10.50000    0.10569    0.05481 =
         0.20388   -0.00348   -0.00332    0.05339
AFIX  43
H301  2    0.304079    0.502812    0.546361    10.50000   -1.20000
AFIX   0
PART 2
C401  1    0.314268    0.496686    0.467578    10.50000    0.10744    0.05472 =
         0.20071   -0.00362   -0.01693    0.04969
AFIX  43
H401  2    0.299813    0.497593    0.446692    10.50000   -1.20000
AFIX   0
C400  1    0.314037    0.468128    0.469732    10.50000    0.10248    0.05227 =
         0.19858   -0.00056   -0.01646    0.04772
AFIX  43
H400  2    0.299912    0.451035    0.450888    10.50000   -1.20000
AFIX   0
PART 1
C303  1    0.350007    0.514610    0.463613    10.50000    0.10674    0.04575 =
         0.19549    0.00163   -0.00299    0.04520
AFIX  43
H303  2    0.362312    0.529140    0.440116    10.50000   -1.20000
AFIX   0
PART 2
C403  1    0.352616    0.517540    0.520967    10.50000    0.10975    0.04889 =
         0.20518   -0.00851   -0.01966    0.04047
AFIX  43
H403  2    0.366678    0.534730    0.539712    10.50000   -1.20000
AFIX   0

PART -2
C373  1    0.182142    0.194643    1.035998    10.50000    0.08274    0.08448 =
         0.14215   -0.01364    0.02032   -0.00664
AFIX  43
H373  2    0.186682    0.208195    1.061950    10.50000   -1.20000
AFIX   0

PART 1
C300  1    0.316183    0.470756    0.528658    10.50000    0.10267    0.05197 =
         0.20059   -0.00361   -0.00071    0.05035
AFIX  43
H300  2    0.304017    0.455949    0.551942    10.50000   -1.20000
AFIX   0

PART -1
C370  1    0.178545    0.198633    0.973030    10.50000    0.07239    0.07727 =
         0.14645    0.01043   -0.00939    0.00363
AFIX  43
H370  2    0.180486    0.215074    0.953562    10.50000   -1.20000
AFIX   0

PART 2
C404  1    0.354892    0.490205    0.526623    10.50000    0.10750    0.05216 =
         0.20202   -0.00425   -0.01584    0.04369
AFIX  43
H404  2    0.369216    0.488934    0.547356    10.50000   -1.20000
AFIX   0
PART 1
C412  1    0.345110    0.600604    0.525715    10.50000    0.05487    0.04142 =
         0.21262   -0.00343   -0.00416    0.02436
AFIX  43
H412  2    0.353209    0.614977    0.550914    10.50000   -1.20000
AFIX   0
C411  1    0.345380    0.572905    0.528433    10.50000    0.05727    0.04204 =
         0.21090   -0.00366   -0.00477    0.02729
AFIX  43
H411  2    0.353579    0.568205    0.555222    10.50000   -1.20000
AFIX   0
C415  1    0.321611    0.558851    0.452599    10.50000    0.05086    0.03993 =
         0.20432    0.00019   -0.00126    0.02464
AFIX  43
H415  2    0.313431    0.544732    0.427108    10.50000   -1.20000
AFIX   0
C414  1    0.321690    0.587038    0.450981    10.50000    0.04944    0.04399 =
         0.20698    0.00500   -0.00425    0.02597
AFIX  43
H414  2    0.313510    0.591815    0.424245    10.50000   -1.20000
AFIX   0

PART 2
C502  1    0.180640    0.211987    0.695644    10.50000    0.17120    0.19535 =
         0.15040   -0.04368   -0.03109    0.09988
AFIX  33
H50A  2    0.165520    0.211292    0.718429    10.50000   -1.50000
H50B  2    0.188949    0.231268    0.677325    10.50000   -1.50000
H50C  2    0.170274    0.193883    0.674824    10.50000   -1.50000
AFIX   0
C500  1    0.193777    0.180456    0.748435    10.50000    0.18669    0.17587 =
         0.16050   -0.04324   -0.03245    0.10284
AFIX  33
H50D  2    0.177861    0.179027    0.770289    10.50000   -1.50000
H50E  2    0.184293    0.162761    0.726757    10.50000   -1.50000
H50F  2    0.210621    0.179962    0.765782    10.50000   -1.50000
AFIX   0
C501  1    0.231348    0.212244    0.688142    10.50000    0.19048    0.21342 =
         0.17195   -0.04512   -0.01131    0.11248
AFIX  33
H50G  2    0.247981    0.211715    0.706039    10.50000   -1.50000
H50H  2    0.221580    0.194143    0.667230    10.50000   -1.50000
H50I  2    0.240256    0.231528    0.669731    10.50000   -1.50000
AFIX   0

C511  1    0.321864    0.483491    0.255196    10.50000    0.15741    0.12710 =
         0.19726    0.04110   -0.00400    0.05850
AFIX  33
H51A  2    0.299214    0.473972    0.259359    10.50000   -1.50000
H51B  2    0.332090    0.488319    0.285759    10.50000   -1.50000
H51C  2    0.329726    0.502798    0.237054    10.50000   -1.50000
AFIX   0
C510  1    0.363497    0.475017    0.222807    10.50000    0.12677    0.14520 =
         0.19294    0.05253    0.00830    0.03590
AFIX  33
H51D  2    0.373601    0.478041    0.253266    10.50000   -1.50000
H51E  2    0.367775    0.461117    0.203725    10.50000   -1.50000
H51F  2    0.371741    0.495265    0.207144    10.50000   -1.50000
AFIX   0
C512  1    0.311754    0.455350    0.183224    10.50000    0.15732    0.17125 =
         0.17956    0.03602   -0.00796    0.04629
AFIX  33
H51G  2    0.289287    0.445982    0.189144    10.50000   -1.50000
H51H  2    0.319430    0.475383    0.167133    10.50000   -1.50000
H51I  2    0.315463    0.441235    0.163715    10.50000   -1.50000
AFIX   0
C522  1    0.350585    0.465263    0.829524    10.50000    0.15936    0.16612 =
         0.18005   -0.03109    0.00331    0.06459
AFIX  33
H52A  2    0.373412    0.475213    0.831207    10.50000   -1.50000
H52B  2    0.343602    0.477145    0.848453    10.50000   -1.50000
H52C  2    0.341095    0.443818    0.841376    10.50000   -1.50000
AFIX   0
C521  1    0.356801    0.499113    0.766437    10.50000    0.14733    0.14984 =
         0.18424   -0.04702   -0.00095    0.06868
AFIX  33
H52D  2    0.379534    0.508042    0.767447    10.50000   -1.50000
H52E  2    0.350489    0.501253    0.734892    10.50000   -1.50000
H52F  2    0.350686    0.510232    0.788534    10.50000   -1.50000
AFIX   0
C520  1    0.305610    0.449191    0.778783    10.50000    0.13931    0.17096 =
         0.18946   -0.03247    0.00372    0.08396
AFIX  33
H52G  2    0.298486    0.448438    0.746680    10.50000   -1.50000
H52H  2    0.296489    0.427878    0.791051    10.50000   -1.50000
H52I  2    0.298996    0.461205    0.798128    10.50000   -1.50000
AFIX   0

RESI CTBU 1
PART 0
C4    1    0.148472    0.296943    0.159033    10.50000    0.09416    0.12535 =
         0.10732   -0.01191   -0.00595    0.06267
C5    1    0.105488    0.261959    0.207575    11.00000    0.09899    0.11497 =
         0.12531   -0.01300   -0.00936    0.04550
AFIX  33
H5A   2    0.099071    0.251333    0.237779    11.00000   -1.50000
H5B   2    0.096310    0.275399    0.203482    11.00000   -1.50000
H5C   2    0.098233    0.246362    0.182568    11.00000   -1.50000
AFIX   0
C2    1    0.140879    0.281758    0.205868    10.50000    0.08986    0.09887 =
         0.10798   -0.01233   -0.00617    0.04943
C1    1    0.152452    0.304904    0.246347    10.50000    0.07595    0.09221 =
         0.10542   -0.00876   -0.00438    0.04611
PART -1
H4A   2    0.141331    0.280948    0.134617    10.50000   -1.50000
H4B   2    0.138189    0.309390    0.155104    11.00000   -1.50000

RESI CTBU 2
PART 0
C5    1    0.228913    0.407025    0.292952    11.00000    0.08706    0.07743 =
         0.18407    0.00845   -0.00234    0.03470
AFIX  33
H5A   2    0.226039    0.401403    0.326065    11.00000   -1.50000
H5B   2    0.240634    0.398219    0.277977    11.00000   -1.50000
H5C   2    0.240542    0.429843    0.289814    11.00000   -1.50000
AFIX   0
C1    1    0.179075    0.358150    0.276275    10.50000    0.06829    0.07769 =
         0.11370    0.00556    0.00278    0.03885
C2    1    0.196968    0.393936    0.269550    10.50000    0.08694    0.07371 =
         0.12930    0.00665    0.00332    0.03685
C3    1    0.201299    0.402599    0.218134    10.50000    0.15248    0.10569 =
         0.14573    0.02331    0.01166    0.05284
PART -1
H3A   2    0.202444    0.422909    0.215007    10.50000   -1.50000
H3B   2    0.221142    0.404481    0.208109    11.00000   -1.50000

RESI CTBU 3
PART 0
C4    1    0.105473    0.261406    0.783537    11.00000    0.10772    0.13112 =
         0.11371    0.02329    0.00111    0.04278
AFIX  33
H4A   2    0.096399    0.275051    0.785684    11.00000   -1.50000
H4B   2    0.099575    0.250217    0.753733    11.00000   -1.50000
H4C   2    0.097611    0.246289    0.809203    11.00000   -1.50000
AFIX   0
C3    1    0.148128    0.296256    0.835313    10.50000    0.14537    0.15661 =
         0.10409   -0.00001    0.00000    0.07831
C2    1    0.140383    0.280765    0.786581    10.50000    0.09674    0.11843 =
         0.10196    0.01132    0.00566    0.05922
C1    1    0.152641    0.305282    0.748588    10.50000    0.08632    0.10948 =
         0.10556    0.00859    0.00429    0.05474
PART -1
H3A   2    0.138840    0.309750    0.836103    11.00000   -1.50000
H3B   2    0.137327    0.279151    0.857712    10.50000   -1.50000

RESI CTBU 4
C3    1    0.176106    0.406178    0.739717    10.50000    0.12527    0.09598 =
         0.16839    0.00814    0.01381    0.06017
AFIX  33
H3A   2    0.162402    0.402029    0.712740    10.50000   -1.50000
H3B   2    0.163410    0.395613    0.767211    10.50000   -1.50000
H3C   2    0.188153    0.428753    0.745451    10.50000   -1.50000
AFIX   0
C5    1    0.221551    0.411645    0.691566    10.50000    0.15946    0.09411 =
         0.15279   -0.03279    0.03547    0.00369
AFIX  33
H5A   2    0.235156    0.402694    0.687048    10.50000   -1.50000
H5B   2    0.210295    0.409870    0.662561    10.50000   -1.50000
H5C   2    0.234263    0.433733    0.700204    10.50000   -1.50000
AFIX   0
C4    1    0.219058    0.400783    0.772251    10.50000    0.12891    0.12580 =
         0.14758    0.00033   -0.02244    0.03421
AFIX  33
H4A   2    0.233609    0.393076    0.766652    10.50000   -1.50000
H4B   2    0.230896    0.423384    0.777827    10.50000   -1.50000
H4C   2    0.206153    0.390244    0.799587    10.50000   -1.50000
AFIX   0
C2    1    0.198240    0.394060    0.730082    10.50000    0.10047    0.09244 =
         0.13496   -0.00466    0.00123    0.04463
PART 0
C1    1    0.179380    0.358760    0.720517    10.50000    0.08376    0.09486 =
         0.12012    0.00025    0.00012    0.04743

RESI CTBU 5
PART 1
C3    1    0.211530    0.220598    0.669079    10.50000    0.20117    0.20049 =
         0.14327   -0.03381   -0.02898    0.09899
AFIX  33
H3A   2    0.203048    0.234470    0.663160    10.50000   -1.50000
H3B   2    0.233844    0.231487    0.661311    10.50000   -1.50000
H3C   2    0.200448    0.201788    0.649782    10.50000   -1.50000
AFIX   0
PART 0
C1    1    0.224484    0.239851    0.752056    11.00000    0.13545    0.15813 =
         0.11141    0.00014   -0.00864    0.08958
PART 1
C4    1    0.172577    0.194167    0.734198    10.50000    0.17240    0.17658 =
         0.14895   -0.05026   -0.03598    0.09455
AFIX  33
H4A   2    0.164143    0.208245    0.730049    10.50000   -1.50000
H4B   2    0.161125    0.175773    0.714197    10.50000   -1.50000
H4C   2    0.170269    0.187538    0.766849    10.50000   -1.50000
AFIX   0
PART 0
C2    1    0.207206    0.211242    0.720933    11.00000    0.17216    0.18482 =
         0.12913   -0.02858   -0.02031    0.09803
PART 1
C5    1    0.220786    0.190048    0.727018    10.50000    0.18398    0.18254 =
         0.13653   -0.03877   -0.00346    0.10794
AFIX  33
H5A   2    0.209583    0.171670    0.706910    10.50000   -1.50000
H5B   2    0.242973    0.201366    0.718476    10.50000   -1.50000
H5C   2    0.218620    0.183346    0.759617    10.50000   -1.50000
AFIX   0

RESI CTBU 6
PART 0
C5    1    0.281320    0.326856    0.691162    11.00000    0.21438    0.21716 =
         0.18078    0.09925    0.09411    0.13862
AFIX  33
H5A   2    0.296433    0.319518    0.692621    11.00000   -1.50000
H5B   2    0.263594    0.312670    0.671548    11.00000   -1.50000
H5C   2    0.291407    0.347950    0.677836    11.00000   -1.50000
AFIX   0
C1    1    0.255704    0.295327    0.763589    11.00000    0.10661    0.14593 =
         0.11569    0.03358    0.02220    0.08070
C4    1    0.296980    0.351686    0.769994    11.00000    0.12785    0.12450 =
         0.23094    0.07102   -0.00183    0.04981
AFIX  33
H4A   2    0.312491    0.344981    0.773573    11.00000   -1.50000
H4B   2    0.306592    0.371981    0.754158    11.00000   -1.50000
H4C   2    0.289499    0.353580    0.800789    11.00000   -1.50000
AFIX   0
C2    1    0.269467    0.327539    0.741086    11.00000    0.11900    0.16741 =
         0.14198    0.05419    0.03541    0.08656
C3    1    0.246587    0.338864    0.736705    11.00000    0.14190    0.16670 =
         0.16213    0.04533    0.03627    0.10406
AFIX  33
H3A   2    0.256839    0.359567    0.722063    11.00000   -1.50000
H3B   2    0.228880    0.324213    0.717454    11.00000   -1.50000
H3C   2    0.239051    0.340231    0.767727    11.00000   -1.50000
AFIX   0

RESI CTBU 7
C3    1    0.292336    0.340534    0.199500    11.00000    0.10095    0.18207 =
         0.22750   -0.06431    0.00346    0.07526
AFIX  33
H3A   2    0.312020    0.343217    0.211915    11.00000   -1.50000
H3B   2    0.280691    0.320099    0.184234    11.00000   -1.50000
H3C   2    0.296826    0.357088    0.176796    11.00000   -1.50000
AFIX   0
C5    1    0.242300    0.338304    0.220822    11.00000    0.09860    0.18305 =
         0.27630   -0.07570   -0.05598    0.08091
AFIX  33
H5A   2    0.230131    0.339571    0.246853    11.00000   -1.50000
H5B   2    0.246543    0.354847    0.198224    11.00000   -1.50000
H5C   2    0.230408    0.317858    0.205662    11.00000   -1.50000
AFIX   0
C4    1    0.265488    0.315684    0.273613    11.00000    0.13929    0.10409 =
         0.22091   -0.04461   -0.02862    0.04554
AFIX  33
H4A   2    0.252947    0.316615    0.299376    11.00000   -1.50000
H4B   2    0.253723    0.295533    0.257609    11.00000   -1.50000
H4C   2    0.285029    0.317926    0.285881    11.00000   -1.50000
AFIX   0
C2    1    0.272979    0.342382    0.238974    11.00000    0.09138    0.13059 =
         0.17955   -0.04125   -0.01968    0.06001
C1    1    0.290364    0.373764    0.264380    11.00000    0.08156    0.11132 =
         0.15619   -0.02027   -0.00906    0.05605

RESI CTBU 8
PART 1
C3    1    0.349292    0.458544    0.190304    10.50000    0.13028    0.15244 =
         0.17725    0.04036   -0.00259    0.04883
AFIX  33
H3A   2    0.336753    0.439460    0.172111    10.50000   -1.50000
H3B   2    0.356881    0.476814    0.169858    10.50000   -1.50000
H3C   2    0.367148    0.457980    0.204144    10.50000   -1.50000
AFIX   0
PART 0
C1    1    0.316597    0.430904    0.258396    11.00000    0.09236    0.11492 =
         0.15975    0.01411   -0.00093    0.04371
PART 1
C5    1    0.349509    0.490609    0.256332    10.50000    0.14388    0.12845 =
         0.19228    0.03890    0.00144    0.03781
AFIX  33
H5A   2    0.366789    0.489319    0.270865    10.50000   -1.50000
H5B   2    0.357932    0.508491    0.234988    10.50000   -1.50000
H5C   2    0.337046    0.493295    0.280542    10.50000   -1.50000
AFIX   0
PART 0
C2    1    0.328973    0.460713    0.229348    11.00000    0.12507    0.13618 =
         0.17684    0.02971   -0.00199    0.04160
PART 1
C4    1    0.302953    0.464956    0.208176    10.50000    0.15356    0.15473 =
         0.18509    0.02853    0.00333    0.07376
AFIX  33
H4A   2    0.288806    0.446286    0.190182    10.50000   -1.50000
H4B   2    0.291236    0.468053    0.233158    10.50000   -1.50000
H4C   2    0.312122    0.483250    0.187604    10.50000   -1.50000
AFIX   0

RESI CTBU 9
PART 0
C3    1    0.432701    0.422437    0.741234    11.00000    0.12870    0.17500 =
         0.23403    0.01024   -0.02719    0.08443
AFIX  33
H3A   2    0.441875    0.443963    0.752627    11.00000   -1.50000
H3B   2    0.444371    0.412884    0.753991    11.00000   -1.50000
H3C   2    0.433739    0.422530    0.707120    11.00000   -1.50000
AFIX   0
C1    1    0.379934    0.418692    0.739323    11.00000    0.11310    0.12616 =
         0.15872    0.00900   -0.00381    0.06812
C4    1    0.386721    0.371333    0.737821    11.00000    0.16212    0.15669 =
         0.21703    0.03555    0.01826    0.11332
AFIX  33
H4A   2    0.387460    0.372036    0.703687    11.00000   -1.50000
H4B   2    0.399699    0.362915    0.749408    11.00000   -1.50000
H4C   2    0.365078    0.357883    0.748097    11.00000   -1.50000
AFIX   0
C2    1    0.398872    0.403782    0.756636    11.00000    0.13445    0.16075 =
         0.16585    0.02564   -0.01988    0.08511
C5    1    0.396673    0.399910    0.808760    11.00000    0.23776    0.27102 =
         0.19369    0.02234   -0.01358    0.18341
AFIX  33
H5A   2    0.404285    0.420346    0.823550    11.00000   -1.50000
H5B   2    0.374839    0.385915    0.817684    11.00000   -1.50000
H5C   2    0.409461    0.390946    0.818995    11.00000   -1.50000
AFIX   0

RESI CTBU 10
PART 1
C3    1    0.366259    0.490100    0.808370    10.50000    0.16626    0.16345 =
         0.19321   -0.04258    0.00051    0.06319
AFIX  33
H3A   2    0.357404    0.500258    0.827408    10.50000   -1.50000
H3B   2    0.375570    0.481016    0.828741    10.50000   -1.50000
H3C   2    0.382387    0.505594    0.787747    10.50000   -1.50000
AFIX   0
PART 0
C1    1    0.352816    0.447723    0.748865    11.00000    0.11560    0.12058 =
         0.16839   -0.01980   -0.00424    0.05746
PART 1
C4    1    0.313011    0.440511    0.808413    10.50000    0.16055    0.17906 =
         0.18593   -0.02946    0.00520    0.06970
AFIX  33
H4A   2    0.297354    0.424686    0.787612    10.50000   -1.50000
H4B   2    0.320274    0.430421    0.830589    10.50000   -1.50000
H4C   2    0.303661    0.451002    0.825476    10.50000   -1.50000
AFIX   0
PART 0
C2    1    0.340803    0.464669    0.779535    11.00000    0.13942    0.15146 =
         0.17977   -0.03450   -0.00242    0.07341
PART 1
C5    1    0.325380    0.479022    0.748646    10.50000    0.16210    0.16001 =
         0.20807   -0.03859    0.00169    0.09224
AFIX  33
H5A   2    0.308775    0.462527    0.729795    10.50000   -1.50000
H5B   2    0.316441    0.488698    0.768558    10.50000   -1.50000
H5C   2    0.341182    0.494907    0.728075    10.50000   -1.50000
AFIX   0
HKLF 4


REM  208wps24_ws1.1a_a.res in P-3m1
REM wR2 = 0.3558, GooF = S = 1.067, Restrained GooF = 1.126 for all data
REM R1 = 0.1041 for 10608 Fo > 4sig(Fo) and 0.1320 for all 16792 data
REM 1534 parameters refined using 5279 restraints

END

WGHT      0.2000      0.0000

REM Highest difference peak  0.958,  deepest hole -0.444,  1-sigma level  0.078
Q1    1   0.1407  0.2815  0.4571  10.50000  0.05    0.96
;
_shelx_res_checksum              50775


####################################################################### 
# 
# This file contains crystal structure data downloaded from the 
# Cambridge Structural Database (CSD) hosted by the Cambridge 
# Crystallographic Data Centre (CCDC).
# 
# Full information about CCDC data access policies and citation 
# guidelines are available at http://www.ccdc.cam.ac.uk/access/V1 
# 
# Audit and citation data items may have been added by the CCDC. 
# Please retain this information to preserve the provenance of 
# this file and to allow appropriate attribution of the data. 
# 
#######################################################################

data_P6-III
_database_code_depnum_ccdc_archive 'CCDC 2374895'
loop_
_audit_author_name
_audit_author_address
'Wojciech Stawski'
;University of Oxford
United Kingdom
;
_audit_update_record             
;
2024-07-31 deposited with the CCDC.	2024-09-18 downloaded from the CCDC.
;
# start Validation Reply Form
_vrf_THETM01_P6-III              
;
PROBLEM: The value of sine(theta_max)/wavelength is less than 0.550
RESPONSE: The crystals were a subject of more than 30 data collections,
including attempts using synchrotron radtiation. The best dataset 
was selected for structure solution and refinement and although the 
obtained resolution is ca. 1.0 Angstrom, the data provided a 
useful model showing the flexibility and packing of the molecules
in the solid state. The crystals suffer from solvent loss
immediately after removing them from mother liquor,
dissolve in cryoprotecting oils and are susceptible to
the beam damage.
;
_vrf_PLAT084_P6-III              
;
PROBLEM: High wR2 Value (i.e. > 0.25) ................... 0.48 Report
RESPONSE: Related to the poor data quality, see the response to
the level A alert.
;
_vrf_PLAT973_P6-III              
;
PROBLEM: Check Calcd Positive Resid. Density on Zn4 1.93 eA-3
RESPONSE: Most likely caused by absorption and poor data
quality; attempts to correct for absorption using methods 
with face indexing did not improve it.
;
# end Validation Reply Form
# end Validation Reply Form
_audit_creation_date             2024-05-20
_audit_creation_method           
;
Olex2 1.5
(compiled 2024.02.16 svn.r378c4104 for OlexSys, GUI svn.r6928)
;
_shelx_SHELXL_version_number     2018/3
loop_
_audit_author_email
w.stawski97@gmail.com
_chemical_name_common            ?
_chemical_name_systematic        ?
_chemical_formula_moiety         'C384 H348 N30 Zn6'
_chemical_formula_sum            'C384 H348 N30 Zn6'
_chemical_formula_weight         5775.12
_chemical_melting_point          ?
_chemical_oxdiff_formula         'C384 H348 N30 Zn6 Cl10'
_chemical_oxdiff_usercomment     'hexagonal polymorph'
loop_
_atom_type_symbol
_atom_type_description
_atom_type_scat_dispersion_real
_atom_type_scat_dispersion_imag
_atom_type_scat_source
C C 0.0181 0.0091 'International Tables Vol C Tables 4.2.6.8 and 6.1.1.4'
H H 0.0000 0.0000 'International Tables Vol C Tables 4.2.6.8 and 6.1.1.4'
N N 0.0311 0.0180 'International Tables Vol C Tables 4.2.6.8 and 6.1.1.4'
Zn Zn -1.5491 0.6778 'International Tables Vol C Tables 4.2.6.8 and 6.1.1.4'

_shelx_space_group_comment       
;
The symmetry employed for this shelxl refinement is uniquely defined
by the following loop, which should always be used as a source of
symmetry information in preference to the above space-group names.
They are only intended as comments.
;
_space_group_crystal_system      trigonal
_space_group_IT_number           164
_space_group_name_H-M_alt        'P -3 m 1'
_space_group_name_Hall           '-P 3 2"'
loop_
_space_group_symop_operation_xyz
'x, y, z'
'-y, x-y, z'
'-x+y, -x, z'
'x-y, -y, -z'
'-x, -x+y, -z'
'y, x, -z'
'-x, -y, -z'
'y, -x+y, -z'
'x-y, x, -z'
'-x+y, y, z'
'x, x-y, z'
'-y, -x, z'

_cell_length_a                   49.74500(17)
_cell_length_b                   49.74500(17)
_cell_length_c                   55.2247(4)
_cell_angle_alpha                90
_cell_angle_beta                 90
_cell_angle_gamma                120
_cell_volume                     118348.4(12)
_cell_formula_units_Z            8
_cell_measurement_reflns_used    223097
_cell_measurement_temperature    100.00(10)
_cell_measurement_theta_max      50.5390
_cell_measurement_theta_min      1.7760
_shelx_estimated_absorpt_T_max   0.940
_shelx_estimated_absorpt_T_min   0.867
_exptl_absorpt_coefficient_mu    0.525
_exptl_absorpt_correction_T_max  1.00000
_exptl_absorpt_correction_T_min  0.59803
_exptl_absorpt_correction_type   multi-scan
_exptl_absorpt_process_details   
;
CrysAlisPro 1.171.43.90 (Rigaku Oxford Diffraction, 2023)
Empirical absorption correction using spherical harmonics,
implemented in SCALE3 ABSPACK scaling algorithm.
;
_exptl_absorpt_special_details   ?
_exptl_crystal_colour            'dark brown'
_exptl_crystal_colour_lustre     .
_exptl_crystal_colour_modifier   dark
_exptl_crystal_colour_primary    brown
_exptl_crystal_density_diffrn    0.648
_exptl_crystal_density_meas      ?
_exptl_crystal_density_method    ?
_exptl_crystal_description       irregular
_exptl_crystal_F_000             24336
loop_
_exptl_crystal_face_index_h
_exptl_crystal_face_index_k
_exptl_crystal_face_index_l
_exptl_crystal_face_perp_dist
-1 1 0 0.0858
1 -1 0 0.0401
0 1 -5 0.1448
-1 0 5 0.1330
-2 -3 0 0.0727
2 3 0 0.0775
1 3 5 0.1175
0 -2 -5 0.1306

_exptl_crystal_preparation       'As described in the main text.'
_exptl_crystal_recrystallization_method 
'Vapor diffusion of methanol into solution in o-DCB at rt.'
_exptl_crystal_size_max          0.28
_exptl_crystal_size_mid          0.13
_exptl_crystal_size_min          0.12
loop_
_exptl_oxdiff_crystal_face_indexfrac_h
_exptl_oxdiff_crystal_face_indexfrac_k
_exptl_oxdiff_crystal_face_indexfrac_l
_exptl_oxdiff_crystal_face_x
_exptl_oxdiff_crystal_face_y
_exptl_oxdiff_crystal_face_z
-1.0027 1.0000 0.0113 0.0279 0.0222 -0.0032
1.0027 -1.0000 -0.0113 -0.0279 -0.0222 0.0032
-0.0352 1.0318 -5.0100 0.0214 0.0219 0.1412
-0.9675 -0.0318 5.0212 0.0064 0.0003 -0.1444
-1.9893 -3.0134 0.0051 0.0788 -0.1316 -0.0279
1.9893 3.0134 -0.0051 -0.0788 0.1316 0.0279
1.0218 2.9816 5.0162 -0.0723 0.1319 -0.1165
-0.0255 -1.9762 -5.0204 0.0352 -0.0837 0.1283

_exptl_transmission_factor_max   ?
_exptl_transmission_factor_min   ?
_diffrn_reflns_av_R_equivalents  0.0896
_diffrn_reflns_av_unetI/netI     0.0230
_diffrn_reflns_Laue_measured_fraction_full 1.000
_diffrn_reflns_Laue_measured_fraction_max 1.000
_diffrn_reflns_limit_h_max       49
_diffrn_reflns_limit_h_min       -49
_diffrn_reflns_limit_k_max       49
_diffrn_reflns_limit_k_min       -49
_diffrn_reflns_limit_l_max       50
_diffrn_reflns_limit_l_min       -55
_diffrn_reflns_number            1089116
_diffrn_reflns_point_group_measured_fraction_full 1.000
_diffrn_reflns_point_group_measured_fraction_max 1.000
_diffrn_reflns_theta_full        50.435
_diffrn_reflns_theta_max         50.435
_diffrn_reflns_theta_min         1.776
_diffrn_ambient_environment      N~2~
_diffrn_ambient_temperature      100.00(10)
_diffrn_detector                 'Hybrid Pixel Array Detector'
_diffrn_detector_area_resol_mean 10.0000
_diffrn_detector_type            'HyPix-Arc 150'
_diffrn_measured_fraction_theta_full 1.000
_diffrn_measured_fraction_theta_max 1.000
_diffrn_measurement_details      
;
List of Runs (angles in degrees, time in seconds):

  # Type    Start    End  Width  t~exp~   \w     \q     \k     \f   Frames
#--------------------------------------------------------------------------
  1  \w     -1.00  25.40   0.15   20.00    --   55.71 -15.00  66.00  176
  2  \w     37.00  84.40   0.15   20.00    --   55.71-118.00 -23.00  316
  3  \w     68.00 110.00   0.15   20.00    --   66.37 147.00-116.00  280
  4  \w     42.00  97.20   0.15   20.00    --   66.37-160.00-175.00  368
  5  \w     -1.00  24.20   0.15   20.00    --   55.71 -15.00 120.00  168
  6  \w     12.00  58.20   0.15   20.00    --   55.71 -77.00  90.00  308
  7  \w     -1.00  26.00   0.15   20.00    --   55.71 -15.00  30.00  180
  8  \w     54.00  98.40   0.15   20.00    --   55.71  61.00 -60.00  296
  9  \w      1.00  26.20   0.15   20.00    --   55.71 -15.00 -30.00  168
 10  \w      9.00  36.00   0.15   20.00    --   66.37 -30.00 -90.00  180
 11  \w     32.00  75.20   0.15   20.00    --   66.37 -95.00 -30.00  288
 12  \w     58.00  95.20   0.15   20.00    --   66.37  77.00   0.00  248
 13  \w     18.00  45.00   0.15   20.00    --   66.37-118.00 -23.00  180
 14  \w     74.00  99.20   0.15   20.00    --   66.37-118.00 -23.00  168
 15  \w     81.00 111.00   0.15   20.00    --   66.37  77.00 -90.00  200
 16  \w     30.00  56.10   0.15   20.00    --   66.37  15.00-124.00  174
 17  \w     15.00  41.25   0.15   20.00    --   30.00  90.00  63.85  175
 18  \w      0.00  25.20   0.15   20.00    --   55.71 -15.00  90.00  168
 19  \w      2.00  28.10   0.15   20.00    --   55.71 -30.00-180.00  174
 20  \w      2.00  28.10   0.15   20.00    --   55.71 -30.00 -60.00  174
 21  \w     62.00 111.20   0.15   20.00    --   55.71  45.00  60.00  328
 22  \w     -1.00  25.10   0.15   20.00    --   55.71 -30.00 -30.00  174
 23  \w     54.00  94.20   0.15   20.00    --   55.71-125.00   0.00  268
 24  \w     58.00  89.20   0.15   20.00    --   55.71  77.00 150.00  208
 25  \w     19.00  93.10   0.15   20.00    --   55.71-125.00-150.00  494
 26  \w     27.00  68.10   0.15   20.00    --   55.71 -95.00  30.00  274
 27  \w     24.00  70.20   0.15   20.00    --   55.71 -95.00-120.00  308
 28  \w     -1.00  24.20   0.15   20.00    --   55.71 -15.00 -90.00  168
 29  \w     -1.00  24.20   0.15   20.00    --   55.71 -30.00-120.00  168
 30  \w     61.00  95.20   0.15   20.00    --   55.71  77.00-120.00  228
 31  \w     -1.00  24.20   0.15   20.00    --   55.71 -15.00  65.00  168
 32  \w      0.00  27.00   0.15   20.00    --   55.71 -15.00 150.00  180
 33  \w     20.00  51.20   0.15   20.00    --   66.37-125.00 -90.00  208
 34  \w     27.00  53.10   0.15   20.00    --   66.37-125.00-120.00  174
 35  \w     79.00 105.10   0.15   20.00    --   66.37-125.00  60.00  174
 36  \w     72.00 120.00   0.15   20.00    --   66.37  45.00  60.00  320
 37  \w     21.00  48.00   0.15   20.00    --   66.37 -45.00-150.00  180
 38  \w     26.00  52.10   0.15   20.00    --   66.37-125.00  60.00  174
 39  \w     90.00 121.20   0.15   20.00    --   66.37  45.00 -90.00  208
 40  \w     19.00  52.00   0.15   20.00    --   66.37 -45.00 120.00  220
 41  \w      9.00  35.10   0.15   20.00    --   66.37 -30.00 -60.00  174
 42  \w     80.00 105.20   0.15   20.00    --   66.37-125.00-120.00  168
 43  \w     64.00 105.10   0.15   20.00    --   66.37-125.00 -90.00  274
 44  \w     25.00 105.10   0.15   20.00    --   66.37-125.00 120.00  534
 45  \w     36.00  62.10   0.15   20.00    --   66.37 -77.00  30.00  174
 46  \w     29.00  71.00   0.15   20.00    --   66.37 -77.00-180.00  280
 47  \w     68.00 105.20   0.15   20.00    --   66.37-125.00-180.00  248
 48  \w     67.00 105.10   0.15   20.00    --   66.37-125.00 -30.00  254
 49  \w     68.00 123.20   0.15   20.00    --   66.37  15.00-124.00  368
 50  \w      1.00  27.10   0.15   20.00    --   55.71 -15.00  65.00  174
;
_diffrn_measurement_device       'four-circle diffractometer'
_diffrn_measurement_device_type  'XtaLAB Synergy R, DW system, HyPix-Arc 150'
_diffrn_measurement_method       '\w scans'
_diffrn_orient_matrix_type       
'CrysAlisPro convention (1999,Acta A55,543-557)'
_diffrn_orient_matrix_UB_11      -0.0325260000
_diffrn_orient_matrix_UB_12      -0.0046742000
_diffrn_orient_matrix_UB_13      -0.0050123000
_diffrn_orient_matrix_UB_21      0.0129255000
_diffrn_orient_matrix_UB_22      0.0351557000
_diffrn_orient_matrix_UB_23      0.0027752000
_diffrn_orient_matrix_UB_31      0.0072503000
_diffrn_orient_matrix_UB_32      0.0044123000
_diffrn_orient_matrix_UB_33      -0.0273288000
_diffrn_radiation_monochromator  mirror
_diffrn_radiation_probe          x-ray
_diffrn_radiation_type           'Cu K\a'
_diffrn_radiation_wavelength     1.54184
_diffrn_source                   'Rotating-anode X-ray tube'
_diffrn_source_type              'Rigaku (Cu) X-ray Source'
_reflns_Friedel_coverage         0.000
_reflns_Friedel_fraction_full    .
_reflns_Friedel_fraction_max     .
_reflns_number_gt                28194
_reflns_number_total             43210
_reflns_special_details          
;
 Reflections were merged by SHELXL according to the crystal
 class for the calculation of statistics and refinement.
 
 Structure factors included contributions from the .fab file.
 
 _reflns_Friedel_fraction is defined as the number of unique
 Friedel pairs measured divided by the number that would be
 possible theoretically, ignoring centric projections and
 systematic absences.
;
_reflns_threshold_expression     'I > 2\s(I)'
_computing_cell_refinement       'CrysAlisPro 1.171.43.90 (Rigaku OD, 2023)'
_computing_data_collection       
'CrysAlisPro system (CCD 42.61a 64-bit (release 01-07-2022))'
_computing_data_reduction        'CrysAlisPro 1.171.43.90 (Rigaku OD, 2023)'
_computing_molecular_graphics    'Olex2 1.5 (Dolomanov et al., 2009)'
_computing_publication_material  'Olex2 1.5 (Dolomanov et al., 2009)'
_computing_structure_refinement  'SHELXL 2018/3 (Sheldrick, 2015)'
_computing_structure_solution    'SHELXT 2018/2 (Sheldrick, 2018)'
_refine_diff_density_max         1.315
_refine_diff_density_min         -0.695
_refine_diff_density_rms         0.120
_refine_ls_extinction_coef       .
_refine_ls_extinction_method     none
_refine_ls_goodness_of_fit_ref   1.028
_refine_ls_hydrogen_treatment    mixed
_refine_ls_matrix_type           full
_refine_ls_number_parameters     2680
_refine_ls_number_reflns         43210
_refine_ls_number_restraints     10741
_refine_ls_R_factor_all          0.1759
_refine_ls_R_factor_gt           0.1474
_refine_ls_restrained_S_all      1.132
_refine_ls_shift/su_max          0.003
_refine_ls_shift/su_mean         0.000
_refine_ls_structure_factor_coef Fsqd
_refine_ls_weighting_details     
'w=1/[\s^2^(Fo^2^)+(0.3459P)^2^+236.4300P] where P=(Fo^2^+2Fc^2^)/3'
_refine_ls_weighting_scheme      calc
_refine_ls_wR_factor_gt          0.4219
_refine_ls_wR_factor_ref         0.4794
_refine_special_details          
'The crystals diffracted poorly and only up to ca. 1.0A resolution,  more than 30 datasets were collected (including attempts with synchrotron radiation) and the best one was chosed for solution and refinement. The tert-butyl groups were refined with restraints with the support of the RESI command. Hydrogen atoms in the tBu groups were added  using AFIX 33 instruction due to low data resolution (ca. 1 A). Some of the tert-butyl groups and six-membered rings within the template were split into two parts, applying restraints on approproate 1,2- and 1,3- distances and constraining their occupancies to 0.5 (free refinement indicated valuses close to that). Despite low resolution, the model provides useful information about the geometry, flexibility and packng of the nanoring, therefore the model is valuable. Solvent masking (Olex2 subroutine) was used to account for the electron density of the smeared electron density coming from diffuse solvent.,SQUEEZE'
_olex2_refinement_description    
;
1. Fixed Uiso
 At 1.2 times of:
  All C(H) groups
 At 1.5 times of:
  All C(H,H) groups, All C(H,H,H) groups
2. Restrained distances
 N330-C390_$1 = N330-C390
 1.35 with sigma of 0.005
 C391_$1-C390_$1 = C391-C390
 1.39 with sigma of 0.005
 C392-C391_$1 = C392-C391
 1.37 with sigma of 0.005
 C360_$2-N320
 1.4 with sigma of 0.001
 N320-C360 = N320-C360_$2
 1.35 with sigma of 0.01
 C361-C360 = C361_$2-C360_$2
 1.39 with sigma of 0.01
 C362-C361 = C362-C361_$2
 1.37 with sigma of 0.01
 N320-C361 = C361_$2-N320
 2.39 with sigma of 0.02
 C360-C360_$2
 2.36 with sigma of 0.02
 C361-C361_$2
 2.29 with sigma of 0.02
 C362-C360 = C360_$2-C362
 2.7 with sigma of 0.02
 C300-N300 = N300-C304
 1.35 with sigma of 0.01
 C300-C301 = C303-C304
 1.39 with sigma of 0.01
 C302-C303 = C302-C301
 1.37 with sigma of 0.01
 N300-C303 = N300-C301
 2.39 with sigma of 0.02
 C300-C304
 2.36 with sigma of 0.02
 C303-C301
 2.29 with sigma of 0.02
 C300-C302 = C302-C304
 2.7 with sigma of 0.02
 C410-N340 = N340-C414
 1.35 with sigma of 0.01
 C410-C411 = C413-C414
 1.39 with sigma of 0.01
 C412-C413 = C412-C411
 1.37 with sigma of 0.01
 N340-C413 = N340-C411
 2.39 with sigma of 0.02
 C410-C414
 2.36 with sigma of 0.02
 C413-C411
 2.29 with sigma of 0.02
 C410-C412 = C412-C414
 2.7 with sigma of 0.02
 C330-N310 = N310-C334
 1.35 with sigma of 0.01
 C330-C331 = C333-C334
 1.39 with sigma of 0.01
 C332-C333 = C332-C331
 1.37 with sigma of 0.01
 N310-C333 = N310-C331
 2.39 with sigma of 0.02
 C330-C334
 2.36 with sigma of 0.02
 C333-C331
 2.29 with sigma of 0.02
 C330-C332 = C332-C334
 2.7 with sigma of 0.02
 C3_2-H3B_2 = C3_2-H3A_2
 0.98 with sigma of 0.0001
 H3A_2-H3B_2
 1.6 with sigma of 0.0001
 H3A_2-C2_2
 2.05 with sigma of 0.0001
 H3B_2-C2_2
 2.05 with sigma of 0.0001
 C3_3-H3B_3 = C3_3-H3A_3
 0.98 with sigma of 0.0001
 H3A_3-H3B_3
 1.6 with sigma of 0.0001
 H3A_3-C2_3
 2.05 with sigma of 0.0001
 H3B_3-C2_3
 2.05 with sigma of 0.0001
 H3B_18-H3A_18
 1.6 with sigma of 0.0001
 C3_18-H3B_18 = C3_18-H3A_18
 0.98 with sigma of 0.0001
 H3B_18-C2_18
 2.05 with sigma of 0.0001
 H3A_18-C2_18
 2.05 with sigma of 0.0001
 C3_5-H3B_5 = C3_5-H3A_5
 0.98 with sigma of 0.0001
 H3B_5-H3A_5
 1.6 with sigma of 0.0001
 H3B_5-C2_5
 2.05 with sigma of 0.0001
 H3A_5-C2_5
 2.05 with sigma of 0.0001
 H4B_6-H4A_6
 1.6 with sigma of 0.0001
 C4_6-H4A_6 = C4_6-H4B_6
 0.98 with sigma of 0.0001
 H4B_6-C2_6
 2.095 with sigma of 0.0001
 H4A_6-C2_6
 2.095 with sigma of 0.0001
 C421-C420 = C425-C420 = C425-C424 = C424-C423 = C423-C422 = C422-C421
 1.9 with sigma of 0.02
 C605-C605_$3
 1.36 with sigma of 0.01
 N330-C391 = C391_$1-N330
 2.39 with sigma of 0.01
 C390-C390_$1
 2.36 with sigma of 0.01
 C391-C391_$1
 2.29 with sigma of 0.01
 C392-C390 = C390_$1-C392
 2.7 with sigma of 0.01
 C425-C424 = C425-C420 = C421-C420 = C422-C421 = C423-C422 = C424-C423
 1.39 with sigma of 0.005
 C2_1-C3_1 \\sim C2_1-C4_1 \\sim C2_1-C5_1 \\sim C2_1-C1_1
 C2_2-C3_2 \\sim C2_2-C4_2 \\sim C2_2-C2_2 \\sim C1_2-?
 C2_3-C3_3 \\sim C2_3-C4_3 \\sim C2_3-C2_3 \\sim C1_3-?
 C2_4-C3_4 \\sim C2_4-C4_4 \\sim C2_4-C5_4 \\sim C2_4-C1_4
 C2_5-C3_5 \\sim C2_5-C4_5 \\sim C2_5-C2_5 \\sim C1_5-?
 C2_6-C3_6 \\sim C2_6-C4_6 \\sim C2_6-C2_6 \\sim C1_6-?
 C2_7-C3_7 \\sim C2_7-C4_7 \\sim C2_7-C5_7 \\sim C2_7-C1_7
 C2_8-C3_8 \\sim C2_8-C4_8 \\sim C2_8-C5_8 \\sim C2_8-C1_8
 C2_9-C3_9 \\sim C2_9-C4_9 \\sim C2_9-C5_9 \\sim C2_9-C1_9
 C2_10-C3_10 \\sim C2_10-C4_10 \\sim C2_10-C5_10 \\sim C2_10-C1_10
 C2_11-C3_11 \\sim C2_11-C4_11 \\sim C2_11-C5_11 \\sim C2_11-C1_11
 C2_12-C3_12 \\sim C2_12-C4_12 \\sim C2_12-C5_12 \\sim C2_12-C1_12
 C2_13-C3_13 \\sim C2_13-C4_13 \\sim C2_13-C5_13 \\sim C2_13-C1_13
 C2_14-C3_14 \\sim C2_14-C4_14 \\sim C2_14-C5_14 \\sim C2_14-C1_14
 C2_15-C3_15 \\sim C2_15-C4_15 \\sim C2_15-C5_15 \\sim C2_15-C1_15
 C2_16-C3_16 \\sim C2_16-C4_16 \\sim C2_16-C5_16 \\sim C2_16-C1_16
 C2_17-C3_17 \\sim C2_17-C4_17 \\sim C2_17-C5_17 \\sim C2_17-C1_17
 C2_18-C3_18 \\sim C2_18-C4_18 \\sim C2_18-C2_18 \\sim C1_18-?
 C2_19-C3_19 \\sim C2_19-C4_19 \\sim C2_19-C5_19 \\sim C2_19-C1_19
 C2_20-C3_20 \\sim C2_20-C4_20 \\sim C2_20-C5_20 \\sim C2_20-C1_20
 with sigma of 0.02
 C3_1-C4_1 \\sim C3_1-C5_1 \\sim C4_1-C5_1
 C3_2-C4_2 \\sim C3_2-C4_2
 C3_3-C4_3 \\sim C3_3-C4_3
 C3_4-C4_4 \\sim C3_4-C5_4 \\sim C4_4-C5_4
 C3_5-C4_5 \\sim C3_5-C4_5
 C3_6-C4_6 \\sim C3_6-C4_6
 C3_7-C4_7 \\sim C3_7-C5_7 \\sim C4_7-C5_7
 C3_8-C4_8 \\sim C3_8-C5_8 \\sim C4_8-C5_8
 C3_9-C4_9 \\sim C3_9-C5_9 \\sim C4_9-C5_9
 C3_10-C4_10 \\sim C3_10-C5_10 \\sim C4_10-C5_10
 C3_11-C4_11 \\sim C3_11-C5_11 \\sim C4_11-C5_11
 C3_12-C4_12 \\sim C3_12-C5_12 \\sim C4_12-C5_12
 C3_13-C4_13 \\sim C3_13-C5_13 \\sim C4_13-C5_13
 C3_14-C4_14 \\sim C3_14-C5_14 \\sim C4_14-C5_14
 C3_15-C4_15 \\sim C3_15-C5_15 \\sim C4_15-C5_15
 C3_16-C4_16 \\sim C3_16-C5_16 \\sim C4_16-C5_16
 C3_17-C4_17 \\sim C3_17-C5_17 \\sim C4_17-C5_17
 C3_18-C4_18 \\sim C3_18-C4_18
 C3_19-C4_19 \\sim C3_19-C5_19 \\sim C4_19-C5_19
 C3_20-C4_20 \\sim C3_20-C5_20 \\sim C4_20-C5_20
 with sigma of 0.04
 C1_1-C3_1 \\sim C1_1-C4_1 \\sim C1_1-C5_1
 C1_2-C3_2 \\sim C1_2-C4_2 \\sim C1_2-?
 C1_3-C3_3 \\sim C1_3-C4_3 \\sim C1_3-?
 C1_4-C3_4 \\sim C1_4-C4_4 \\sim C1_4-C5_4
 C1_5-C3_5 \\sim C1_5-C4_5 \\sim C1_5-?
 C1_6-C3_6 \\sim C1_6-C4_6 \\sim C1_6-?
 C1_7-C3_7 \\sim C1_7-C4_7 \\sim C1_7-C5_7
 C1_8-C3_8 \\sim C1_8-C4_8 \\sim C1_8-C5_8
 C1_9-C3_9 \\sim C1_9-C4_9 \\sim C1_9-C5_9
 C1_10-C3_10 \\sim C1_10-C4_10 \\sim C1_10-C5_10
 C1_11-C3_11 \\sim C1_11-C4_11 \\sim C1_11-C5_11
 C1_12-C3_12 \\sim C1_12-C4_12 \\sim C1_12-C5_12
 C1_13-C3_13 \\sim C1_13-C4_13 \\sim C1_13-C5_13
 C1_14-C3_14 \\sim C1_14-C4_14 \\sim C1_14-C5_14
 C1_15-C3_15 \\sim C1_15-C4_15 \\sim C1_15-C5_15
 C1_16-C3_16 \\sim C1_16-C4_16 \\sim C1_16-C5_16
 C1_17-C3_17 \\sim C1_17-C4_17 \\sim C1_17-C5_17
 C1_18-C3_18 \\sim C1_18-C4_18 \\sim C1_18-?
 C1_19-C3_19 \\sim C1_19-C4_19 \\sim C1_19-C5_19
 C1_20-C3_20 \\sim C1_20-C4_20 \\sim C1_20-C5_20
 with sigma of 0.04
 C223-C220 \\sim C223-C1_2 \\sim C222-C1_2 \\sim C222-C1_3 \\sim C221-C1_3
\\sim C221-C220
 with sigma of 0.02
 C220-C1_2 \\sim C223-C222 \\sim C1_2-C1_3 \\sim C222-C221 \\sim C1_3-C220
\\sim C221-C223
 with sigma of 0.04
 C233-C230 \\sim C233-C1_16 \\sim C232-C1_16 \\sim C232-C1_18 \\sim C231-C1_18
\\sim C231-C230
 with sigma of 0.02
 C242-C1_6 \\sim C243-C1_6 \\sim C243-C240 \\sim C241-C240 \\sim C241-C1_5
\\sim C242-C1_5
 with sigma of 0.02
 C211-C210 \\sim C210-C213 \\sim C213-C1_1 \\sim C1_1-C212 \\sim C212-C1_15
\\sim C1_15-C211
 with sigma of 0.001
 C240-C1_6 \\sim C243-C242 \\sim C1_6-C1_5 \\sim C242-C241 \\sim C1_5-C240
\\sim C241-C243
 with sigma of 0.04
 C230-C1_16 \\sim C233-C232 \\sim C1_16-C1_18 \\sim C232-C231 \\sim C1_18-C230
\\sim C231-C233
 with sigma of 0.04
 C272-C1_20 \\sim C273-C1_20 \\sim C273-C270 \\sim C271-C270 \\sim C271-C1_10
\\sim C272-C1_10
 with sigma of 0.02
 C270-C1_10 \\sim C271-C272 \\sim C1_10-C1_20 \\sim C272-C273 \\sim C1_20-C270
\\sim C273-C271
 with sigma of 0.04
 C261-C1_11 \\sim C261-C260 \\sim C263-C260 \\sim C263-C1_17 \\sim C262-C1_17
\\sim C262-C1_11
 with sigma of 0.02
 C260-C1_17 \\sim C263-C262 \\sim C1_17-C1_11 \\sim C262-C261 \\sim C1_11-C260
\\sim C261-C263
 with sigma of 0.04
 C282-C1_8 \\sim C283-C1_8 \\sim C283-C280 \\sim C281-C280 \\sim C281-C1_4
\\sim C282-C1_4
 with sigma of 0.02
 C280-C1_8 \\sim C283-C282 \\sim C1_8-C1_4 \\sim C282-C281 \\sim C1_4-C280
\\sim C281-C283
 with sigma of 0.04
 C292-C1_9 \\sim C291-C1_9 \\sim C291-C290 \\sim C293-C290 \\sim C293-C1_19
\\sim C292-C1_19
 with sigma of 0.02
 C290-C1_19 \\sim C293-C292 \\sim C1_19-C1_9 \\sim C292-C291 \\sim C1_9-C290
\\sim C291-C293
 with sigma of 0.04
 C253-C250 \\sim C251-C250 \\sim C251-C1_13 \\sim C252-C1_13 \\sim C252-C1_12
\\sim C253-C1_12
 with sigma of 0.02
 C250-C1_13 \\sim C251-C252 \\sim C1_13-C1_12 \\sim C252-C253 \\sim C1_12-C250
\\sim C253-C251
 with sigma of 0.04
 C425-C424 \\sim C424-C423 \\sim C423-C422 \\sim C422-C421 \\sim C421-C420
\\sim C425-C420
 with sigma of 0.02
 C423-C421 \\sim C422-C420 \\sim C421-C425 \\sim C420-C424 \\sim C425-C423
\\sim C424-C422
 with sigma of 0.04
 C375-C374 \\sim C375-C370 \\sim C371-C370 \\sim C372-C371 \\sim C373-C372
\\sim C374-C373
 with sigma of 0.02
3. Restrained planarity
 C392, C390, C391, N330, C390_$1, C391_$1
 with sigma of 0.001
 C360, N320, C361, C362
 with sigma of 0.1
 C362, C361, C360, N320, C361_$2, C360_$2
 with sigma of 0.001
 C223, C220, C221, C1_3, C222, C1_2
 with sigma of 0.01
 N300, C302, C300, C304, C303, C301
 with sigma of 0.01
 C250, C251, C252, C253, C1_13, C1_12
 with sigma of 0.01
 C230, C231, C233, C232, C1_16, C1_18
 with sigma of 0.01
 C332, C333, C334, N310, C330, C331
 with sigma of 0.01
 C242, C1_6, C243, C240, C241, C1_5
 with sigma of 0.01
 N340, C412, C414, C410, C413, C411
 with sigma of 0.01
 C210, C213, C1_1, C1_15, C212, C211
 with sigma of 0.001
 C270, C273, C271, C272, C1_10, C1_20
 with sigma of 0.01
 C260, C261, C1_11, C262, C1_17, C263
 with sigma of 0.01
 C1_8, C283, C280, C281, C1_4, C282
 with sigma of 0.01
 C290, C291, C1_9, C292, C1_19, C293
 with sigma of 0.01
 C421, C422, C423, C424, C425, C420
 with sigma of 0.1
 C423, C420, C421, C424, C425, C422
 with sigma of 0.01
 C310, C311, C312, C313, C314, C315
 with sigma of 0.005
 C370, C375, C374, C373, C372, C371
 with sigma of 0.01
4. Uiso/Uaniso restraints and constraints
C88 \\sim C80 \\sim C403 \\sim C404 \\sim C405 \\sim C400 \\sim C401 \\sim C402
\\sim C25 \\sim C46 \\sim C320 \\sim C350 \\sim C430 \\sim C370 \\sim C375
\\sim C374 \\sim C373 \\sim C372 \\sim C371 \\sim C45 \\sim C26 \\sim C381
\\sim C51 \\sim C87 \\sim C24 \\sim C310 \\sim C311 \\sim C312 \\sim C313 \\sim
C314 \\sim C315 \\sim C82 \\sim C48 \\sim C392 \\sim C390 \\sim C391 \\sim C15
\\sim C55 \\sim C60 \\sim C12 \\sim C52 \\sim C602 \\sim C11 \\sim C16 \\sim
C83 \\sim C423 \\sim C56 \\sim C223 \\sim C77 \\sim C72 \\sim C53 \\sim C50
\\sim C86 \\sim C81 \\sim C362 \\sim C361 \\sim C360 \\sim C23 \\sim C1 \\sim
C10 \\sim C66 \\sim C49 \\sim C73 \\sim C59 \\sim C47 \\sim C54 \\sim C302
\\sim C67 \\sim C91 \\sim C29 \\sim C412 \\sim C76 \\sim C607 \\sim C78 \\sim
C65 \\sim C44 \\sim C220 \\sim C261 \\sim C102 \\sim C420 \\sim C603 \\sim C606
\\sim C260 \\sim C283 \\sim C30 \\sim C280 \\sim C615 \\sim C222 \\sim C21
\\sim C332 \\sim C36 \\sim C75 \\sim C19 \\sim C61 \\sim C200 \\sim C13 \\sim
C230 \\sim C43 \\sim C221 \\sim C62 \\sim C242 \\sim C89 \\sim C614 \\sim C90
\\sim C18 \\sim C14 \\sim C35 \\sim C20 \\sim C293 \\sim C240 \\sim C241 \\sim
C84 \\sim C270 \\sim C231 \\sim C203 \\sim C68 \\sim C85 \\sim C31 \\sim C611
\\sim C601 \\sim C17 \\sim C233 \\sim C243 \\sim C58 \\sim C71 \\sim C273 \\sim
C41 \\sim C250 \\sim C251 \\sim C252 \\sim C253 \\sim C57 \\sim C28 \\sim C281
\\sim C70 \\sim C232 \\sim C210 \\sim C74 \\sim C22 \\sim C34 \\sim C600 \\sim
C201 \\sim C79 \\sim C613 \\sim C263 \\sim C39 \\sim C610 \\sim C612 \\sim C64
\\sim C63 \\sim C604 \\sim C608 \\sim C33 \\sim C40 \\sim C42 \\sim C271 \\sim
C609 \\sim C213 \\sim C69 \\sim C290 \\sim C211 \\sim C291 \\sim C202 \\sim
C300 \\sim C38 \\sim C32 \\sim C262 \\sim C605 \\sim C37 \\sim C282 \\sim C421
\\sim C272 \\sim C330 \\sim C304 \\sim C212 \\sim C292 \\sim C414 \\sim C410
\\sim C424 \\sim C303 \\sim C301 \\sim C331 \\sim C334 \\sim C425 \\sim C413
\\sim C344 \\sim C343 \\sim C342 \\sim C341 \\sim C340 \\sim C345 \\sim C333
\\sim C422 \\sim C411 \\sim N330 \\sim N320 \\sim N340 \\sim N300 \\sim N16
\\sim N310 \\sim N3 \\sim N2 \\sim N1 \\sim N9 \\sim N14 \\sim N4 \\sim N8
\\sim N15 \\sim N10 \\sim N13 \\sim N11 \\sim N5 \\sim N6 \\sim N12 \\sim N7:
within 2A with sigma of 0.01 and sigma for terminal atoms of 0.02 within 2A
5. Rigid body (RIGU) restrains
 All non-hydrogen atoms
 with sigma for 1-2 distances of 0.004 and sigma for 1-3 distances of 0.004
6. Same fragment restrains
{C1_4, C2_4, C3_4, C4_4, C5_4}
{C1_7, C2_7, C3_7, C4_7, C5_7}
{C1_8, C2_8, C3_8, C4_8, C5_8}
{C1_9, C2_9, C3_9, C4_9, C5_9}
{C1_10, C2_10, C3_10, C4_10, C5_10}
{C1_11, C2_11, C3_11, C4_11, C5_11}
{C1_12, C2_12, C3_12, C4_12, C5_12}
{C1_13, C2_13, C3_13, C4_13, C5_13}
{C1_14, C2_14, C3_14, C4_14, C5_14}
{C1_15, C2_15, C3_15, C4_15, C5_15}
{C1_16, C2_16, C3_16, C4_16, C5_16}
{C1_17, C2_17, C3_17, C4_17, C5_17}
{C1_19, C2_19, C3_19, C4_19, C5_19}
{C1_20, C2_20, C3_20, C4_20, C5_20}
as
{C1_1, C2_1, C3_1, C4_1, C5_1} sigma for 1-2: 0.02 1-3: 0.04
7. Others
 Fixed Sof: C403(0.5) C404(0.5) H404(0.5) C405(0.5) H405(0.5) C400(0.5)
 C401(0.5) H401(0.5) C402(0.5) H402(0.5) C370(0.5) C375(0.5) H375(0.5)
 C374(0.5) H374(0.5) C373(0.5) C372(0.5) H372(0.5) C371(0.5) H371(0.5) H3A(0.5)
 H3B(0.5) H3A(0.5) H4B(0.5) C2(0.5) C3(0.5) H3A(0.5) H3B(0.5) H3C(0.5) C4(0.5)
 H4A(0.5) H4B(0.5) H4C(0.5) C5(0.5) H5A(0.5) H5B(0.5) H5C(0.5) C2(0.5) C3(0.5)
 H3A(0.5) H3B(0.5) H3C(0.5) C4(0.5) H4A(0.5) H4B(0.5) H4C(0.5) C5(0.5) H5A(0.5)
 H5B(0.5) H5C(0.5) C2(0.5) C3(0.5) H3A(0.5) H3B(0.5) H3C(0.5) C4(0.5) H4A(0.5)
 H4B(0.5) H4C(0.5) C5(0.5) H5A(0.5) H5B(0.5) H5C(0.5) H3A(0.5)
8.a Me refined with riding coordinates:
 C3(H3A,H3B,H3C), C4(H4A,H4B,H4C), C5(H5A,H5B,H5C), C4(H4A,H4B,H4C), C4(H4A,
 H4B,H4C), C3(H3A,H3B,H3C), C4(H4A,H4B,H4C), C5(H5A,H5B,H5C), C4(H4A,H4B,H4C),
 C3(H3A,H3B,H3C), C3(H3A,H3B,H3C), C4(H4A,H4B,H4C), C5(H5A,H5B,H5C), C3(H3A,H3B,
 H3C), C4(H4A,H4B,H4C), C5(H5A,H5B,H5C), C3(H3A,H3B,H3C), C4(H4A,H4B,H4C),
 C5(H5A,H5B,H5C), C3(H3A,H3B,H3C), C4(H4A,H4B,H4C), C5(H5A,H5B,H5C), C3(H3A,H3B,
 H3C), C4(H4A,H4B,H4C), C5(H5A,H5B,H5C), C3(H3A,H3B,H3C), C4(H4A,H4B,H4C),
 C5(H5A,H5B,H5C), C3(H3A,H3B,H3C), C4(H4A,H4B,H4C), C5(H5A,H5B,H5C), C3(H3A,H3B,
 H3C), C4(H4A,H4B,H4C), C5(H5A,H5B,H5C), C3(H3A,H3B,H3C), C4(H4A,H4B,H4C),
 C5(H5A,H5B,H5C), C3(H3A,H3B,H3C), C4(H4A,H4B,H4C), C5(H5A,H5B,H5C), C3(H3A,H3B,
 H3C), C4(H4A,H4B,H4C), C5(H5A,H5B,H5C), C4(H4A,H4B,H4C), C3(H3A,H3B,H3C),
 C4(H4A,H4B,H4C), C5(H5A,H5B,H5C), C3(H3A,H3B,H3C), C4(H4A,H4B,H4C), C5(H5A,H5B,
 H5C)
8.b Aromatic/amide H refined with riding coordinates:
 C404(H404), C405(H405), C401(H401), C402(H402), C375(H375), C374(H374),
 C372(H372), C371(H371), C311(H311), C312(H312), C314(H314), C315(H315),
 C48(H48), C390(H390), C391(H391), C12(H12), C52(H52), C223(H223), C53(H53),
 C361(H361), C360(H360), C23(H23), C1(H1), C47(H47), C261(H261), C102(H102),
 C283(H283), C222(H222), C75(H75), C13(H13), C43(H43), C221(H221), C242(H242),
 C89(H89), C90(H90), C18(H18), C293(H293), C241(H241), C84(H84), C231(H231),
 C203(H203), C68(H68), C85(H85), C17(H17), C233(H233), C243(H243), C58(H58),
 C273(H273), C251(H251), C252(H252), C253(H253), C57(H57), C28(H28), C281(H281),
  C232(H232), C74(H74), C22(H22), C201(H201), C79(H79), C263(H263), C64(H64),
 C63(H63), C33(H33), C42(H42), C271(H271), C213(H213), C69(H69), C211(H211),
 C291(H291), C202(H202), C300(H300), C38(H38), C32(H32), C262(H262), C37(H37),
 C282(H282), C421(H421), C272(H272), C330(H330), C304(H304), C212(H212),
 C292(H292), C414(H414), C410(H410), C424(H424), C303(H303), C301(H301),
 C331(H331), C334(H334), C425(H425), C413(H413), C344(H344), C342(H342),
 C341(H341), C345(H345), C333(H333), C422(H422), C411(H411)
8.c Fitted hexagon refined as free rotating group:
 C403(C404,C405,C400,C401,C402), C370(C375,C374,C373,C372,C371), C310(C311,
 C312,C313,C314,C315), C344(C343,C342,C341,C340,C345)
;
_atom_sites_solution_hydrogens   mixed
_atom_sites_solution_primary     ?
_atom_sites_solution_secondary   ?
loop_
_atom_site_label
_atom_site_type_symbol
_atom_site_fract_x
_atom_site_fract_y
_atom_site_fract_z
_atom_site_U_iso_or_equiv
_atom_site_adp_type
_atom_site_occupancy
_atom_site_site_symmetry_order
_atom_site_calc_flag
_atom_site_refinement_flags_posn
_atom_site_refinement_flags_adp
_atom_site_refinement_flags_occupancy
_atom_site_disorder_assembly
_atom_site_disorder_group
Zn1 Zn 0.57569(2) 0.66535(2) 0.49018(2) 0.0690(4) Uani 1 1 d . . . . .
Zn4 Zn 0.52542(2) 0.47458(2) 0.24966(3) 0.0654(4) Uani 1 2 d S T P . .
Zn5 Zn 0.57510(2) 0.66496(2) 0.00326(2) 0.0679(3) Uani 1 1 d . . . . .
Zn3 Zn 0.80844(2) 0.61688(3) 0.25553(3) 0.0664(4) Uani 1 2 d S T P . .
Zn2 Zn 0.75822(2) 0.75675(2) 0.25212(3) 0.0851(4) Uani 1 1 d . . . . .
N330 N 0.54998(7) 0.45002(7) 0.25194(14) 0.105(3) Uani 1 2 d DS TU P . .
N320 N 0.78377(8) 0.56753(16) 0.25634(15) 0.128(4) Uani 1 2 d DS TU P . .
N340 N 0.53208(14) 0.66397(15) 0.00360(13) 0.094(2) Uani 1 1 d D U . . .
N300 N 0.53297(12) 0.66480(13) 0.48962(13) 0.0905(19) Uani 1 1 d D U . . .
N16 N 0.56222(13) 0.62562(14) 0.02432(13) 0.0698(14) Uani 1 1 d . U . . .
N310 N 0.80096(15) 0.79848(14) 0.25313(15) 0.107(2) Uani 1 1 d D U . . .
N3 N 0.60017(13) 0.70248(14) 0.46771(15) 0.0785(16) Uani 1 1 d . U . . .
N2 N 0.56801(13) 0.63694(13) 0.46105(13) 0.0717(15) Uani 1 1 d . U . . .
N1 N 0.56427(12) 0.62871(13) 0.51328(12) 0.0653(14) Uani 1 1 d . U . . .
N9 N 0.78426(13) 0.62619(12) 0.28143(12) 0.0651(14) Uani 1 1 d . U . . .
N14 N 0.59986(13) 0.70417(13) -0.01730(13) 0.0728(15) Uani 1 1 d . U . . .
N4 N 0.59480(13) 0.69412(13) 0.52003(14) 0.0739(15) Uani 1 1 d . U . . .
N8 N 0.77001(14) 0.73035(13) 0.27411(15) 0.0796(16) Uani 1 1 d . U . . .
N15 N 0.56895(13) 0.63921(13) -0.02760(12) 0.0688(14) Uani 1 1 d . U . . .
N10 N 0.78413(13) 0.62558(12) 0.22915(12) 0.0678(14) Uani 1 1 d . U . . .
N13 N 0.59276(14) 0.69104(14) 0.03399(13) 0.0725(15) Uani 1 1 d . U . . .
N11 N 0.54854(14) 0.50847(14) 0.27488(13) 0.0769(16) Uani 1 1 d . U . . .
N5 N 0.74087(15) 0.76610(14) 0.28222(17) 0.0961(18) Uani 1 1 d . U . . .
N6 N 0.73306(16) 0.77025(16) 0.23052(18) 0.1004(19) Uani 1 1 d . U . . .
N12 N 0.55071(14) 0.50630(14) 0.22358(13) 0.0762(15) Uani 1 1 d . U . . .
C88 C 0.54600(16) 0.59565(17) 0.01525(17) 0.0722(16) Uani 1 1 d . U . . .
C80 C 0.68287(10) 0.3657(2) 0.2547(2) 0.061(2) Uani 1 2 d S TU P . .
C403 C 0.6337(2) 0.3684(2) 0.25426(15) 0.063(2) Uani 0.5 1 d G U P A -1
C404 C 0.61672(19) 0.36672(17) 0.23378(13) 0.066(3) Uani 0.5 1 d G U P A -1
H404 H 0.615914 0.354384 0.220364 0.080 Uiso 0.5 1 calc R U P A -1
C405 C 0.60090(17) 0.38315(19) 0.23292(13) 0.070(3) Uani 0.5 1 d G U P A -1
H405 H 0.589291 0.382043 0.218916 0.083 Uiso 0.5 1 calc R U P A -1
C400 C 0.6021(2) 0.4012(2) 0.25254(16) 0.071(2) Uani 0.5 1 d G U P A -1
C401 C 0.6191(2) 0.40284(19) 0.27302(14) 0.071(3) Uani 0.5 1 d G U P A -1
H401 H 0.619872 0.415179 0.286434 0.086 Uiso 0.5 1 calc R U P A -1
C402 C 0.63488(18) 0.3864(2) 0.27388(13) 0.068(3) Uani 0.5 1 d G U P A -1
H402 H 0.646495 0.387520 0.287883 0.081 Uiso 0.5 1 calc R U P A -1
C25 C 0.54148(15) 0.58726(16) 0.48208(16) 0.0690(16) Uani 1 1 d . U . . .
C46 C 0.78524(17) 0.71520(16) 0.26642(18) 0.0809(18) Uani 1 1 d . U . . .
C320 C 0.36142(18) 0.66696(18) 0.4872(2) 0.111(3) Uani 1 1 d . U . . .
N7 N 0.76566(15) 0.73746(14) 0.22193(15) 0.0876(17) Uani 1 1 d . U . . .
C350 C 0.97168(17) 0.97217(18) 0.25612(19) 0.098(3) Uani 1 1 d . U . . .
C430 C 0.36131(18) 0.66710(18) 0.0075(2) 0.109(3) Uani 1 1 d . U . . .
C370 C 0.7319(2) 0.46610(10) 0.25539(16) 0.068(2) Uani 0.5 1 d DG U P B -1
C375 C 0.7147(2) 0.44966(15) 0.27544(13) 0.069(3) Uani 0.5 1 d DG U P B -1
H375 H 0.713613 0.460481 0.289262 0.082 Uiso 0.5 1 calc R U P B -1
C374 C 0.69887(18) 0.41740(15) 0.27528(13) 0.065(3) Uani 0.5 1 d DG U P B -1
H374 H 0.687049 0.406170 0.288987 0.078 Uiso 0.5 1 calc R U P B -1
C373 C 0.7004(2) 0.40157(10) 0.25506(15) 0.065(2) Uani 0.5 1 d DG U P B -1
C372 C 0.71769(19) 0.41800(15) 0.23500(13) 0.066(3) Uani 0.5 1 d DG U P B -1
H372 H 0.718728 0.407185 0.221184 0.079 Uiso 0.5 1 calc R U P B -1
C371 C 0.73347(17) 0.45027(15) 0.23517(13) 0.064(3) Uani 0.5 1 d DG U P B -1
H371 H 0.745291 0.461497 0.221458 0.077 Uiso 0.5 1 calc R U P B -1
C45 C 0.79190(17) 0.71297(15) 0.24122(18) 0.0776(17) Uani 1 1 d . U . . .
C26 C 0.54743(15) 0.59780(16) 0.50665(16) 0.0672(15) Uani 1 1 d . U . . .
C381 C 0.65053(10) 0.34947(10) 0.2544(2) 0.065(2) Uani 1 2 d S TU P A .
C51 C 0.79096(17) 0.63226(15) 0.30550(15) 0.0680(16) Uani 1 1 d . U . . .
C87 C 0.54083(16) 0.58759(17) -0.00877(17) 0.0727(17) Uani 1 1 d . U . . .
C24 C 0.55247(15) 0.60491(17) 0.46175(16) 0.0705(16) Uani 1 1 d . U . . .
C310 C 0.44680(13) 0.66521(19) 0.48807(15) 0.118(2) Uani 1 1 d G U . . .
C311 C 0.43316(16) 0.6649(2) 0.46602(13) 0.148(3) Uani 1 1 d G U . . .
H311 H 0.442632 0.664055 0.451308 0.177 Uiso 1 1 calc R U . . .
C312 C 0.40566(16) 0.6657(2) 0.46549(13) 0.151(3) Uani 1 1 d G U . . .
H312 H 0.396343 0.665503 0.450415 0.181 Uiso 1 1 calc R U . . .
C313 C 0.39181(12) 0.66693(18) 0.48701(16) 0.121(3) Uani 1 1 d G U . . .
C314 C 0.40545(16) 0.6673(2) 0.50906(13) 0.154(3) Uani 1 1 d G U . . .
H314 H 0.395975 0.668083 0.523763 0.185 Uiso 1 1 calc R U . . .
C315 C 0.43294(16) 0.6664(2) 0.50959(12) 0.152(3) Uani 1 1 d G U . . .
H315 H 0.442264 0.666635 0.524657 0.182 Uiso 1 1 calc R U . . .
C82 C 0.59107(18) 0.68110(18) -0.05801(16) 0.0771(17) Uani 1 1 d . U . . .
C48 C 0.78562(18) 0.71307(17) 0.30688(19) 0.087(2) Uani 1 1 d . U . . .
H48 H 0.788460 0.708880 0.323170 0.105 Uiso 1 1 calc R U . . .
C392 C 0.58441(8) 0.41559(8) 0.25283(10) 0.095(3) Uani 1 2 d DS TU P . .
C390 C 0.58145(9) 0.46565(10) 0.25215(10) 0.159(3) Uani 1 1 d D U . . .
H390 H 0.593013 0.487691 0.252011 0.191 Uiso 1 1 calc R U . . .
C391 C 0.59633(11) 0.44773(10) 0.25257(6) 0.157(3) Uani 1 1 d D U . . .
H391 H 0.618354 0.459654 0.252697 0.189 Uiso 1 1 calc R U . . .
C15 C 0.61686(18) 0.74378(18) 0.4979(2) 0.0848(18) Uani 1 1 d . U . . .
C55 C 0.74174(17) 0.61924(16) 0.25529(16) 0.0725(17) Uani 1 1 d . U . . .
C60 C 0.81829(12) 0.6366(2) 0.1942(2) 0.073(2) Uani 1 2 d S TU P . .
C12 C 0.60532(19) 0.71373(19) 0.55855(19) 0.091(2) Uani 1 1 d . U . . .
H12 H 0.606441 0.714583 0.575733 0.109 Uiso 1 1 calc R U . . .
C52 C 0.76560(18) 0.63257(16) 0.31758(16) 0.0755(18) Uani 1 1 d . U . . .
H52 H 0.764632 0.636897 0.334213 0.091 Uiso 1 1 calc R U . . .
C602 C 0.51950(16) 0.55460(17) 0.47874(16) 0.0723(18) Uani 1 1 d . U . . .
C11 C 0.59145(17) 0.68609(18) 0.54370(18) 0.0766(17) Uani 1 1 d . U . . .
C16 C 0.61294(18) 0.73352(18) 0.47430(19) 0.0821(18) Uani 1 1 d . U . . .
C83 C 0.57631(17) 0.64968(18) -0.05107(16) 0.0733(17) Uani 1 1 d . U . . .
C423 C 0.39105(18) 0.66662(18) 0.00734(19) 0.123(3) Uani 1 1 d D U . . .
C56 C 0.75635(17) 0.62327(15) 0.23270(15) 0.0703(16) Uani 1 1 d . U . . .
C223 C 0.81413(12) 0.6283(2) 0.36112(17) 0.073(2) Uani 1 2 d DS TU P . .
H223 H 0.803256 0.606513 0.358285 0.087 Uiso 1 2 calc R U P . .
C77 C 0.61434(18) 0.74286(18) 0.01567(17) 0.0797(18) Uani 1 1 d . U . . .
C72 C 0.57371(17) 0.64905(19) 0.06456(16) 0.0768(17) Uani 1 1 d . U . . .
C53 C 0.74370(18) 0.62562(16) 0.30100(15) 0.0744(18) Uani 1 1 d . U . . .
H53 H 0.723647 0.622978 0.303627 0.089 Uiso 1 1 calc R U . . .
C50 C 0.81874(11) 0.6375(2) 0.3165(2) 0.072(2) Uani 1 2 d S TU P . .
C86 C 0.55321(16) 0.60748(17) -0.02943(16) 0.0735(17) Uani 1 1 d . U . . .
C81 C 0.60142(17) 0.70610(18) -0.04212(17) 0.0758(17) Uani 1 1 d . U . . .
C362 C 0.74968(9) 0.49935(18) 0.25513(10) 0.087(3) Uani 1 2 d DS TU P . .
C361 C 0.73745(16) 0.51847(15) 0.25547(6) 0.181(3) Uani 1 1 d D U . . .
H361 H 0.715404 0.507882 0.255283 0.217 Uiso 1 1 calc R U . . .
C360 C 0.75132(8) 0.55077(15) 0.25604(11) 0.187(4) Uani 1 1 d D U . . .
H360 H 0.739347 0.560824 0.256218 0.224 Uiso 1 1 calc R U . . .
C23 C 0.54776(18) 0.59310(19) 0.43678(16) 0.082(2) Uani 1 1 d . U . . .
H23 H 0.537274 0.571923 0.431987 0.098 Uiso 1 1 calc R U . . .
C1 C 0.6153(2) 0.73863(19) -0.04942(19) 0.089(2) Uani 1 1 d . U . . .
H1 H 0.619457 0.746566 -0.065467 0.107 Uiso 1 1 calc R U . . .
C10 C 0.57663(17) 0.65584(18) 0.55264(17) 0.0787(17) Uani 1 1 d . U . . .
C66 C 0.59167(18) 0.54386(18) 0.24945(16) 0.0792(18) Uani 1 1 d . U . . .
C49 C 0.77066(18) 0.72979(16) 0.29834(19) 0.0808(18) Uani 1 1 d . U . . .
C73 C 0.58801(18) 0.68080(19) 0.05715(17) 0.0756(17) Uani 1 1 d . U . . .
C59 C 0.79097(17) 0.63279(16) 0.20557(16) 0.0714(17) Uani 1 1 d . U . . .
C47 C 0.79476(18) 0.70465(17) 0.28635(18) 0.0833(19) Uani 1 1 d . U . . .
H47 H 0.805691 0.693546 0.285688 0.100 Uiso 1 1 calc R U . . .
C54 C 0.75614(17) 0.62293(15) 0.27860(16) 0.0705(16) Uani 1 1 d . U . . .
C302 C 0.47519(17) 0.66499(19) 0.48784(17) 0.115(2) Uani 1 1 d D U . . .
C67 C 0.57903(17) 0.53192(18) 0.22682(16) 0.0748(17) Uani 1 1 d . U . . .
C91 C 0.56202(17) 0.62402(18) 0.04845(17) 0.0723(17) Uani 1 1 d . U . . .
C29 C 0.56346(17) 0.62839(17) 0.53762(17) 0.0732(17) Uani 1 1 d . U . . .
C412 C 0.47540(18) 0.6657(2) 0.00592(18) 0.117(2) Uani 1 1 d D U . . .
C76 C 0.60597(18) 0.72294(18) 0.03558(17) 0.0762(17) Uani 1 1 d . U . . .
C607 C 0.83718(17) 0.69983(15) 0.23664(15) 0.0724(19) Uani 1 1 d . U . . .
C78 C 0.61196(18) 0.73435(18) -0.00919(17) 0.0774(17) Uani 1 1 d . U . . .
C65 C 0.57701(19) 0.53447(19) 0.27189(17) 0.0817(19) Uani 1 1 d . U . . .
C44 C 0.78199(17) 0.72193(17) 0.22085(19) 0.0833(18) Uani 1 1 d . U . . .
C220 C 0.82413(10) 0.6483(2) 0.34181(19) 0.073(2) Uani 1 2 d DS TU P . .
C261 C 0.58761(15) 0.62869(14) 0.10035(15) 0.0823(19) Uani 1 1 d D U . . .
H261 H 0.599299 0.623380 0.089781 0.099 Uiso 1 1 calc R U . . .
C102 C 0.53728(17) 0.57835(19) 0.52758(16) 0.0768(18) Uani 1 1 d . U . . .
H102 H 0.526098 0.556300 0.527887 0.092 Uiso 1 1 calc R U . . .
C420 C 0.44741(19) 0.66514(19) 0.00581(18) 0.120(2) Uani 1 1 d D U . . .
C603 C 0.49789(17) 0.52877(17) 0.47748(15) 0.0715(19) Uani 1 1 d . U . . .
C606 C 0.81435(19) 0.70357(16) 0.23799(17) 0.0818(19) Uani 1 1 d . U . . .
C260 C 0.57157(15) 0.64234(15) 0.09080(16) 0.0843(18) Uani 1 1 d D U . . .
C283 C 0.74779(16) 0.71285(18) 0.35124(18) 0.095(2) Uani 1 1 d D U . . .
H283 H 0.735505 0.695008 0.341597 0.114 Uiso 1 1 calc R U . . .
C30 C 0.75951(19) 0.74432(18) 0.3140(2) 0.0910(19) Uani 1 1 d . U . . .
C280 C 0.76255(16) 0.74180(16) 0.34061(18) 0.0908(19) Uani 1 1 d D U . . .
C615 C 0.49640(17) 0.53051(18) -0.01586(15) 0.076(2) Uani 1 1 d . U . . .
C222 C 0.83560(10) 0.6712(2) 0.3885(2) 0.074(2) Uani 1 2 d DS TU P . .
H222 H 0.839479 0.678959 0.404599 0.089 Uiso 1 2 calc R U P . .
C21 C 0.57239(18) 0.64459(18) 0.43692(18) 0.0819(19) Uani 1 1 d . U . . .
C332 C 0.85908(18) 0.85641(17) 0.25486(18) 0.116(3) Uani 1 1 d D U . . .
C36 C 0.7211(2) 0.7878(2) 0.2382(2) 0.110(2) Uani 1 1 d . U . . .
C75 C 0.6100(2) 0.7325(2) 0.05992(17) 0.086(2) Uani 1 1 d . U . . .
H75 H 0.618716 0.753249 0.065497 0.103 Uiso 1 1 calc R U . . .
C19 C 0.59943(18) 0.70249(18) 0.4427(2) 0.0850(19) Uani 1 1 d . U . . .
C61 C 0.51424(13) 0.48576(13) 0.3105(2) 0.080(2) Uani 1 2 d S TU P . .
C200 C 0.57409(18) 0.6516(2) 0.57928(18) 0.0856(18) Uani 1 1 d . U . . .
C13 C 0.6163(2) 0.7379(2) 0.54331(18) 0.091(2) Uani 1 1 d . U . . .
H13 H 0.626541 0.759195 0.547820 0.110 Uiso 1 1 calc R U . . .
C230 C 0.82466(11) 0.6493(2) 0.1691(2) 0.080(2) Uani 1 2 d DS TU P . .
C43 C 0.7879(2) 0.71741(19) 0.19656(19) 0.093(2) Uani 1 1 d . U . . .
H43 H 0.798916 0.707474 0.191328 0.112 Uiso 1 1 calc R U . . .
C221 C 0.83988(10) 0.6798(2) 0.3461(2) 0.078(2) Uani 1 2 d DS TU P . .
H221 H 0.846807 0.693614 0.332682 0.093 Uiso 1 2 calc R U P . .
C62 C 0.54114(19) 0.50903(19) 0.29910(17) 0.086(2) Uani 1 1 d . U . . .
C242 C 0.49852(12) 0.50148(12) 0.3836(2) 0.084(2) Uani 1 2 d DS TU P . .
H242 H 0.494946 0.505054 0.399908 0.101 Uiso 1 2 calc R U P . .
C89 C 0.53620(18) 0.57532(19) 0.03542(17) 0.0799(19) Uani 1 1 d . U . . .
H89 H 0.524883 0.553300 0.034557 0.096 Uiso 1 1 calc R U . . .
C614 C 0.51836(17) 0.55610(19) -0.01363(16) 0.0772(19) Uani 1 1 d . U . . .
C90 C 0.54498(17) 0.59129(18) 0.05508(17) 0.0778(19) Uani 1 1 d . U . . .
H90 H 0.541065 0.583188 0.071080 0.093 Uiso 1 1 calc R U . . .
C18 C 0.61265(19) 0.73323(18) 0.4336(2) 0.090(2) Uani 1 1 d . U . . .
H18 H 0.615357 0.739482 0.417085 0.108 Uiso 1 1 calc R U . . .
C14 C 0.60976(18) 0.72603(18) 0.51878(18) 0.0835(18) Uani 1 1 d . U . . .
C35 C 0.7192(2) 0.7949(2) 0.2613(2) 0.106(2) Uani 1 1 d . U . . .
C20 C 0.58730(19) 0.67531(19) 0.42774(19) 0.0884(19) Uani 1 1 d . U . . .
C293 C 0.7672(3) 0.7764(2) 0.1485(2) 0.132(3) Uani 1 1 d D U . . .
H293 H 0.787464 0.786078 0.155215 0.159 Uiso 1 1 calc R U . . .
C240 C 0.50881(12) 0.49119(12) 0.3360(2) 0.085(2) Uani 1 2 d DS TU P . .
C241 C 0.51938(14) 0.48062(14) 0.35463(19) 0.087(3) Uani 1 2 d DS TU P . .
H241 H 0.530160 0.469840 0.351022 0.104 Uiso 1 2 calc R U P . .
C84 C 0.56533(19) 0.62369(18) -0.06752(18) 0.085(2) Uani 1 1 d . U . . .
H84 H 0.567621 0.624579 -0.084631 0.102 Uiso 1 1 calc R U . . .
C270 C 0.59641(18) 0.68799(15) -0.08436(16) 0.0819(18) Uani 1 1 d D U . . .
C231 C 0.81442(13) 0.6288(3) 0.14930(18) 0.078(2) Uani 1 2 d DS TU P L .
H231 H 0.803530 0.607060 0.152030 0.094 Uiso 1 2 calc R U P . .
C203 C 0.58733(18) 0.63694(18) 0.59110(17) 0.0823(19) Uani 1 1 d . U . . .
H203 H 0.598493 0.629660 0.581827 0.099 Uiso 1 1 calc R U . . .
C68 C 0.5922(2) 0.5445(2) 0.20368(17) 0.096(2) Uani 1 1 d . U . . .
H68 H 0.612435 0.561536 0.201013 0.115 Uiso 1 1 calc R U . . .
C85 C 0.55147(19) 0.5985(2) -0.05400(17) 0.085(2) Uani 1 1 d . U . . .
H85 H 0.541906 0.577732 -0.059772 0.102 Uiso 1 1 calc R U . . .
C31 C 0.7455(2) 0.76184(17) 0.3056(2) 0.094(2) Uani 1 1 d . U . . .
C611 C 0.70943(19) 0.61071(18) 0.25528(16) 0.0796(19) Uani 1 1 d . U . . .
C601 C 0.6293(2) 0.8007(2) 0.50232(19) 0.099(3) Uani 1 1 d . U . . .
C17 C 0.6206(2) 0.7517(2) 0.45331(19) 0.093(2) Uani 1 1 d . U . . .
H17 H 0.629862 0.773710 0.453007 0.112 Uiso 1 1 calc R U . . .
C233 C 0.84072(11) 0.6814(2) 0.1653(2) 0.083(2) Uani 1 2 d DS TU P L .
H233 H 0.847603 0.695205 0.178758 0.099 Uiso 1 2 calc R U P . .
C243 C 0.49292(12) 0.50708(12) 0.3411(2) 0.083(2) Uani 1 2 d DS TU P . .
H243 H 0.485604 0.514395 0.328228 0.100 Uiso 1 2 calc R U P . .
C58 C 0.76741(19) 0.63534(18) 0.19362(17) 0.0820(19) Uani 1 1 d . U . . .
H58 H 0.767287 0.640736 0.177137 0.098 Uiso 1 1 calc R U . . .
C71 C 0.51940(18) 0.48060(18) 0.1873(3) 0.105(3) Uani 1 2 d S TU P . .
C273 C 0.6260(2) 0.70539(16) -0.09275(16) 0.091(2) Uani 1 1 d D U . . .
H273 H 0.642807 0.711834 -0.081745 0.110 Uiso 1 1 calc R U . . .
C41 C 0.7609(2) 0.74186(19) 0.1979(2) 0.094(2) Uani 1 1 d . U . . .
C250 C 0.5155(2) 0.4845(2) 0.1608(3) 0.137(4) Uani 1 2 d DS TU P . .
C251 C 0.5270(2) 0.4730(2) 0.1440(3) 0.154(4) Uani 1 2 d DS TU P K .
H251 H 0.537505 0.462495 0.149308 0.184 Uiso 1 2 calc R U P . .
C252 C 0.5090(2) 0.4910(2) 0.1130(3) 0.188(5) Uani 1 2 d DS TU P K .
H252 H 0.506650 0.493350 0.096144 0.226 Uiso 1 2 calc R U P . .
C253 C 0.5004(2) 0.4996(2) 0.1532(3) 0.152(4) Uani 1 2 d DS TU P K .
H253 H 0.492199 0.507801 0.164629 0.182 Uiso 1 2 calc R U P . .
C57 C 0.74481(19) 0.62855(17) 0.21035(16) 0.0801(19) Uani 1 1 d . U . . .
H57 H 0.725425 0.627508 0.207806 0.096 Uiso 1 1 calc R U . . .
C28 C 0.54669(18) 0.59746(18) 0.54667(17) 0.0803(19) Uani 1 1 d . U . . .
H28 H 0.542897 0.591511 0.563217 0.096 Uiso 1 1 calc R U . . .
C281 C 0.78035(18) 0.76766(19) 0.35423(19) 0.104(2) Uani 1 1 d D U . . .
H281 H 0.790500 0.787467 0.346670 0.125 Uiso 1 1 calc R U . . .
C70 C 0.5454(2) 0.5042(2) 0.19901(18) 0.092(2) Uani 1 1 d . U . . .
C232 C 0.83620(12) 0.6724(2) 0.1224(2) 0.087(3) Uani 1 2 d DS TU P L .
H232 H 0.840153 0.680306 0.106302 0.104 Uiso 1 2 calc R U P . .
C210 C 0.58959(12) 0.67953(10) 0.40173(18) 0.107(2) Uani 1 1 d D U . . .
C74 C 0.5995(2) 0.7069(2) 0.07397(18) 0.089(2) Uani 1 1 d . U . . .
H74 H 0.599454 0.706143 0.091160 0.107 Uiso 1 1 calc R U . . .
C22 C 0.56088(18) 0.61755(19) 0.42224(18) 0.089(2) Uani 1 1 d . U . . .
H22 H 0.562334 0.617095 0.405107 0.106 Uiso 1 1 calc R U . . .
C34 C 0.7279(2) 0.78520(19) 0.2823(2) 0.104(2) Uani 1 1 d . U . . .
C600 C 0.6258(2) 0.77531(19) 0.50128(19) 0.093(2) Uani 1 1 d . U . . .
C201 C 0.5572(2) 0.6619(2) 0.5930(2) 0.103(2) Uani 1 1 d . U . . .
H201 H 0.547694 0.672029 0.585097 0.123 Uiso 1 1 calc R U . . .
C79 C 0.6210(2) 0.7548(2) -0.02907(18) 0.091(2) Uani 1 1 d . U . . .
H79 H 0.629790 0.776708 -0.028072 0.109 Uiso 1 1 calc R U . . .
C613 C 0.6262(2) 0.79959(19) 0.02200(17) 0.088(2) Uani 1 1 d . U . . .
C263 C 0.55439(19) 0.65010(19) 0.10636(17) 0.106(2) Uani 1 1 d D U . . .
H263 H 0.543238 0.659426 0.100046 0.127 Uiso 1 1 calc R U . . .
C39 C 0.7318(2) 0.7694(2) 0.2061(2) 0.108(2) Uani 1 1 d . U . . .
C610 C 0.68253(19) 0.60019(19) 0.25333(17) 0.084(2) Uani 1 1 d . U . . .
C612 C 0.6222(2) 0.7739(2) 0.02002(17) 0.087(2) Uani 1 1 d . U . . .
C64 C 0.5878(2) 0.5496(2) 0.29498(18) 0.109(3) Uani 1 1 d . U . . .
H64 H 0.607204 0.567655 0.298124 0.131 Uiso 1 1 calc R U . . .
C63 C 0.5663(2) 0.5342(2) 0.31051(19) 0.107(3) Uani 1 1 d . U . . .
H63 H 0.567227 0.539103 0.327223 0.129 Uiso 1 1 calc R U . . .
C604 C 0.7095(2) 0.8174(2) 0.2659(2) 0.114(3) Uani 1 1 d . U . . .
C608 C 0.6243(2) 0.5673(2) 0.25047(17) 0.088(2) Uani 1 1 d . U . . .
C33 C 0.7245(2) 0.7912(2) 0.3064(2) 0.110(2) Uani 1 1 d . U . . .
H33 H 0.715980 0.803580 0.311602 0.132 Uiso 1 1 calc R U . . .
C40 C 0.7446(2) 0.7571(2) 0.1901(2) 0.105(2) Uani 1 1 d . U . . .
C42 C 0.7748(2) 0.72987(19) 0.1820(2) 0.095(2) Uani 1 1 d . U . . .
H42 H 0.774971 0.730438 0.164847 0.114 Uiso 1 1 calc R U . . .
C271 C 0.5723(2) 0.67880(17) -0.10058(17) 0.104(2) Uani 1 1 d D U . . .
H271 H 0.551465 0.666671 -0.095078 0.125 Uiso 1 1 calc R U . . .
C609 C 0.6513(2) 0.5844(2) 0.25119(17) 0.089(2) Uani 1 1 d . U . . .
C213 C 0.61897(14) 0.69691(8) 0.39179(15) 0.118(3) Uani 1 1 d D U . . .
H213 H 0.636557 0.704975 0.402146 0.141 Uiso 1 1 calc R U . . .
C69 C 0.5723(2) 0.5290(2) 0.18701(19) 0.106(3) Uani 1 1 d . U . . .
H69 H 0.574757 0.533092 0.170110 0.127 Uiso 1 1 calc R U . . .
C290 C 0.7416(2) 0.76002(18) 0.1635(2) 0.111(2) Uani 1 1 d D U . . .
C211 C 0.5639(2) 0.66771(16) 0.38669(15) 0.134(3) Uani 1 1 d D U . . .
H211 H 0.543782 0.655815 0.393590 0.161 Uiso 1 1 calc R U . . .
C291 C 0.7122(2) 0.74601(19) 0.1540(2) 0.123(3) Uani 1 1 d D U . . .
H291 H 0.694813 0.734820 0.164257 0.148 Uiso 1 1 calc R U . . .
C202 C 0.5685(2) 0.6434(2) 0.6281(2) 0.109(2) Uani 1 1 d . U . . .
H202 H 0.566884 0.640914 0.645139 0.131 Uiso 1 1 calc R U . . .
C300 C 0.53054(19) 0.6856(2) 0.47525(17) 0.143(3) Uani 1 1 d D U . . .
H300 H 0.547533 0.700139 0.465739 0.171 Uiso 1 1 calc R U . . .
C38 C 0.7169(2) 0.7869(2) 0.1974(3) 0.121(3) Uani 1 1 d . U . . .
H38 H 0.712596 0.789763 0.181123 0.146 Uiso 1 1 calc R U . . .
C32 C 0.7350(2) 0.77721(19) 0.3213(2) 0.106(2) Uani 1 1 d . U . . .
H32 H 0.735287 0.777526 0.338517 0.127 Uiso 1 1 calc R U . . .
C262 C 0.5701(2) 0.63049(19) 0.13937(18) 0.111(2) Uani 1 1 d D U . . .
H262 H 0.569562 0.626375 0.156216 0.133 Uiso 1 1 calc R U . . .
C605 C 0.7055(2) 0.83893(15) 0.2686(2) 0.120(3) Uani 1 1 d D U . . .
C37 C 0.7107(3) 0.7978(2) 0.2175(2) 0.121(3) Uani 1 1 d . U . . .
H37 H 0.700992 0.810136 0.218044 0.145 Uiso 1 1 calc R U . . .
C282 C 0.7688(2) 0.7363(2) 0.3887(2) 0.117(3) Uani 1 1 d D U . . .
H282 H 0.771051 0.734514 0.405631 0.140 Uiso 1 1 calc R U . . .
C421 C 0.43322(17) 0.6646(2) 0.02816(19) 0.144(3) Uani 1 1 d D U . . .
H421 H 0.442768 0.663722 0.042805 0.173 Uiso 1 1 calc R U . . .
C272 C 0.6080(3) 0.7046(2) -0.1324(2) 0.124(3) Uani 1 1 d D U . . .
H272 H 0.612075 0.710468 -0.148983 0.148 Uiso 1 1 calc R U . . .
C330 C 0.8044(2) 0.8210(2) 0.2688(2) 0.158(4) Uani 1 1 d D U . . .
H330 H 0.788050 0.817894 0.279311 0.189 Uiso 1 1 calc R U . . .
C304 C 0.50864(19) 0.6438(2) 0.50339(17) 0.151(3) Uani 1 1 d D U . . .
H304 H 0.510157 0.629157 0.513511 0.181 Uiso 1 1 calc R U . . .
C212 C 0.59661(17) 0.69029(15) 0.3533(2) 0.157(4) Uani 1 1 d D U . . .
H212 H 0.599081 0.694067 0.336347 0.189 Uiso 1 1 calc R U . . .
C292 C 0.7336(3) 0.7645(2) 0.1145(2) 0.151(3) Uani 1 1 d D U . . .
H292 H 0.730724 0.765866 0.097612 0.182 Uiso 1 1 calc R U . . .
C414 C 0.5293(2) 0.6840(2) -0.01144(17) 0.150(3) Uani 1 1 d D U . . .
H414 H 0.545100 0.697152 -0.022444 0.180 Uiso 1 1 calc R U . . .
C410 C 0.50997(19) 0.6451(2) 0.01933(17) 0.145(3) Uani 1 1 d D U . . .
H410 H 0.512578 0.631293 0.029647 0.174 Uiso 1 1 calc R U . . .
C424 C 0.40524(18) 0.6672(2) -0.0150(2) 0.157(3) Uani 1 1 d D U . . .
H424 H 0.395663 0.668016 -0.029646 0.189 Uiso 1 1 calc R U . . .
C303 C 0.4812(2) 0.6453(2) 0.50156(19) 0.156(3) Uani 1 1 d D U . . .
H303 H 0.464311 0.630640 0.511125 0.187 Uiso 1 1 calc R U . . .
C301 C 0.50153(18) 0.6848(2) 0.47499(18) 0.150(3) Uani 1 1 d D U . . .
H301 H 0.500171 0.699470 0.464848 0.180 Uiso 1 1 calc R U . . .
C331 C 0.8330(2) 0.8491(2) 0.2690(2) 0.163(4) Uani 1 1 d D U . . .
H331 H 0.834753 0.864662 0.279884 0.196 Uiso 1 1 calc R U . . .
C334 C 0.8246(2) 0.8023(2) 0.23871(19) 0.167(4) Uani 1 1 d D U . . .
H334 H 0.822649 0.786403 0.228091 0.201 Uiso 1 1 calc R U . . .
C425 C 0.43338(19) 0.6664(2) -0.01617(19) 0.157(3) Uani 1 1 d D U . . .
H425 H 0.442609 0.666838 -0.031327 0.189 Uiso 1 1 calc R U . . .
C413 C 0.5005(2) 0.6837(2) -0.00934(19) 0.160(3) Uani 1 1 d D U . . .
H413 H 0.498131 0.697593 -0.019711 0.192 Uiso 1 1 calc R U . . .
C344 C 0.92907(17) 0.92797(16) 0.23377(12) 0.170(4) Uani 1 1 d G U . . .
H344 H 0.938966 0.938051 0.219111 0.204 Uiso 1 1 calc R U . . .
C343 C 0.94224(11) 0.94142(11) 0.25590(14) 0.105(2) Uani 1 1 d G U . . .
C342 C 0.92776(16) 0.92667(16) 0.27735(12) 0.151(4) Uani 1 1 d G U . . .
H342 H 0.936762 0.935866 0.292475 0.181 Uiso 1 1 calc R U . . .
C341 C 0.90012(16) 0.89845(16) 0.27667(12) 0.153(4) Uani 1 1 d G U . . .
H341 H 0.890231 0.888367 0.291334 0.184 Uiso 1 1 calc R U . . .
C340 C 0.88696(12) 0.88499(11) 0.25454(14) 0.105(2) Uani 1 1 d G U . . .
C345 C 0.90143(17) 0.89975(16) 0.23309(12) 0.167(4) Uani 1 1 d G U . . .
H345 H 0.892434 0.890551 0.217970 0.200 Uiso 1 1 calc R U . . .
C333 C 0.8522(2) 0.83098(19) 0.24023(19) 0.175(4) Uani 1 1 d D U . . .
H333 H 0.868459 0.833386 0.229819 0.210 Uiso 1 1 calc R U . . .
C422 C 0.40513(17) 0.6653(2) 0.02922(19) 0.150(3) Uani 1 1 d D U . . .
H422 H 0.395913 0.664937 0.044372 0.180 Uiso 1 1 calc R U . . .
C411 C 0.4830(2) 0.6471(2) 0.01953(18) 0.149(3) Uani 1 1 d D U . . .
H411 H 0.467496 0.633753 0.030697 0.179 Uiso 1 1 calc R U . . .
C1_1 C 0.62340(17) 0.70285(11) 0.36716(14) 0.138(3) Uani 1 1 d D U . . .
C2_1 C 0.6562(3) 0.7228(2) 0.3583(2) 0.156(3) Uani 1 1 d D U . . .
C3_1 C 0.6827(3) 0.7327(3) 0.3768(2) 0.175(5) Uani 1 1 d D U . . .
H3A_1 H 0.680374 0.744763 0.389737 0.262 Uiso 1 1 calc R U . . .
H3B_1 H 0.682004 0.714152 0.383669 0.262 Uiso 1 1 calc R U . . .
H3C_1 H 0.702729 0.745363 0.368645 0.262 Uiso 1 1 calc R U . . .
C4_1 C 0.6594(3) 0.7530(3) 0.3503(3) 0.195(5) Uani 1 1 d D U . . .
H4A_1 H 0.654251 0.762366 0.363781 0.292 Uiso 1 1 calc R U . . .
H4B_1 H 0.680839 0.766993 0.345111 0.292 Uiso 1 1 calc R U . . .
H4C_1 H 0.645275 0.749309 0.336741 0.292 Uiso 1 1 calc R U . . .
C5_1 C 0.6631(3) 0.7051(3) 0.3403(3) 0.183(5) Uani 1 1 d D U . . .
H5A_1 H 0.660189 0.685872 0.347665 0.274 Uiso 1 1 calc R U . . .
H5B_1 H 0.649085 0.699944 0.326399 0.274 Uiso 1 1 calc R U . . .
H5C_1 H 0.684649 0.717628 0.334769 0.274 Uiso 1 1 calc R U . . .
C1_2 C 0.81964(10) 0.6393(2) 0.38483(16) 0.075(2) Uani 1 2 d DS TU P . .
C2_2 C 0.80785(5) 0.61569(10) 0.40545(4) 0.083(2) Uani 1 2 d DS TU P . .
C3_2 C 0.81562(3) 0.63124(7) 0.42974(6) 0.093(3) Uani 1 2 d DS TU P . .
H3A_2 H 0.80748(11) 0.61553(9) 0.44257(4) 0.140 Uiso 0.5 1 d D U P C -1
H3B_2 H 0.83819(5) 0.64409(11) 0.43144(6) 0.140 Uiso 1 1 d D U . D -1
C4_2 C 0.8221(2) 0.5950(2) 0.40422(17) 0.100(3) Uani 1 1 d D U . . .
H4A_2 H 0.817412 0.584469 0.388489 0.149 Uiso 1 1 calc R U . . .
H4B_2 H 0.844677 0.607623 0.406204 0.149 Uiso 1 1 calc R U . . .
H4C_2 H 0.813513 0.579462 0.417176 0.149 Uiso 1 1 calc R U . . .
C1_3 C 0.84597(9) 0.69194(19) 0.36950(18) 0.078(2) Uani 1 2 d DS TU P . .
C2_3 C 0.86389(5) 0.72778(9) 0.37247(4) 0.091(3) Uani 1 2 d DS TU P . .
C3_3 C 0.86798(2) 0.73596(5) 0.39880(8) 0.115(4) Uani 1 2 d DS TU P . .
H3A_3 H 0.84769(6) 0.72679(11) 0.40679(5) 0.172 Uiso 1 1 d D U . E -1
H3B_3 H 0.87884(12) 0.75856(5) 0.40078(6) 0.172 Uiso 0.5 1 d D U P F -1
C4_3 C 0.8450(2) 0.7410(2) 0.36079(19) 0.108(3) Uani 1 1 d D U . . .
H4A_3 H 0.842217 0.735811 0.343515 0.161 Uiso 1 1 calc R U . . .
H4B_3 H 0.824708 0.732114 0.368663 0.161 Uiso 1 1 calc R U . . .
H4C_3 H 0.856142 0.763646 0.362705 0.161 Uiso 1 1 calc R U . . .
C1_4 C 0.7838(2) 0.7655(2) 0.37876(19) 0.121(3) Uani 1 1 d D U . . .
C2_4 C 0.8017(3) 0.7938(3) 0.3948(2) 0.161(4) Uani 1 1 d D U . . .
C3_4 C 0.8130(5) 0.7868(4) 0.4179(3) 0.240(7) Uani 1 1 d D U . . .
H3A_4 H 0.795375 0.770010 0.426512 0.360 Uiso 1 1 calc R U . . .
H3B_4 H 0.828207 0.780377 0.414097 0.360 Uiso 1 1 calc R U . . .
H3C_4 H 0.822688 0.805404 0.428053 0.360 Uiso 1 1 calc R U . . .
C4_4 C 0.7811(4) 0.8067(4) 0.4014(3) 0.216(6) Uani 1 1 d D U . . .
H4A_4 H 0.762423 0.790633 0.409513 0.323 Uiso 1 1 calc R U . . .
H4B_4 H 0.792289 0.824437 0.412342 0.323 Uiso 1 1 calc R U . . .
H4C_4 H 0.775167 0.813512 0.386713 0.323 Uiso 1 1 calc R U . . .
C5_4 C 0.8295(4) 0.8193(4) 0.3826(3) 0.245(8) Uani 1 1 d D U . . .
H5A_4 H 0.823224 0.824696 0.367360 0.368 Uiso 1 1 calc R U . . .
H5B_4 H 0.839028 0.837583 0.393198 0.368 Uiso 1 1 calc R U . . .
H5C_4 H 0.844547 0.812555 0.379243 0.368 Uiso 1 1 calc R U . . .
C1_5 C 0.51454(11) 0.48546(11) 0.37897(17) 0.087(2) Uani 1 2 d DS TU P . .
C2_5 C 0.52654(6) 0.47346(6) 0.39917(4) 0.094(3) Uani 1 2 d DS TU P . .
C3_5 C 0.51945(4) 0.48055(4) 0.42413(7) 0.108(4) Uani 1 2 d DS TU P . .
H3A_5 H 0.52244(12) 0.46764(5) 0.43600(4) 0.162 Uiso 0.5 1 d D U P G -1
H3B_5 H 0.53359(13) 0.50251(3) 0.42779(6) 0.162 Uiso 1 1 d D U . H -1
C4_5 C 0.56233(18) 0.4884(2) 0.39668(19) 0.111(3) Uani 1 1 d D U . . .
H4A_5 H 0.567366 0.483991 0.380534 0.166 Uiso 1 1 calc R U . . .
H4B_5 H 0.572181 0.510886 0.398949 0.166 Uiso 1 1 calc R U . . .
H4C_5 H 0.569996 0.479676 0.408992 0.166 Uiso 1 1 calc R U . . .
C1_6 C 0.48783(10) 0.51217(10) 0.36481(19) 0.086(2) Uani 1 2 d DS TU P . .
C2_6 C 0.47048(4) 0.52952(4) 0.37073(6) 0.101(3) Uani 1 2 d DS TU P . .
C3_6 C 0.4407(2) 0.5076(2) 0.3850(2) 0.137(4) Uani 1 1 d D U . . .
H3A_6 H 0.446239 0.500217 0.399555 0.206 Uiso 1 1 calc R U . . .
H3B_6 H 0.429978 0.518809 0.389586 0.206 Uiso 1 1 calc R U . . .
H3C_6 H 0.427026 0.489807 0.374764 0.206 Uiso 1 1 calc R U . . .
C4_6 C 0.46022(3) 0.53978(3) 0.34877(8) 0.127(4) Uani 1 2 d DS TU P . .
H4A_6 H 0.44143(7) 0.52312(5) 0.34121(6) 0.190 Uiso 1 1 d D U . I -1
H4B_6 H 0.45746(7) 0.55768(4) 0.35175(7) 0.190 Uiso 0.5 1 d D U P J -1
C1_7 C 0.58529(19) 0.63217(19) 0.61600(17) 0.091(2) Uani 1 1 d D U . . .
C2_7 C 0.59956(19) 0.61484(19) 0.62847(16) 0.102(2) Uani 1 1 d D U . . .
C3_7 C 0.6057(3) 0.6222(3) 0.65485(17) 0.135(4) Uani 1 1 d D U . . .
H3A_7 H 0.614767 0.610472 0.661824 0.202 Uiso 1 1 calc R U . . .
H3B_7 H 0.620101 0.644500 0.656884 0.202 Uiso 1 1 calc R U . . .
H3C_7 H 0.586101 0.616549 0.663127 0.202 Uiso 1 1 calc R U . . .
C4_7 C 0.63042(18) 0.6231(2) 0.61630(18) 0.105(3) Uani 1 1 d D U . . .
H4A_7 H 0.626997 0.618398 0.598953 0.157 Uiso 1 1 calc R U . . .
H4B_7 H 0.645213 0.645210 0.618537 0.157 Uiso 1 1 calc R U . . .
H4C_7 H 0.638788 0.610816 0.623606 0.157 Uiso 1 1 calc R U . . .
C5_7 C 0.5773(2) 0.58004(18) 0.62491(18) 0.110(3) Uani 1 1 d D U . . .
H5A_7 H 0.573484 0.575505 0.607572 0.165 Uiso 1 1 calc R U . . .
H5B_7 H 0.586508 0.568323 0.631746 0.165 Uiso 1 1 calc R U . . .
H5C_7 H 0.557610 0.574032 0.633116 0.165 Uiso 1 1 calc R U . . .
C1_8 C 0.75069(18) 0.70953(18) 0.37581(18) 0.107(2) Uani 1 1 d D U . . .
C2_8 C 0.7363(2) 0.6779(2) 0.38784(18) 0.113(2) Uani 1 1 d D U . . .
C3_8 C 0.7160(2) 0.6512(2) 0.3713(2) 0.130(3) Uani 1 1 d D U . . .
H3A_8 H 0.728172 0.651301 0.357309 0.194 Uiso 1 1 calc R U . . .
H3B_8 H 0.708360 0.631562 0.380166 0.194 Uiso 1 1 calc R U . . .
H3C_8 H 0.698436 0.653219 0.365853 0.194 Uiso 1 1 calc R U . . .
C4_8 C 0.7158(2) 0.6756(3) 0.40855(19) 0.121(3) Uani 1 1 d D U . . .
H4A_8 H 0.699191 0.679037 0.402608 0.182 Uiso 1 1 calc R U . . .
H4B_8 H 0.706707 0.654934 0.415856 0.182 Uiso 1 1 calc R U . . .
H4C_8 H 0.728095 0.691373 0.420710 0.182 Uiso 1 1 calc R U . . .
C5_8 C 0.7618(2) 0.6726(3) 0.3971(2) 0.141(4) Uani 1 1 d D U . . .
H5A_8 H 0.775303 0.674077 0.383647 0.211 Uiso 1 1 calc R U . . .
H5B_8 H 0.774039 0.688371 0.409299 0.211 Uiso 1 1 calc R U . . .
H5C_8 H 0.752651 0.651932 0.404444 0.211 Uiso 1 1 calc R U . . .
C1_9 C 0.7078(2) 0.7480(2) 0.1292(2) 0.138(3) Uani 1 1 d D U . . .
C2_9 C 0.6764(3) 0.7346(3) 0.1178(2) 0.153(3) Uani 1 1 d D U . . .
C3_9 C 0.6687(3) 0.7600(3) 0.1128(3) 0.182(5) Uani 1 1 d D U . . .
H3A_9 H 0.648098 0.750954 0.105300 0.273 Uiso 1 1 calc R U . . .
H3B_9 H 0.668708 0.770099 0.128057 0.273 Uiso 1 1 calc R U . . .
H3C_9 H 0.684225 0.775433 0.101818 0.273 Uiso 1 1 calc R U . . .
C4_9 C 0.6507(3) 0.7113(3) 0.1343(3) 0.195(6) Uani 1 1 d D U . . .
H4A_9 H 0.630625 0.703157 0.126085 0.293 Uiso 1 1 calc R U . . .
H4B_9 H 0.654466 0.694251 0.137998 0.293 Uiso 1 1 calc R U . . .
H4C_9 H 0.650493 0.721680 0.149316 0.293 Uiso 1 1 calc R U . . .
C5_9 C 0.6722(3) 0.7168(4) 0.0947(3) 0.191(5) Uani 1 1 d D U . . .
H5A_9 H 0.651062 0.708919 0.088522 0.287 Uiso 1 1 calc R U . . .
H5B_9 H 0.687183 0.730527 0.082560 0.287 Uiso 1 1 calc R U . . .
H5C_9 H 0.675559 0.699323 0.097870 0.287 Uiso 1 1 calc R U . . .
C1_10 C 0.5779(2) 0.6870(2) -0.12469(18) 0.125(3) Uani 1 1 d D U . . .
C2_10 C 0.5526(3) 0.6771(3) -0.1434(2) 0.169(4) Uani 1 1 d D U . . .
C3_10 C 0.5231(3) 0.6507(4) -0.1348(3) 0.233(7) Uani 1 1 d D U . . .
H3A_10 H 0.526532 0.633730 -0.129831 0.350 Uiso 1 1 calc R U . . .
H3B_10 H 0.515311 0.657192 -0.121038 0.350 Uiso 1 1 calc R U . . .
H3C_10 H 0.507748 0.643456 -0.147955 0.350 Uiso 1 1 calc R U . . .
C4_10 C 0.5613(4) 0.6682(5) -0.1670(3) 0.246(7) Uani 1 1 d D U . . .
H4A_10 H 0.580918 0.685630 -0.172914 0.369 Uiso 1 1 calc R U . . .
H4B_10 H 0.563849 0.650112 -0.164447 0.369 Uiso 1 1 calc R U . . .
H4C_10 H 0.544970 0.663178 -0.179004 0.369 Uiso 1 1 calc R U . . .
C5_10 C 0.5482(4) 0.7037(3) -0.1513(3) 0.230(6) Uani 1 1 d D U . . .
H5A_10 H 0.568145 0.720949 -0.156876 0.345 Uiso 1 1 calc R U . . .
H5B_10 H 0.533117 0.696904 -0.164526 0.345 Uiso 1 1 calc R U . . .
H5C_10 H 0.540681 0.710641 -0.137609 0.345 Uiso 1 1 calc R U . . .
C1_11 C 0.58712(17) 0.62262(15) 0.12463(16) 0.095(2) Uani 1 1 d D U . . .
C2_11 C 0.6044(2) 0.60579(19) 0.13364(17) 0.102(2) Uani 1 1 d D U . . .
C3_11 C 0.5857(2) 0.57187(19) 0.12704(19) 0.114(3) Uani 1 1 d D U . . .
H3A_11 H 0.582718 0.569799 0.109455 0.171 Uiso 1 1 calc R U . . .
H3B_11 H 0.596783 0.561252 0.132311 0.171 Uiso 1 1 calc R U . . .
H3C_11 H 0.565414 0.562526 0.135068 0.171 Uiso 1 1 calc R U . . .
C4_11 C 0.6082(3) 0.6077(2) 0.16019(17) 0.126(3) Uani 1 1 d D U . . .
H4A_11 H 0.620271 0.629531 0.165076 0.190 Uiso 1 1 calc R U . . .
H4B_11 H 0.587735 0.598067 0.167937 0.190 Uiso 1 1 calc R U . . .
H4C_11 H 0.619104 0.596793 0.165180 0.190 Uiso 1 1 calc R U . . .
C5_11 C 0.6365(2) 0.6202(2) 0.1228(2) 0.123(3) Uani 1 1 d D U . . .
H5A_11 H 0.634993 0.619434 0.105125 0.184 Uiso 1 1 calc R U . . .
H5B_11 H 0.648729 0.641913 0.128086 0.184 Uiso 1 1 calc R U . . .
H5C_11 H 0.646670 0.608762 0.128269 0.184 Uiso 1 1 calc R U . . .
C1_12 C 0.49731(19) 0.50269(19) 0.1291(3) 0.175(4) Uani 1 2 d DS TU P . .
C2_12 C 0.4815(5) 0.5172(5) 0.1160(3) 0.191(5) Uani 0.5 1 d D U P K -1
C3_12 C 0.4993(8) 0.5520(5) 0.1158(5) 0.164(9) Uani 0.5 1 d D U P K -1
H3A_12 H 0.519871 0.559193 0.108722 0.246 Uiso 0.5 1 calc R U P K -1
H3B_12 H 0.488081 0.559681 0.106075 0.246 Uiso 0.5 1 calc R U P K -1
H3C_12 H 0.501585 0.559739 0.132389 0.246 Uiso 0.5 1 calc R U P K -1
C4_12 C 0.4500(5) 0.5051(9) 0.1266(5) 0.202(9) Uani 0.5 1 d D U P K -1
H4A_12 H 0.439300 0.514381 0.118166 0.304 Uiso 0.5 1 calc R U P K -1
H4B_12 H 0.438099 0.482462 0.124726 0.304 Uiso 0.5 1 calc R U P K -1
H4C_12 H 0.451886 0.510410 0.143815 0.304 Uiso 0.5 1 calc R U P K -1
C5_12 C 0.4768(6) 0.5095(5) 0.0891(3) 0.216(10) Uani 0.5 1 d D U P K -1
H5A_12 H 0.496979 0.517082 0.081260 0.323 Uiso 0.5 1 calc R U P K -1
H5B_12 H 0.464159 0.486988 0.086947 0.323 Uiso 0.5 1 calc R U P K -1
H5C_12 H 0.466124 0.519563 0.081694 0.323 Uiso 0.5 1 calc R U P K -1
C1_13 C 0.5240(2) 0.4760(2) 0.1202(3) 0.178(5) Uani 1 2 d DS TU P . .
C2_13 C 0.5407(4) 0.4673(4) 0.1020(3) 0.202(6) Uani 0.5 1 d D U P K -1
C3_13 C 0.5755(4) 0.4844(5) 0.1061(5) 0.184(9) Uani 0.5 1 d D U P K -1
H3A_13 H 0.585466 0.478040 0.093886 0.276 Uiso 0.5 1 calc R U P K -1
H3B_13 H 0.583619 0.506834 0.104893 0.276 Uiso 0.5 1 calc R U P K -1
H3C_13 H 0.579951 0.479472 0.122294 0.276 Uiso 0.5 1 calc R U P K -1
C4_13 C 0.5362(6) 0.4744(6) 0.0761(3) 0.261(12) Uani 0.5 1 d D U P K -1
H4A_13 H 0.547603 0.468242 0.065109 0.391 Uiso 0.5 1 calc R U P K -1
H4B_13 H 0.514023 0.462833 0.072067 0.391 Uiso 0.5 1 calc R U P K -1
H4C_13 H 0.543917 0.496699 0.074412 0.391 Uiso 0.5 1 calc R U P K -1
C5_13 C 0.5292(6) 0.4330(4) 0.1027(5) 0.220(10) Uani 0.5 1 d D U P K -1
H5A_13 H 0.540498 0.427935 0.090640 0.330 Uiso 0.5 1 calc R U P K -1
H5B_13 H 0.532665 0.427193 0.118822 0.330 Uiso 0.5 1 calc R U P K -1
H5C_13 H 0.506981 0.421566 0.098919 0.330 Uiso 0.5 1 calc R U P K -1
C1_14 C 0.5543(2) 0.6577(2) 0.6177(2) 0.120(3) Uani 1 1 d D U . . .
C2_14 C 0.5372(3) 0.6709(3) 0.6320(2) 0.161(4) Uani 1 1 d D U . . .
C3_14 C 0.5255(4) 0.6888(3) 0.6169(3) 0.198(5) Uani 1 1 d D U . . .
H3A_14 H 0.543186 0.706593 0.609149 0.297 Uiso 1 1 calc R U . . .
H3B_14 H 0.511196 0.675110 0.604422 0.297 Uiso 1 1 calc R U . . .
H3C_14 H 0.514709 0.696177 0.627437 0.297 Uiso 1 1 calc R U . . .
C4_14 C 0.5586(3) 0.6965(4) 0.6485(3) 0.227(7) Uani 1 1 d D U . . .
H4A_14 H 0.575940 0.712602 0.639116 0.341 Uiso 1 1 calc R U . . .
H4B_14 H 0.547313 0.705561 0.656384 0.341 Uiso 1 1 calc R U . . .
H4C_14 H 0.566707 0.688272 0.660854 0.341 Uiso 1 1 calc R U . . .
C5_14 C 0.5099(3) 0.6448(3) 0.6430(3) 0.219(6) Uani 1 1 d D U . . .
H5A_14 H 0.497728 0.629573 0.630459 0.329 Uiso 1 1 calc R U . . .
H5B_14 H 0.516554 0.635005 0.655182 0.329 Uiso 1 1 calc R U . . .
H5C_14 H 0.497160 0.652294 0.650711 0.329 Uiso 1 1 calc R U . . .
C1_15 C 0.5665(2) 0.67271(17) 0.36190(16) 0.165(4) Uani 1 1 d D U . . .
C2_15 C 0.5379(3) 0.6577(3) 0.3462(3) 0.218(5) Uani 1 1 d D U . . .
C3_15 C 0.5072(3) 0.6413(4) 0.3592(3) 0.239(7) Uani 1 1 d D U . . .
H3A_15 H 0.506897 0.625683 0.370185 0.359 Uiso 1 1 calc R U . . .
H3B_15 H 0.504371 0.656466 0.368557 0.359 Uiso 1 1 calc R U . . .
H3C_15 H 0.490425 0.631193 0.347352 0.359 Uiso 1 1 calc R U . . .
C4_15 C 0.5382(5) 0.6331(4) 0.3302(3) 0.285(8) Uani 1 1 d D U . . .
H4A_15 H 0.540092 0.617912 0.340352 0.428 Uiso 1 1 calc R U . . .
H4B_15 H 0.518890 0.622576 0.320932 0.428 Uiso 1 1 calc R U . . .
H4C_15 H 0.555906 0.642880 0.319106 0.428 Uiso 1 1 calc R U . . .
C5_15 C 0.5351(5) 0.6806(4) 0.3303(4) 0.292(9) Uani 1 1 d D U . . .
H5A_15 H 0.554240 0.692508 0.321021 0.438 Uiso 1 1 calc R U . . .
H5B_15 H 0.517567 0.669464 0.319193 0.438 Uiso 1 1 calc R U . . .
H5C_15 H 0.531512 0.694737 0.340399 0.438 Uiso 1 1 calc R U . . .
C1_16 C 0.84667(11) 0.6933(2) 0.1415(2) 0.088(2) Uani 1 2 d DS TU P . .
C2_16 C 0.8656(4) 0.7285(2) 0.1377(2) 0.106(3) Uani 0.5 1 d D U P L -1
C3_16 C 0.8450(5) 0.7426(4) 0.1382(5) 0.134(6) Uani 0.5 1 d D U P L -1
H3A_16 H 0.834861 0.738790 0.154042 0.201 Uiso 0.5 1 calc R U P L -1
H3B_16 H 0.857603 0.765033 0.135454 0.201 Uiso 0.5 1 calc R U P L -1
H3C_16 H 0.829269 0.733237 0.125502 0.201 Uiso 0.5 1 calc R U P L -1
C4_16 C 0.8812(5) 0.7343(5) 0.1135(3) 0.155(8) Uani 0.5 1 d D U P L -1
H4A_16 H 0.894615 0.725021 0.113250 0.232 Uiso 0.5 1 calc R U P L -1
H4B_16 H 0.865521 0.724884 0.100753 0.232 Uiso 0.5 1 calc R U P L -1
H4C_16 H 0.893854 0.756681 0.110705 0.232 Uiso 0.5 1 calc R U P L -1
C5_16 C 0.8882(4) 0.7450(5) 0.1579(4) 0.156(9) Uani 0.5 1 d D U P L -1
H5A_16 H 0.902814 0.737264 0.159049 0.234 Uiso 0.5 1 calc R U P L -1
H5B_16 H 0.899629 0.767353 0.154667 0.234 Uiso 0.5 1 calc R U P L -1
H5C_16 H 0.876865 0.741085 0.173231 0.234 Uiso 0.5 1 calc R U P L -1
C1_17 C 0.5535(2) 0.6443(2) 0.13076(18) 0.123(2) Uani 1 1 d D U . . .
C2_17 C 0.5347(3) 0.6537(3) 0.1464(2) 0.174(4) Uani 1 1 d D U . . .
C3_17 C 0.5046(3) 0.6482(5) 0.1347(3) 0.236(6) Uani 1 1 d D U . . .
H3A_17 H 0.509248 0.659037 0.119162 0.354 Uiso 1 1 calc R U . . .
H3B_17 H 0.490846 0.625875 0.132118 0.354 Uiso 1 1 calc R U . . .
H3C_17 H 0.494374 0.656062 0.145411 0.354 Uiso 1 1 calc R U . . .
C4_17 C 0.5523(4) 0.6884(3) 0.1507(3) 0.240(7) Uani 1 1 d D U . . .
H4A_17 H 0.558524 0.699225 0.135088 0.359 Uiso 1 1 calc R U . . .
H4B_17 H 0.538910 0.694496 0.159269 0.359 Uiso 1 1 calc R U . . .
H4C_17 H 0.570817 0.694027 0.160453 0.359 Uiso 1 1 calc R U . . .
C5_17 C 0.5248(5) 0.6362(4) 0.1697(3) 0.235(6) Uani 1 1 d D U . . .
H5A_17 H 0.512718 0.643269 0.179056 0.352 Uiso 1 1 calc R U . . .
H5B_17 H 0.511929 0.614005 0.166284 0.352 Uiso 1 1 calc R U . . .
H5C_17 H 0.543118 0.639980 0.178947 0.352 Uiso 1 1 calc R U . . .
C1_18 C 0.82013(11) 0.6403(2) 0.12565(17) 0.085(2) Uani 1 2 d DS TU P . .
C2_18 C 0.80866(5) 0.61732(9) 0.10501(4) 0.095(3) Uani 1 2 d DS TU P L .
C3_18 C 0.81654(3) 0.63308(6) 0.08072(6) 0.112(4) Uani 1 2 d DS TU P . .
H3A_18 H 0.80656(12) 0.61750(6) 0.06795(4) 0.169 Uiso 0.5 1 d D U P M -1
H3B_18 H 0.80908(6) 0.64794(4) 0.07996(6) 0.169 Uiso 1 1 d D U . N -1
C4_18 C 0.77331(18) 0.5974(2) 0.10577(19) 0.114(3) Uani 1 1 d D U . . .
H4A_18 H 0.766892 0.586560 0.121340 0.172 Uiso 1 1 calc R U . L .
H4B_18 H 0.764129 0.610728 0.103863 0.172 Uiso 1 1 calc R U . . .
H4C_18 H 0.766219 0.582188 0.092595 0.172 Uiso 1 1 calc R U . . .
C1_19 C 0.7634(3) 0.7788(2) 0.1239(2) 0.156(3) Uani 1 1 d D U . . .
C2_19 C 0.7920(3) 0.7980(4) 0.1085(3) 0.201(5) Uani 1 1 d D U . . .
C3_19 C 0.7844(4) 0.8076(5) 0.0848(3) 0.245(7) Uani 1 1 d D U . . .
H3A_19 H 0.773597 0.819132 0.087891 0.367 Uiso 1 1 calc R U . . .
H3B_19 H 0.803681 0.820782 0.075914 0.367 Uiso 1 1 calc R U . . .
H3C_19 H 0.771096 0.789065 0.075157 0.367 Uiso 1 1 calc R U . . .
C4_19 C 0.8084(4) 0.7803(4) 0.1052(4) 0.238(7) Uani 1 1 d D U . . .
H4A_19 H 0.812812 0.774599 0.121032 0.357 Uiso 1 1 calc R U . . .
H4B_19 H 0.795339 0.761528 0.095760 0.357 Uiso 1 1 calc R U . . .
H4C_19 H 0.827924 0.793245 0.096517 0.357 Uiso 1 1 calc R U . . .
C5_19 C 0.8135(5) 0.8294(4) 0.1198(4) 0.283(9) Uani 1 1 d D U . . .
H5A_19 H 0.802330 0.840847 0.121845 0.425 Uiso 1 1 calc R U . . .
H5B_19 H 0.820660 0.826533 0.135557 0.425 Uiso 1 1 calc R U . . .
H5C_19 H 0.831430 0.841240 0.109124 0.425 Uiso 1 1 calc R U . . .
C1_20 C 0.6323(2) 0.71391(18) -0.11671(17) 0.109(2) Uani 1 1 d D U . . .
C2_20 C 0.6639(2) 0.7312(2) -0.1275(2) 0.133(3) Uani 1 1 d D U . . .
C3_20 C 0.6872(2) 0.7292(3) -0.1126(2) 0.159(4) Uani 1 1 d D U . . .
H3A_20 H 0.707607 0.740909 -0.120381 0.239 Uiso 1 1 calc R U . . .
H3B_20 H 0.688009 0.738042 -0.096569 0.239 Uiso 1 1 calc R U . . .
H3C_20 H 0.681684 0.707454 -0.110891 0.239 Uiso 1 1 calc R U . . .
C4_20 C 0.6734(3) 0.7643(2) -0.1326(2) 0.145(4) Uani 1 1 d D U . . .
H4A_20 H 0.657445 0.765059 -0.142611 0.217 Uiso 1 1 calc R U . . .
H4B_20 H 0.675614 0.775255 -0.117355 0.217 Uiso 1 1 calc R U . . .
H4C_20 H 0.693194 0.774307 -0.141328 0.217 Uiso 1 1 calc R U . . .
C5_20 C 0.6654(3) 0.7168(3) -0.1525(2) 0.177(5) Uani 1 1 d D U . . .
H5A_20 H 0.650292 0.717188 -0.163672 0.266 Uiso 1 1 calc R U . . .
H5B_20 H 0.686288 0.728889 -0.159299 0.266 Uiso 1 1 calc R U . . .
H5C_20 H 0.660444 0.695274 -0.150033 0.266 Uiso 1 1 calc R U . . .

loop_
_atom_site_aniso_label
_atom_site_aniso_U_11
_atom_site_aniso_U_22
_atom_site_aniso_U_33
_atom_site_aniso_U_23
_atom_site_aniso_U_13
_atom_site_aniso_U_12
Zn1 0.0359(5) 0.0453(6) 0.1300(9) -0.0060(5) -0.0034(5) 0.0236(4)
Zn4 0.0523(6) 0.0523(6) 0.1033(11) -0.0005(3) 0.0005(3) 0.0350(7)
Zn5 0.0410(5) 0.0514(6) 0.1179(9) 0.0083(5) 0.0007(5) 0.0279(4)
Zn3 0.0539(6) 0.0283(7) 0.1086(11) 0.0002(6) 0.0001(3) 0.0141(3)
Zn2 0.0465(6) 0.0361(6) 0.1664(12) -0.0008(6) -0.0092(6) 0.0160(5)
N330 0.054(3) 0.054(3) 0.221(9) 0.009(3) -0.009(3) 0.038(4)
N320 0.050(4) 0.022(4) 0.302(11) -0.006(6) -0.003(3) 0.011(2)
N340 0.059(3) 0.086(4) 0.168(6) 0.021(4) 0.013(3) 0.059(3)
N300 0.040(3) 0.061(4) 0.185(6) 0.004(4) -0.001(3) 0.036(3)
N16 0.048(3) 0.058(3) 0.116(4) 0.009(3) 0.001(3) 0.036(3)
N310 0.057(4) 0.039(3) 0.212(7) 0.006(4) -0.012(4) 0.014(3)
N3 0.046(3) 0.049(3) 0.147(4) 0.003(3) 0.007(3) 0.028(3)
N2 0.043(3) 0.048(3) 0.122(4) -0.001(3) 0.010(3) 0.021(2)
N1 0.044(3) 0.046(3) 0.114(4) -0.005(3) 0.000(3) 0.029(2)
N9 0.051(3) 0.034(3) 0.105(4) -0.004(3) -0.001(3) 0.018(2)
N14 0.056(3) 0.051(3) 0.117(4) 0.008(3) 0.001(3) 0.031(3)
N4 0.047(3) 0.043(3) 0.139(4) -0.012(3) -0.014(3) 0.028(2)
N8 0.053(3) 0.036(3) 0.142(4) 0.000(3) 0.000(3) 0.016(2)
N15 0.047(3) 0.051(3) 0.114(4) 0.008(3) 0.004(3) 0.029(3)
N10 0.052(3) 0.036(3) 0.105(4) -0.008(3) 0.000(3) 0.014(2)
N13 0.060(3) 0.059(3) 0.112(4) 0.008(3) -0.005(3) 0.040(3)
N11 0.059(3) 0.059(3) 0.111(4) -0.006(3) 0.007(3) 0.028(3)
N5 0.060(4) 0.045(3) 0.179(5) 0.009(4) -0.005(4) 0.023(3)
N6 0.073(4) 0.056(3) 0.180(5) -0.007(4) -0.017(4) 0.038(3)
N12 0.062(3) 0.060(3) 0.110(4) 0.010(3) -0.001(3) 0.033(3)
C88 0.044(3) 0.056(3) 0.124(4) 0.011(3) 0.000(3) 0.030(3)
C80 0.030(3) 0.028(3) 0.126(6) 0.005(4) 0.0026(19) 0.0139(17)
C403 0.024(5) 0.030(5) 0.134(6) -0.001(5) 0.001(5) 0.013(3)
C404 0.031(5) 0.027(5) 0.133(7) 0.003(5) -0.002(4) 0.009(5)
C405 0.031(5) 0.033(6) 0.140(7) 0.003(4) -0.007(5) 0.012(5)
C400 0.031(5) 0.035(5) 0.147(6) 0.001(5) -0.008(5) 0.018(3)
C401 0.038(5) 0.044(5) 0.138(7) -0.004(5) -0.006(5) 0.025(4)
C402 0.030(5) 0.044(5) 0.133(7) -0.002(5) -0.001(5) 0.021(4)
C25 0.040(3) 0.048(3) 0.122(4) -0.002(3) 0.004(3) 0.024(3)
C46 0.051(4) 0.032(3) 0.145(4) 0.003(3) 0.005(4) 0.010(3)
C320 0.044(4) 0.045(4) 0.254(9) 0.001(5) -0.003(5) 0.030(3)
N7 0.059(3) 0.045(3) 0.156(5) -0.007(3) -0.026(4) 0.024(3)
C350 0.033(3) 0.042(3) 0.218(8) 0.001(4) -0.001(4) 0.018(3)
C430 0.046(4) 0.043(4) 0.239(8) 0.013(5) -0.001(5) 0.023(3)
C370 0.031(5) 0.032(4) 0.141(6) -0.001(4) 0.001(6) 0.016(5)
C375 0.033(5) 0.034(4) 0.129(7) -0.005(5) -0.003(5) 0.010(4)
C374 0.034(5) 0.036(4) 0.125(7) 0.000(4) -0.002(5) 0.017(4)
C373 0.032(5) 0.032(4) 0.131(6) -0.003(4) 0.001(6) 0.015(5)
C372 0.035(6) 0.033(4) 0.130(7) 0.002(4) 0.003(5) 0.016(4)
C371 0.035(6) 0.031(4) 0.129(7) 0.003(4) 0.000(5) 0.018(4)
C45 0.047(3) 0.033(3) 0.139(4) 0.001(3) -0.001(3) 0.010(3)
C26 0.038(3) 0.051(3) 0.119(4) 0.002(3) 0.002(3) 0.027(3)
C381 0.033(3) 0.033(3) 0.128(6) 0.001(2) -0.001(2) 0.016(3)
C51 0.061(3) 0.035(3) 0.103(4) -0.002(3) 0.000(3) 0.020(3)
C87 0.045(3) 0.058(3) 0.124(4) 0.008(3) -0.003(3) 0.032(3)
C24 0.040(3) 0.050(3) 0.119(4) -0.003(3) 0.006(3) 0.020(3)
C310 0.066(4) 0.116(5) 0.208(7) -0.009(5) -0.003(4) 0.073(4)
C311 0.079(5) 0.178(7) 0.217(7) -0.005(6) -0.006(5) 0.088(5)
C312 0.077(5) 0.171(7) 0.230(7) -0.005(6) -0.010(5) 0.082(5)
C313 0.057(4) 0.096(5) 0.238(7) -0.005(5) -0.003(4) 0.059(4)
C314 0.080(5) 0.174(7) 0.233(7) -0.009(7) 0.002(5) 0.083(5)
C315 0.079(5) 0.186(7) 0.214(7) -0.011(6) -0.002(5) 0.085(5)
C82 0.059(4) 0.059(3) 0.115(4) 0.005(3) 0.006(3) 0.031(3)
C48 0.056(4) 0.049(4) 0.151(5) 0.010(4) 0.007(4) 0.022(3)
C392 0.049(3) 0.049(3) 0.196(8) -0.004(3) 0.004(3) 0.032(4)
C390 0.083(5) 0.087(5) 0.320(9) 0.014(6) 0.004(6) 0.052(4)
C391 0.073(5) 0.078(4) 0.321(9) 0.015(6) 0.012(6) 0.038(4)
C15 0.057(4) 0.053(3) 0.150(5) -0.006(3) -0.011(4) 0.032(3)
C55 0.054(3) 0.043(3) 0.111(4) -0.001(3) -0.003(3) 0.017(3)
C60 0.062(4) 0.052(5) 0.102(5) -0.002(4) -0.001(2) 0.026(2)
C12 0.076(4) 0.059(4) 0.140(5) -0.021(4) -0.022(4) 0.035(4)
C52 0.067(4) 0.050(4) 0.105(5) -0.008(4) 0.001(3) 0.025(3)
C602 0.045(3) 0.053(3) 0.124(5) -0.005(4) 0.007(3) 0.028(3)
C11 0.057(4) 0.053(3) 0.131(4) -0.019(3) -0.016(4) 0.036(3)
C16 0.055(4) 0.052(3) 0.147(4) 0.003(3) 0.003(4) 0.033(3)
C83 0.055(4) 0.058(3) 0.112(4) 0.005(3) 0.004(3) 0.032(3)
C423 0.060(4) 0.097(5) 0.238(7) 0.009(5) 0.001(4) 0.059(4)
C56 0.053(3) 0.041(3) 0.105(4) -0.004(3) -0.006(3) 0.014(3)
C223 0.054(4) 0.062(5) 0.106(5) 0.004(4) 0.0019(19) 0.031(2)
C77 0.070(4) 0.056(3) 0.122(4) 0.003(3) -0.004(4) 0.038(3)
C72 0.058(4) 0.068(3) 0.115(4) 0.008(3) 0.001(3) 0.039(3)
C53 0.060(4) 0.050(4) 0.110(4) -0.004(4) 0.002(3) 0.025(3)
C50 0.061(4) 0.044(4) 0.105(5) -0.003(4) -0.002(2) 0.022(2)
C86 0.049(3) 0.055(3) 0.117(4) 0.005(3) -0.007(3) 0.027(3)
C81 0.056(4) 0.059(3) 0.115(4) 0.010(3) 0.005(4) 0.030(3)
C362 0.045(4) 0.027(4) 0.183(8) 0.000(4) 0.000(2) 0.0137(19)
C361 0.075(5) 0.055(4) 0.389(9) 0.009(6) -0.006(6) 0.014(4)
C360 0.091(5) 0.054(4) 0.386(10) 0.001(6) -0.002(6) 0.014(4)
C23 0.055(4) 0.055(4) 0.123(5) -0.005(3) 0.007(4) 0.018(3)
C1 0.085(5) 0.061(4) 0.121(5) 0.014(4) 0.013(4) 0.036(4)
C10 0.057(4) 0.062(3) 0.126(4) -0.010(3) -0.006(3) 0.036(3)
C66 0.060(3) 0.066(4) 0.108(4) 0.008(3) 0.007(3) 0.028(3)
C49 0.055(4) 0.037(3) 0.144(4) 0.005(4) 0.013(4) 0.019(3)
C73 0.063(4) 0.067(3) 0.113(4) 0.005(3) -0.006(4) 0.045(3)
C59 0.060(3) 0.045(3) 0.101(4) -0.006(3) -0.007(3) 0.020(3)
C47 0.056(4) 0.042(4) 0.148(5) 0.010(4) 0.008(4) 0.021(3)
C54 0.056(3) 0.036(3) 0.108(4) 0.000(3) 0.002(3) 0.014(3)
C302 0.061(4) 0.098(5) 0.217(7) 0.000(5) 0.008(4) 0.062(4)
C67 0.051(3) 0.068(4) 0.108(4) 0.010(3) -0.002(3) 0.032(3)
C91 0.050(3) 0.064(3) 0.114(4) 0.011(3) -0.003(3) 0.037(3)
C29 0.055(3) 0.056(3) 0.119(4) -0.004(3) -0.002(4) 0.036(3)
C412 0.072(4) 0.112(5) 0.202(6) 0.019(5) 0.022(4) 0.073(4)
C76 0.068(4) 0.058(3) 0.116(4) -0.001(3) -0.010(4) 0.042(3)
C607 0.057(4) 0.035(3) 0.121(5) 0.003(4) 0.004(4) 0.020(3)
C78 0.063(4) 0.060(3) 0.121(4) 0.010(3) 0.008(4) 0.039(3)
C65 0.061(4) 0.071(4) 0.107(4) -0.004(3) 0.014(3) 0.028(3)
C44 0.053(4) 0.045(3) 0.148(5) -0.006(4) -0.012(4) 0.020(3)
C220 0.058(4) 0.052(4) 0.107(5) -0.002(4) -0.0008(18) 0.026(2)
C261 0.073(4) 0.070(4) 0.113(5) 0.010(4) -0.001(4) 0.042(3)
C102 0.057(4) 0.060(4) 0.118(5) 0.002(3) -0.001(4) 0.033(3)
C420 0.067(4) 0.116(5) 0.209(7) 0.011(5) 0.005(4) 0.071(4)
C603 0.049(4) 0.047(3) 0.118(5) -0.007(4) 0.005(4) 0.024(3)
C606 0.064(4) 0.040(3) 0.134(5) 0.002(4) 0.003(4) 0.021(3)
C260 0.072(4) 0.078(4) 0.116(4) 0.005(4) 0.001(4) 0.047(3)
C283 0.074(4) 0.065(4) 0.156(5) 0.013(4) 0.024(4) 0.042(4)
C30 0.060(4) 0.047(4) 0.160(5) 0.002(4) 0.010(4) 0.023(3)
C280 0.070(4) 0.053(3) 0.156(5) 0.005(4) 0.018(4) 0.036(3)
C615 0.050(4) 0.058(4) 0.119(5) 0.010(4) -0.010(4) 0.026(3)
C222 0.051(4) 0.067(4) 0.108(6) -0.006(4) -0.003(2) 0.034(2)
C21 0.055(4) 0.058(3) 0.125(4) 0.001(3) 0.017(4) 0.023(3)
C332 0.058(4) 0.049(4) 0.223(7) 0.001(4) -0.006(4) 0.013(3)
C36 0.086(4) 0.056(4) 0.190(5) -0.004(4) -0.019(5) 0.039(3)
C75 0.081(4) 0.067(4) 0.119(5) -0.004(4) -0.014(4) 0.045(4)
C19 0.053(4) 0.055(3) 0.147(5) 0.008(3) 0.016(4) 0.027(3)
C61 0.064(3) 0.064(3) 0.106(5) -0.006(2) 0.006(2) 0.027(4)
C200 0.061(4) 0.072(4) 0.127(4) -0.021(4) -0.005(4) 0.036(3)
C13 0.078(4) 0.058(4) 0.145(5) -0.021(4) -0.019(4) 0.039(4)
C230 0.064(4) 0.069(4) 0.108(5) 0.005(4) 0.0025(19) 0.035(2)
C43 0.071(4) 0.060(4) 0.146(5) -0.011(4) -0.020(4) 0.030(3)
C221 0.064(4) 0.054(4) 0.111(5) 0.002(4) 0.001(2) 0.027(2)
C62 0.069(4) 0.065(4) 0.109(4) -0.013(3) 0.011(3) 0.023(3)
C242 0.058(3) 0.058(3) 0.113(6) -0.005(2) 0.005(2) 0.012(4)
C89 0.058(4) 0.056(4) 0.126(5) 0.012(3) -0.005(4) 0.029(3)
C614 0.052(4) 0.061(4) 0.121(5) 0.010(4) -0.006(4) 0.029(3)
C90 0.055(4) 0.067(4) 0.116(5) 0.011(3) -0.002(4) 0.034(3)
C18 0.070(4) 0.055(4) 0.149(5) 0.014(4) 0.018(4) 0.034(3)
C14 0.060(4) 0.055(3) 0.143(4) -0.014(3) -0.016(4) 0.035(3)
C35 0.080(4) 0.053(4) 0.191(5) 0.000(4) -0.003(5) 0.038(3)
C20 0.063(4) 0.062(3) 0.138(4) 0.006(3) 0.016(4) 0.029(3)
C293 0.128(6) 0.096(6) 0.182(6) 0.012(5) -0.021(5) 0.063(5)
C240 0.064(3) 0.064(3) 0.111(5) -0.006(2) 0.006(2) 0.020(4)
C241 0.065(3) 0.065(3) 0.114(5) -0.005(2) 0.005(2) 0.021(4)
C84 0.074(4) 0.059(4) 0.118(5) -0.001(3) -0.003(4) 0.029(4)
C270 0.079(4) 0.059(4) 0.117(4) 0.011(3) 0.003(3) 0.042(3)
C231 0.061(4) 0.076(5) 0.104(5) 0.004(4) 0.002(2) 0.038(3)
C203 0.055(4) 0.070(4) 0.123(5) -0.012(4) 0.003(4) 0.032(3)
C68 0.065(4) 0.081(5) 0.113(5) 0.021(4) -0.009(4) 0.015(4)
C85 0.069(4) 0.062(4) 0.120(5) 0.002(4) -0.008(4) 0.030(3)
C31 0.069(4) 0.040(3) 0.172(5) 0.004(4) 0.009(4) 0.026(3)
C611 0.058(3) 0.059(4) 0.118(5) 0.000(4) 0.004(4) 0.026(3)
C601 0.081(5) 0.057(4) 0.162(7) -0.013(5) -0.012(5) 0.037(4)
C17 0.073(4) 0.054(4) 0.151(5) 0.010(4) 0.010(4) 0.031(4)
C233 0.064(4) 0.071(5) 0.116(6) 0.008(4) 0.004(2) 0.035(2)
C243 0.065(3) 0.065(3) 0.106(5) -0.008(2) 0.008(2) 0.021(4)
C58 0.065(4) 0.063(4) 0.109(5) -0.001(4) -0.006(3) 0.026(3)
C71 0.080(4) 0.080(4) 0.122(6) 0.023(3) -0.023(3) 0.015(5)
C273 0.091(4) 0.076(4) 0.124(5) 0.019(4) 0.019(4) 0.055(4)
C41 0.066(4) 0.060(4) 0.151(5) -0.013(4) -0.025(4) 0.029(3)
C250 0.099(4) 0.099(4) 0.137(6) 0.037(3) -0.037(3) -0.007(5)
C251 0.116(5) 0.116(5) 0.132(7) 0.026(4) -0.026(4) -0.015(6)
C252 0.134(5) 0.134(5) 0.156(8) 0.047(4) -0.047(4) -0.038(6)
C253 0.106(4) 0.106(4) 0.159(7) 0.053(4) -0.053(4) -0.011(5)
C57 0.058(4) 0.058(4) 0.113(5) 0.002(4) -0.008(3) 0.020(3)
C28 0.064(4) 0.061(4) 0.118(5) -0.001(3) -0.003(4) 0.033(3)
C281 0.093(5) 0.062(4) 0.164(6) -0.002(4) 0.010(5) 0.044(4)
C70 0.071(4) 0.075(4) 0.114(4) 0.022(4) -0.015(3) 0.025(3)
C232 0.064(4) 0.093(5) 0.113(6) 0.018(4) 0.009(2) 0.047(2)
C210 0.098(5) 0.068(4) 0.143(5) 0.016(4) 0.023(4) 0.033(4)
C74 0.086(5) 0.075(4) 0.113(5) -0.002(3) -0.018(4) 0.044(4)
C22 0.063(4) 0.063(4) 0.121(5) 0.000(3) 0.013(4) 0.017(4)
C34 0.076(4) 0.052(4) 0.185(5) -0.002(4) 0.000(4) 0.034(3)
C600 0.072(4) 0.053(4) 0.157(6) -0.010(4) -0.020(4) 0.033(4)
C201 0.077(5) 0.087(5) 0.152(5) -0.027(5) 0.007(5) 0.047(4)
C79 0.080(4) 0.057(4) 0.129(5) 0.011(3) 0.009(4) 0.030(4)
C613 0.088(5) 0.058(4) 0.126(6) -0.005(4) -0.008(5) 0.043(4)
C263 0.101(5) 0.111(5) 0.134(5) 0.005(5) 0.004(5) 0.074(4)
C39 0.085(4) 0.065(4) 0.179(5) -0.004(4) -0.025(5) 0.042(3)
C610 0.055(3) 0.068(4) 0.122(5) 0.005(4) 0.012(4) 0.025(4)
C612 0.080(4) 0.064(4) 0.125(5) -0.001(4) -0.008(4) 0.040(4)
C64 0.076(5) 0.087(5) 0.118(5) -0.015(4) 0.017(4) 0.006(4)
C63 0.079(5) 0.087(5) 0.109(5) -0.018(4) 0.016(4) 0.006(4)
C604 0.095(5) 0.052(4) 0.205(7) 0.006(5) -0.001(5) 0.043(4)
C608 0.060(3) 0.082(5) 0.113(5) 0.009(4) 0.000(4) 0.028(3)
C33 0.090(5) 0.061(4) 0.186(6) 0.003(5) 0.016(5) 0.042(4)
C40 0.084(4) 0.066(4) 0.167(5) -0.006(4) -0.030(4) 0.039(3)
C42 0.071(4) 0.064(4) 0.148(5) -0.011(4) -0.022(4) 0.032(3)
C271 0.103(5) 0.076(5) 0.135(5) 0.009(4) -0.015(4) 0.046(4)
C609 0.055(3) 0.081(5) 0.120(5) 0.006(4) 0.002(4) 0.025(3)
C213 0.115(5) 0.066(5) 0.164(6) 0.019(5) 0.044(5) 0.040(4)
C69 0.075(5) 0.089(5) 0.112(5) 0.025(4) -0.009(4) 0.010(4)
C290 0.104(5) 0.081(5) 0.169(5) -0.004(4) -0.033(4) 0.061(4)
C211 0.132(6) 0.093(6) 0.149(6) 0.022(5) 0.003(5) 0.036(5)
C291 0.117(5) 0.096(5) 0.175(6) -0.008(5) -0.044(5) 0.068(5)
C202 0.078(5) 0.099(5) 0.128(6) -0.025(4) 0.015(4) 0.028(4)
C300 0.073(4) 0.122(6) 0.235(8) 0.039(5) 0.008(5) 0.050(4)
C38 0.106(5) 0.080(5) 0.191(6) -0.004(5) -0.030(5) 0.055(4)
C32 0.087(5) 0.054(4) 0.178(6) 0.006(4) 0.019(5) 0.037(4)
C262 0.110(6) 0.106(5) 0.120(5) 0.003(5) -0.001(4) 0.057(4)
C605 0.099(6) 0.052(4) 0.214(8) 0.005(5) -0.001(6) 0.042(4)
C37 0.109(5) 0.075(5) 0.192(7) -0.003(5) -0.023(5) 0.056(4)
C282 0.112(6) 0.092(4) 0.159(6) 0.005(4) 0.020(5) 0.060(4)
C421 0.075(5) 0.164(6) 0.220(7) 0.010(6) 0.005(5) 0.080(5)
C272 0.153(6) 0.111(6) 0.135(6) 0.016(5) 0.006(5) 0.086(5)
C330 0.096(5) 0.083(5) 0.258(8) -0.018(5) 0.012(6) 0.017(5)
C304 0.079(5) 0.128(6) 0.235(8) 0.037(6) 0.015(5) 0.045(5)
C212 0.172(7) 0.102(6) 0.165(7) 0.036(6) 0.026(6) 0.045(6)
C292 0.158(6) 0.120(6) 0.186(7) 0.022(6) -0.030(6) 0.077(6)
C414 0.095(5) 0.144(6) 0.220(7) 0.044(6) 0.008(5) 0.066(5)
C410 0.081(5) 0.147(6) 0.214(7) 0.038(6) 0.018(5) 0.063(5)
C424 0.080(5) 0.171(7) 0.240(8) 0.014(7) -0.006(5) 0.077(5)
C303 0.086(5) 0.135(6) 0.248(8) 0.029(6) 0.011(6) 0.057(5)
C301 0.081(5) 0.134(6) 0.244(8) 0.037(6) 0.008(5) 0.061(5)
C331 0.097(5) 0.089(5) 0.260(8) -0.015(6) 0.012(6) 0.013(5)
C334 0.098(6) 0.096(5) 0.255(8) -0.018(6) 0.013(6) 0.009(5)
C425 0.086(5) 0.170(7) 0.236(7) 0.015(7) -0.002(5) 0.079(5)
C413 0.099(5) 0.152(7) 0.238(8) 0.039(6) 0.018(5) 0.070(5)
C344 0.104(6) 0.098(6) 0.207(7) 0.008(6) 0.001(6) -0.025(5)
C343 0.047(4) 0.049(4) 0.210(7) 0.002(4) -0.007(4) 0.017(3)
C342 0.081(5) 0.088(5) 0.202(7) 0.001(5) -0.012(5) -0.017(4)
C341 0.092(5) 0.081(5) 0.201(7) 0.005(5) -0.011(5) -0.021(5)
C340 0.056(4) 0.044(4) 0.200(6) 0.003(4) -0.009(4) 0.012(3)
C345 0.100(6) 0.092(6) 0.205(7) 0.008(5) -0.003(5) -0.030(5)
C333 0.104(6) 0.094(5) 0.258(8) -0.023(6) 0.021(6) -0.003(5)
C422 0.080(5) 0.158(6) 0.234(7) 0.005(6) 0.009(5) 0.076(5)
C411 0.084(5) 0.155(7) 0.225(8) 0.037(6) 0.025(5) 0.071(5)
C1_1 0.151(6) 0.083(5) 0.171(6) 0.026(5) 0.048(5) 0.052(5)
C2_1 0.156(7) 0.097(6) 0.205(8) 0.038(6) 0.073(6) 0.055(6)
C3_1 0.144(9) 0.126(9) 0.229(11) 0.036(8) 0.075(7) 0.048(8)
C4_1 0.172(11) 0.106(8) 0.300(14) 0.046(9) 0.076(10) 0.064(8)
C5_1 0.164(11) 0.116(9) 0.254(12) 0.012(8) 0.071(9) 0.059(8)
C1_2 0.054(3) 0.073(4) 0.106(5) 0.004(4) 0.0018(19) 0.036(2)
C2_2 0.064(4) 0.083(5) 0.108(6) 0.008(4) 0.004(2) 0.041(3)
C3_2 0.079(5) 0.094(8) 0.112(7) 0.007(6) 0.004(3) 0.047(4)
C4_2 0.100(6) 0.089(6) 0.127(7) 0.017(5) 0.002(5) 0.060(5)
C1_3 0.058(4) 0.063(4) 0.114(5) -0.005(4) -0.0023(18) 0.031(2)
C2_3 0.075(4) 0.062(5) 0.133(7) -0.016(5) -0.008(2) 0.031(2)
C3_3 0.107(7) 0.083(8) 0.146(8) -0.026(7) -0.013(4) 0.042(4)
C4_3 0.092(6) 0.065(5) 0.166(8) -0.017(5) -0.006(6) 0.039(5)
C1_4 0.118(5) 0.085(4) 0.171(6) -0.011(4) 0.011(5) 0.058(4)
C2_4 0.158(7) 0.110(6) 0.204(8) -0.037(6) -0.001(7) 0.060(5)
C3_4 0.259(15) 0.164(12) 0.244(12) -0.040(10) -0.065(11) 0.066(11)
C4_4 0.221(13) 0.148(10) 0.283(14) -0.093(10) 0.002(11) 0.096(9)
C5_4 0.180(12) 0.159(11) 0.259(14) -0.046(10) -0.007(11) -0.018(9)
C1_5 0.063(3) 0.063(3) 0.113(5) -0.004(2) 0.004(2) 0.017(4)
C2_5 0.075(4) 0.075(4) 0.118(6) 0.000(3) 0.000(3) 0.027(5)
C3_5 0.093(6) 0.093(6) 0.119(7) -0.002(4) 0.002(4) 0.032(7)
C4_5 0.082(5) 0.102(7) 0.147(8) -0.003(6) -0.009(5) 0.045(5)
C1_6 0.066(3) 0.066(3) 0.110(5) -0.008(2) 0.008(2) 0.021(4)
C2_6 0.085(4) 0.085(4) 0.129(7) -0.009(3) 0.009(3) 0.039(5)
C3_6 0.099(7) 0.116(8) 0.194(10) 0.004(7) 0.040(7) 0.052(6)
C4_6 0.127(8) 0.127(8) 0.156(10) -0.006(4) 0.006(4) 0.085(8)
C1_7 0.062(4) 0.076(4) 0.120(5) -0.013(4) 0.006(4) 0.023(3)
C2_7 0.078(5) 0.077(4) 0.126(5) 0.004(4) 0.003(4) 0.019(4)
C3_7 0.109(8) 0.110(8) 0.132(6) 0.004(6) 0.004(6) 0.015(6)
C4_7 0.067(5) 0.077(6) 0.149(7) 0.014(5) -0.004(5) 0.020(4)
C5_7 0.081(6) 0.080(5) 0.129(7) 0.006(5) 0.008(5) 0.010(4)
C1_8 0.096(5) 0.085(4) 0.157(5) 0.013(4) 0.030(5) 0.056(4)
C2_8 0.095(5) 0.090(5) 0.171(6) 0.029(4) 0.035(5) 0.059(4)
C3_8 0.097(7) 0.086(6) 0.204(9) 0.027(6) 0.036(6) 0.045(5)
C4_8 0.095(7) 0.112(7) 0.172(8) 0.037(6) 0.035(6) 0.063(6)
C5_8 0.085(6) 0.115(8) 0.233(11) 0.054(7) 0.036(6) 0.058(6)
C1_9 0.139(5) 0.118(6) 0.182(6) 0.003(5) -0.045(5) 0.082(5)
C2_9 0.146(6) 0.136(7) 0.205(8) -0.019(6) -0.062(6) 0.091(5)
C3_9 0.168(10) 0.157(10) 0.261(13) -0.028(9) -0.079(10) 0.112(8)
C4_9 0.148(10) 0.172(11) 0.242(12) 0.003(9) -0.076(8) 0.063(9)
C5_9 0.164(11) 0.196(12) 0.242(11) -0.064(9) -0.082(9) 0.111(9)
C1_10 0.145(5) 0.104(5) 0.138(5) -0.001(5) -0.023(5) 0.071(5)
C2_10 0.189(7) 0.142(7) 0.171(7) -0.004(7) -0.064(6) 0.080(6)
C3_10 0.185(11) 0.205(13) 0.236(13) 0.011(11) -0.100(9) 0.042(10)
C4_10 0.262(15) 0.232(14) 0.196(11) -0.045(11) -0.045(11) 0.086(12)
C5_10 0.233(14) 0.178(11) 0.282(15) -0.008(10) -0.112(12) 0.104(10)
C1_11 0.089(4) 0.081(4) 0.119(5) 0.011(4) -0.009(4) 0.046(3)
C2_11 0.093(5) 0.082(4) 0.131(5) 0.020(4) -0.015(4) 0.045(4)
C3_11 0.108(7) 0.087(5) 0.155(8) 0.017(5) -0.015(6) 0.053(5)
C4_11 0.142(8) 0.103(7) 0.141(6) 0.014(6) -0.029(6) 0.067(7)
C5_11 0.096(6) 0.106(7) 0.180(9) 0.037(6) -0.016(6) 0.060(5)
C1_12 0.123(4) 0.123(4) 0.166(8) 0.061(4) -0.061(4) -0.023(5)
C2_12 0.138(8) 0.133(8) 0.187(9) 0.069(8) -0.067(8) -0.019(6)
C3_12 0.114(15) 0.116(10) 0.185(18) 0.028(12) 0.022(15) -0.001(10)
C4_12 0.141(12) 0.148(18) 0.218(17) 0.077(16) -0.052(12) -0.003(11)
C5_12 0.165(17) 0.144(16) 0.196(12) 0.036(12) -0.090(12) -0.029(16)
C1_13 0.132(5) 0.132(5) 0.138(7) 0.029(4) -0.029(4) -0.033(6)
C2_13 0.159(9) 0.138(8) 0.141(8) 0.005(8) -0.008(7) -0.052(8)
C3_13 0.175(12) 0.096(14) 0.156(15) -0.044(13) 0.005(12) -0.026(13)
C4_13 0.201(19) 0.166(17) 0.140(11) 0.025(12) -0.018(12) -0.115(18)
C5_13 0.17(2) 0.146(12) 0.168(16) 0.002(12) 0.018(16) -0.050(13)
C1_14 0.094(5) 0.106(5) 0.161(6) -0.026(5) 0.032(5) 0.050(4)
C2_14 0.126(7) 0.147(7) 0.212(8) -0.033(6) 0.062(6) 0.068(5)
C3_14 0.205(12) 0.166(10) 0.271(13) -0.022(9) 0.085(9) 0.128(9)
C4_14 0.172(11) 0.188(12) 0.300(14) -0.103(10) 0.049(9) 0.073(9)
C5_14 0.175(11) 0.151(10) 0.320(15) -0.009(9) 0.138(10) 0.073(8)
C1_15 0.174(6) 0.116(6) 0.162(6) 0.027(5) 0.000(5) 0.040(6)
C2_15 0.226(9) 0.156(8) 0.187(9) 0.032(7) -0.040(7) 0.033(8)
C3_15 0.210(11) 0.208(14) 0.197(12) 0.025(10) -0.076(9) 0.028(11)
C4_15 0.303(17) 0.191(13) 0.224(14) -0.023(11) -0.035(12) 0.020(13)
C5_15 0.298(17) 0.203(13) 0.269(15) 0.079(11) -0.076(13) 0.045(13)
C1_16 0.069(4) 0.078(5) 0.121(6) 0.020(4) 0.010(2) 0.039(2)
C2_16 0.084(7) 0.083(5) 0.145(8) 0.035(6) 0.015(7) 0.037(6)
C3_16 0.101(11) 0.074(10) 0.225(17) 0.035(13) 0.024(12) 0.042(9)
C4_16 0.127(14) 0.114(13) 0.164(12) 0.041(11) 0.054(11) 0.017(11)
C5_16 0.133(14) 0.095(11) 0.170(13) 0.042(11) -0.020(10) 0.004(10)
C1_17 0.128(5) 0.131(5) 0.136(5) 0.002(5) 0.020(5) 0.085(4)
C2_17 0.166(7) 0.196(8) 0.184(7) -0.010(7) 0.046(6) 0.109(7)
C3_17 0.161(10) 0.344(16) 0.231(12) -0.043(12) 0.053(9) 0.148(11)
C4_17 0.240(14) 0.206(10) 0.267(15) -0.043(11) 0.070(12) 0.108(11)
C5_17 0.261(15) 0.246(14) 0.219(11) 0.018(11) 0.096(11) 0.143(12)
C1_18 0.067(4) 0.095(5) 0.104(5) -0.001(4) -0.001(2) 0.047(2)
C2_18 0.080(4) 0.110(6) 0.105(6) -0.007(5) -0.003(2) 0.055(3)
C3_18 0.105(7) 0.127(10) 0.113(7) 0.004(7) 0.002(3) 0.063(5)
C4_18 0.087(5) 0.125(8) 0.126(7) -0.017(6) -0.008(5) 0.049(5)
C1_19 0.157(6) 0.122(6) 0.196(7) 0.029(6) -0.013(5) 0.075(5)
C2_19 0.187(8) 0.162(8) 0.228(9) 0.037(8) 0.016(7) 0.067(7)
C3_19 0.237(15) 0.210(14) 0.245(13) 0.070(11) 0.024(11) 0.081(12)
C4_19 0.192(13) 0.220(14) 0.283(15) 0.065(12) 0.059(12) 0.088(10)
C5_19 0.237(16) 0.207(13) 0.297(15) 0.017(13) 0.026(13) 0.030(11)
C1_20 0.122(5) 0.100(5) 0.132(5) 0.024(4) 0.025(4) 0.075(4)
C2_20 0.131(6) 0.114(5) 0.169(7) 0.036(5) 0.040(5) 0.074(5)
C3_20 0.093(7) 0.127(9) 0.244(11) 0.066(8) 0.034(7) 0.044(7)
C4_20 0.129(8) 0.088(6) 0.218(11) -0.007(7) 0.014(8) 0.055(6)
C5_20 0.184(11) 0.122(9) 0.215(10) 0.004(8) 0.079(9) 0.069(8)

_geom_special_details            
;
 All esds (except the esd in the dihedral angle between two l.s. planes)
 are estimated using the full covariance matrix.  The cell esds are taken
 into account individually in the estimation of esds in distances, angles
 and torsion angles; correlations between esds in cell parameters are only
 used when they are defined by crystal symmetry.  An approximate (isotropic)
 treatment of cell esds is used for estimating esds involving l.s. planes.
;
loop_
_geom_bond_atom_site_label_1
_geom_bond_atom_site_label_2
_geom_bond_distance
_geom_bond_site_symmetry_2
_geom_bond_publ_flag
Zn1 N300 2.111(5) . ?
Zn1 N3 2.046(7) . ?
Zn1 N2 2.047(7) . ?
Zn1 N1 2.058(6) . ?
Zn1 N4 2.076(7) . ?
Zn4 N330 2.120(6) . ?
Zn4 N11 2.041(6) . ?
Zn4 N11 2.041(6) 12_665 ?
Zn4 N12 2.040(7) . ?
Zn4 N12 2.040(6) 12_665 ?
Zn5 N340 2.116(5) . ?
Zn5 N16 2.083(6) . ?
Zn5 N14 2.051(6) . ?
Zn5 N15 2.061(7) . ?
Zn5 N13 2.049(7) . ?
Zn3 N320 2.126(7) . ?
Zn3 N9 2.065(6) 10_655 ?
Zn3 N9 2.065(6) . ?
Zn3 N10 2.073(6) 10_655 ?
Zn3 N10 2.073(6) . ?
Zn2 N310 2.102(6) . ?
Zn2 N8 2.077(7) . ?
Zn2 N5 2.031(9) . ?
Zn2 N6 2.069(8) . ?
Zn2 N7 2.047(8) . ?
N330 C390 1.355(3) . ?
N330 C390 1.355(3) 12_665 ?
N320 C360 1.3982(10) . ?
N320 C360 1.3982(10) 10_655 ?
N340 C414 1.358(8) . ?
N340 C410 1.346(8) . ?
N300 C300 1.356(8) . ?
N300 C304 1.368(8) . ?
N16 C88 1.386(10) . ?
N16 C91 1.334(10) . ?
N310 C330 1.354(8) . ?
N310 C334 1.353(8) . ?
N3 C16 1.393(10) . ?
N3 C19 1.384(11) . ?
N2 C24 1.381(9) . ?
N2 C21 1.373(10) . ?
N1 C26 1.383(9) . ?
N1 C29 1.344(10) . ?
N9 C51 1.367(9) . ?
N9 C54 1.334(9) . ?
N14 C81 1.373(10) . ?
N14 C78 1.383(10) . ?
N4 C11 1.352(10) . ?
N4 C14 1.377(10) . ?
N8 C46 1.376(10) . ?
N8 C49 1.339(11) . ?
N15 C83 1.376(10) . ?
N15 C86 1.371(9) . ?
N10 C56 1.342(9) . ?
N10 C59 1.348(9) . ?
N13 C73 1.353(10) . ?
N13 C76 1.383(10) . ?
N11 C65 1.369(10) . ?
N11 C62 1.392(10) . ?
N5 C31 1.348(12) . ?
N5 C34 1.391(11) . ?
N6 C36 1.348(12) . ?
N6 C39 1.352(13) . ?
N12 C67 1.359(10) . ?
N12 C70 1.377(11) . ?
C88 C87 1.372(11) . ?
C88 C89 1.417(11) . ?
C80 C373 1.544(10) . ?
C80 C381 1.393(7) 3_665 ?
C80 C381 1.393(7) . ?
C403 C404 1.3900 . ?
C403 C402 1.3900 . ?
C403 C381 1.539(10) . ?
C404 H404 0.9500 . ?
C404 C405 1.3900 . ?
C405 H405 0.9500 . ?
C405 C400 1.3900 . ?
C400 C401 1.3900 . ?
C400 C392 1.383(8) . ?
C401 H401 0.9500 . ?
C401 C402 1.3900 . ?
C402 H402 0.9500 . ?
C25 C26 1.431(11) . ?
C25 C24 1.360(11) . ?
C25 C602 1.447(11) . ?
C46 C45 1.448(12) . ?
C46 C47 1.400(12) . ?
C320 C320 1.368(15) 11_565 ?
C320 C320 1.412(16) 12_665 ?
C320 C313 1.512(9) . ?
N7 C44 1.374(10) . ?
N7 C41 1.382(12) . ?
C350 C350 1.433(14) 10_655 ?
C350 C350 1.360(14) 11_565 ?
C350 C343 1.498(9) . ?
C430 C430 1.413(16) 12_665 ?
C430 C430 1.349(15) 11_565 ?
C430 C423 1.492(11) . ?
C370 C375 1.3900 . ?
C370 C371 1.3900 . ?
C370 C362 1.434(9) . ?
C375 H375 0.9500 . ?
C375 C374 1.3900 . ?
C374 H374 0.9500 . ?
C374 C373 1.3900 . ?
C373 C372 1.3900 . ?
C372 H372 0.9500 . ?
C372 C371 1.3900 . ?
C371 H371 0.9500 . ?
C45 C44 1.388(12) . ?
C45 C606 1.421(11) . ?
C26 C102 1.428(11) . ?
C51 C52 1.434(11) . ?
C51 C50 1.409(9) . ?
C87 C86 1.432(11) . ?
C87 C614 1.423(11) . ?
C24 C23 1.471(11) . ?
C310 C311 1.3900 . ?
C310 C315 1.3900 . ?
C310 C302 1.418(8) . ?
C311 H311 0.9500 . ?
C311 C312 1.3900 . ?
C312 H312 0.9500 . ?
C312 C313 1.3900 . ?
C313 C314 1.3900 . ?
C314 H314 0.9500 . ?
C314 C315 1.3900 . ?
C315 H315 0.9500 . ?
C82 C83 1.408(11) . ?
C82 C81 1.393(11) . ?
C82 C270 1.488(11) . ?
C48 H48 0.9500 . ?
C48 C49 1.445(12) . ?
C48 C47 1.363(12) . ?
C392 C391 1.400(3) 12_665 ?
C392 C391 1.400(3) . ?
C390 H390 0.9500 . ?
C390 C391 1.415(3) . ?
C391 H391 0.9500 . ?
C15 C16 1.376(12) . ?
C15 C14 1.387(12) . ?
C15 C600 1.413(12) . ?
C55 C56 1.407(11) . ?
C55 C54 1.440(11) . ?
C55 C611 1.443(11) . ?
C60 C59 1.422(10) 10_655 ?
C60 C59 1.422(10) . ?
C60 C230 1.490(15) . ?
C12 H12 0.9500 . ?
C12 C11 1.446(11) . ?
C12 C13 1.341(12) . ?
C52 H52 0.9500 . ?
C52 C53 1.330(11) . ?
C602 C603 1.196(9) . ?
C11 C10 1.393(12) . ?
C16 C17 1.402(12) . ?
C83 C84 1.445(11) . ?
C423 C424 1.416(5) . ?
C423 C422 1.414(5) . ?
C56 C57 1.439(11) . ?
C223 H223 0.9500 . ?
C223 C220 1.371(10) . ?
C223 C1_2 1.393(10) . ?
C77 C76 1.397(11) . ?
C77 C78 1.424(12) . ?
C77 C612 1.410(12) . ?
C72 C73 1.430(11) . ?
C72 C91 1.399(11) . ?
C72 C260 1.479(11) . ?
C53 H53 0.9500 . ?
C53 C54 1.419(11) . ?
C50 C220 1.474(15) . ?
C86 C85 1.418(11) . ?
C81 C1 1.463(11) . ?
C362 C361 1.361(6) . ?
C362 C361 1.361(6) 10_655 ?
C361 H361 0.9500 . ?
C361 C360 1.397(6) . ?
C360 H360 0.9500 . ?
C23 H23 0.9500 . ?
C23 C22 1.325(11) . ?
C1 H1 0.9500 . ?
C1 C79 1.328(12) . ?
C10 C29 1.445(11) . ?
C10 C200 1.483(12) . ?
C66 C67 1.392(11) . ?
C66 C65 1.394(11) . ?
C66 C608 1.451(12) . ?
C49 C30 1.407(12) . ?
C73 C74 1.462(12) . ?
C59 C58 1.405(11) . ?
C47 H47 0.9500 . ?
C302 C303 1.384(8) . ?
C302 C301 1.378(8) . ?
C67 C68 1.429(12) . ?
C91 C90 1.457(11) . ?
C29 C28 1.424(11) . ?
C412 C420 1.380(11) . ?
C412 C413 1.398(8) . ?
C412 C411 1.380(8) . ?
C76 C75 1.406(11) . ?
C607 C607 1.267(15) 10_655 ?
C607 C606 1.241(10) . ?
C78 C79 1.410(11) . ?
C65 C64 1.441(12) . ?
C44 C43 1.415(13) . ?
C220 C221 1.378(10) . ?
C261 H261 0.9500 . ?
C261 C260 1.385(9) . ?
C261 C1_11 1.372(9) . ?
C102 H102 0.9500 . ?
C102 C28 1.338(11) . ?
C420 C421 1.415(5) . ?
C420 C425 1.418(5) . ?
C603 C603 1.326(15) 12_665 ?
C260 C263 1.395(9) . ?
C283 H283 0.9500 . ?
C283 C280 1.379(9) . ?
C283 C1_8 1.383(10) . ?
C30 C280 1.488(13) . ?
C30 C31 1.439(13) . ?
C280 C281 1.366(10) . ?
C615 C615 1.339(15) 12_665 ?
C615 C614 1.199(10) . ?
C222 H222 0.9500 . ?
C222 C1_2 1.390(10) . ?
C222 C1_3 1.378(10) . ?
C21 C20 1.417(12) . ?
C21 C22 1.423(12) . ?
C332 C331 1.396(8) . ?
C332 C340 1.405(9) . ?
C332 C333 1.391(8) . ?
C36 C35 1.340(15) . ?
C36 C37 1.443(15) . ?
C75 H75 0.9500 . ?
C75 C74 1.351(11) . ?
C19 C18 1.420(11) . ?
C19 C20 1.434(12) . ?
C61 C62 1.406(10) 12_665 ?
C61 C62 1.406(10) . ?
C61 C240 1.483(16) . ?
C200 C203 1.367(12) . ?
C200 C201 1.407(12) . ?
C13 H13 0.9500 . ?
C13 C14 1.449(12) . ?
C230 C231 1.405(11) . ?
C230 C233 1.400(11) . ?
C43 H43 0.9500 . ?
C43 C42 1.360(12) . ?
C221 H221 0.9500 . ?
C221 C1_3 1.396(10) . ?
C62 C63 1.400(12) . ?
C242 H242 0.9500 . ?
C242 C1_5 1.404(11) . ?
C242 C1_6 1.389(11) . ?
C89 H89 0.9500 . ?
C89 C90 1.286(11) . ?
C90 H90 0.9500 . ?
C18 H18 0.9500 . ?
C18 C17 1.352(12) . ?
C35 C34 1.403(15) . ?
C35 C604 1.445(13) . ?
C20 C210 1.448(13) . ?
C293 H293 0.9500 . ?
C293 C290 1.389(11) . ?
C293 C1_19 1.388(11) . ?
C240 C241 1.376(11) . ?
C240 C243 1.398(11) . ?
C241 H241 0.9500 . ?
C241 C1_5 1.407(11) . ?
C84 H84 0.9500 . ?
C84 C85 1.319(11) . ?
C270 C273 1.363(9) . ?
C270 C271 1.381(9) . ?
C231 H231 0.9500 . ?
C231 C1_18 1.396(11) . ?
C203 H203 0.9500 . ?
C203 C1_7 1.391(12) . ?
C68 H68 0.9500 . ?
C68 C69 1.287(12) . ?
C85 H85 0.9500 . ?
C31 C32 1.416(13) . ?
C611 C610 1.173(10) . ?
C601 C601 1.389(17) 11_565 ?
C601 C600 1.186(11) . ?
C17 H17 0.9500 . ?
C233 H233 0.9500 . ?
C233 C1_16 1.409(11) . ?
C243 H243 0.9500 . ?
C243 C1_6 1.381(11) . ?
C58 H58 0.9500 . ?
C58 C57 1.361(11) . ?
C71 C250 1.503(19) . ?
C71 C70 1.395(11) . ?
C71 C70 1.395(11) 12_665 ?
C273 H273 0.9500 . ?
C273 C1_20 1.377(9) . ?
C41 C40 1.429(13) . ?
C41 C42 1.422(13) . ?
C250 C251 1.359(13) . ?
C250 C253 1.363(13) . ?
C251 H251 0.9500 . ?
C251 C1_13 1.342(13) . ?
C252 H252 0.9500 . ?
C252 C1_12 1.344(14) . ?
C252 C1_13 1.353(13) . ?
C253 H253 0.9500 . ?
C253 C1_12 1.357(13) . ?
C57 H57 0.9500 . ?
C28 H28 0.9500 . ?
C281 H281 0.9500 . ?
C281 C1_4 1.376(10) . ?
C70 C69 1.451(12) . ?
C232 H232 0.9500 . ?
C232 C1_16 1.392(11) . ?
C232 C1_18 1.396(11) . ?
C210 C213 1.386(4) . ?
C210 C211 1.386(4) . ?
C74 H74 0.9500 . ?
C22 H22 0.9500 . ?
C34 C33 1.395(14) . ?
C201 H201 0.9500 . ?
C201 C1_14 1.379(15) . ?
C79 H79 0.9500 . ?
C613 C613 1.343(16) 11_565 ?
C613 C612 1.197(10) . ?
C263 H263 0.9500 . ?
C263 C1_17 1.373(10) . ?
C39 C40 1.393(15) . ?
C39 C38 1.479(14) . ?
C610 C609 1.350(12) . ?
C64 H64 0.9500 . ?
C64 C63 1.284(12) . ?
C63 H63 0.9500 . ?
C604 C605 1.194(10) . ?
C608 C609 1.177(11) . ?
C33 H33 0.9500 . ?
C33 C32 1.340(14) . ?
C40 C290 1.490(14) . ?
C42 H42 0.9500 . ?
C271 H271 0.9500 . ?
C271 C1_10 1.379(10) . ?
C213 H213 0.9500 . ?
C213 C1_1 1.386(4) . ?
C69 H69 0.9500 . ?
C290 C291 1.370(10) . ?
C211 H211 0.9500 . ?
C211 C1_15 1.386(4) . ?
C291 H291 0.9500 . ?
C291 C1_9 1.395(11) . ?
C202 H202 0.9500 . ?
C202 C1_7 1.385(13) . ?
C202 C1_14 1.354(15) . ?
C300 H300 0.9500 . ?
C300 C301 1.423(8) . ?
C38 H38 0.9500 . ?
C38 C37 1.338(16) . ?
C32 H32 0.9500 . ?
C262 H262 0.9500 . ?
C262 C1_11 1.364(10) . ?
C262 C1_17 1.397(10) . ?
C605 C605 1.373(9) 11_565 ?
C37 H37 0.9500 . ?
C282 H282 0.9500 . ?
C282 C1_4 1.370(10) . ?
C282 C1_8 1.378(10) . ?
C421 H421 0.9500 . ?
C421 C422 1.417(5) . ?
C272 H272 0.9500 . ?
C272 C1_10 1.371(11) . ?
C272 C1_20 1.365(10) . ?
C330 H330 0.9500 . ?
C330 C331 1.411(8) . ?
C304 H304 0.9500 . ?
C304 C303 1.409(8) . ?
C212 H212 0.9500 . ?
C212 C1_1 1.386(4) . ?
C212 C1_15 1.386(4) . ?
C292 H292 0.9500 . ?
C292 C1_9 1.390(11) . ?
C292 C1_19 1.384(11) . ?
C414 H414 0.9500 . ?
C414 C413 1.426(8) . ?
C410 H410 0.9500 . ?
C410 C411 1.397(8) . ?
C424 H424 0.9500 . ?
C424 C425 1.419(5) . ?
C303 H303 0.9500 . ?
C301 H301 0.9500 . ?
C331 H331 0.9500 . ?
C334 H334 0.9500 . ?
C334 C333 1.402(8) . ?
C425 H425 0.9500 . ?
C413 H413 0.9500 . ?
C344 H344 0.9500 . ?
C344 C343 1.3900 . ?
C344 C345 1.3900 . ?
C343 C342 1.3900 . ?
C342 H342 0.9500 . ?
C342 C341 1.3900 . ?
C341 H341 0.9500 . ?
C341 C340 1.3900 . ?
C340 C345 1.3900 . ?
C345 H345 0.9500 . ?
C333 H333 0.9500 . ?
C422 H422 0.9500 . ?
C411 H411 0.9500 . ?
C1_1 C2_1 1.507(10) . ?
C2_1 C3_1 1.541(12) . ?
C2_1 C4_1 1.496(11) . ?
C2_1 C5_1 1.479(11) . ?
C3_1 H3A_1 0.9800 . ?
C3_1 H3B_1 0.9800 . ?
C3_1 H3C_1 0.9800 . ?
C4_1 H4A_1 0.9800 . ?
C4_1 H4B_1 0.9800 . ?
C4_1 H4C_1 0.9800 . ?
C5_1 H5A_1 0.9800 . ?
C5_1 H5B_1 0.9800 . ?
C5_1 H5C_1 0.9800 . ?
C1_2 C2_2 1.526(8) . ?
C2_2 C3_2 1.499(4) . ?
C2_2 C4_2 1.518(7) . ?
C2_2 C4_2 1.518(7) 10_655 ?
C3_2 H3A_2 0.98000(11) . ?
C3_2 H3B_2 0.98000(13) . ?
C4_2 H4A_2 0.9800 . ?
C4_2 H4B_2 0.9800 . ?
C4_2 H4C_2 0.9800 . ?
C1_3 C2_3 1.553(8) . ?
C2_3 C3_3 1.496(4) . ?
C2_3 C4_3 1.532(8) 10_655 ?
C2_3 C4_3 1.532(8) . ?
C3_3 H3A_3 0.98000(12) . ?
C3_3 H3B_3 0.98000(12) . ?
C4_3 H4A_3 0.9800 . ?
C4_3 H4B_3 0.9800 . ?
C4_3 H4C_3 0.9800 . ?
C1_4 C2_4 1.518(11) . ?
C2_4 C3_4 1.502(12) . ?
C2_4 C4_4 1.504(11) . ?
C2_4 C5_4 1.490(11) . ?
C3_4 H3A_4 0.9800 . ?
C3_4 H3B_4 0.9800 . ?
C3_4 H3C_4 0.9800 . ?
C4_4 H4A_4 0.9800 . ?
C4_4 H4B_4 0.9800 . ?
C4_4 H4C_4 0.9800 . ?
C5_4 H5A_4 0.9800 . ?
C5_4 H5B_4 0.9800 . ?
C5_4 H5C_4 0.9800 . ?
C1_5 C2_5 1.521(9) . ?
C2_5 C3_5 1.508(5) . ?
C2_5 C4_5 1.555(8) . ?
C2_5 C4_5 1.555(8) 12_665 ?
C3_5 H3A_5 0.98000(10) . ?
C3_5 H3B_5 0.98000(12) . ?
C4_5 H4A_5 0.9800 . ?
C4_5 H4B_5 0.9800 . ?
C4_5 H4C_5 0.9800 . ?
C1_6 C2_6 1.530(9) . ?
C2_6 C3_6 1.544(8) . ?
C2_6 C3_6 1.544(8) 12_665 ?
C2_6 C4_6 1.501(3) . ?
C3_6 H3A_6 0.9800 . ?
C3_6 H3B_6 0.9800 . ?
C3_6 H3C_6 0.9800 . ?
C4_6 H4A_6 0.98000(11) . ?
C4_6 H4B_6 0.98000(11) . ?
C1_7 C2_7 1.528(10) . ?
C2_7 C3_7 1.496(10) . ?
C2_7 C4_7 1.532(9) . ?
C2_7 C5_7 1.531(9) . ?
C3_7 H3A_7 0.9800 . ?
C3_7 H3B_7 0.9800 . ?
C3_7 H3C_7 0.9800 . ?
C4_7 H4A_7 0.9800 . ?
C4_7 H4B_7 0.9800 . ?
C4_7 H4C_7 0.9800 . ?
C5_7 H5A_7 0.9800 . ?
C5_7 H5B_7 0.9800 . ?
C5_7 H5C_7 0.9800 . ?
C1_8 C2_8 1.518(9) . ?
C2_8 C3_8 1.508(10) . ?
C2_8 C4_8 1.499(10) . ?
C2_8 C5_8 1.507(10) . ?
C3_8 H3A_8 0.9800 . ?
C3_8 H3B_8 0.9800 . ?
C3_8 H3C_8 0.9800 . ?
C4_8 H4A_8 0.9800 . ?
C4_8 H4B_8 0.9800 . ?
C4_8 H4C_8 0.9800 . ?
C5_8 H5A_8 0.9800 . ?
C5_8 H5B_8 0.9800 . ?
C5_8 H5C_8 0.9800 . ?
C1_9 C2_9 1.497(10) . ?
C2_9 C3_9 1.519(11) . ?
C2_9 C4_9 1.524(11) . ?
C2_9 C5_9 1.508(11) . ?
C3_9 H3A_9 0.9800 . ?
C3_9 H3B_9 0.9800 . ?
C3_9 H3C_9 0.9800 . ?
C4_9 H4A_9 0.9800 . ?
C4_9 H4B_9 0.9800 . ?
C4_9 H4C_9 0.9800 . ?
C5_9 H5A_9 0.9800 . ?
C5_9 H5B_9 0.9800 . ?
C5_9 H5C_9 0.9800 . ?
C1_10 C2_10 1.511(11) . ?
C2_10 C3_10 1.477(12) . ?
C2_10 C4_10 1.510(12) . ?
C2_10 C5_10 1.507(11) . ?
C3_10 H3A_10 0.9800 . ?
C3_10 H3B_10 0.9800 . ?
C3_10 H3C_10 0.9800 . ?
C4_10 H4A_10 0.9800 . ?
C4_10 H4B_10 0.9800 . ?
C4_10 H4C_10 0.9800 . ?
C5_10 H5A_10 0.9800 . ?
C5_10 H5B_10 0.9800 . ?
C5_10 H5C_10 0.9800 . ?
C1_11 C2_11 1.550(9) . ?
C2_11 C3_11 1.508(10) . ?
C2_11 C4_11 1.475(10) . ?
C2_11 C5_11 1.511(10) . ?
C3_11 H3A_11 0.9800 . ?
C3_11 H3B_11 0.9800 . ?
C3_11 H3C_11 0.9800 . ?
C4_11 H4A_11 0.9800 . ?
C4_11 H4B_11 0.9800 . ?
C4_11 H4C_11 0.9800 . ?
C5_11 H5A_11 0.9800 . ?
C5_11 H5B_11 0.9800 . ?
C5_11 H5C_11 0.9800 . ?
C1_12 C2_12 1.493(12) . ?
C2_12 C3_12 1.498(13) . ?
C2_12 C4_12 1.488(13) . ?
C2_12 C5_12 1.524(13) . ?
C3_12 H3A_12 0.9800 . ?
C3_12 H3B_12 0.9800 . ?
C3_12 H3C_12 0.9800 . ?
C4_12 H4A_12 0.9800 . ?
C4_12 H4B_12 0.9800 . ?
C4_12 H4C_12 0.9800 . ?
C5_12 H5A_12 0.9800 . ?
C5_12 H5B_12 0.9800 . ?
C5_12 H5C_12 0.9800 . ?
C1_13 C2_13 1.500(13) . ?
C2_13 C3_13 1.515(13) . ?
C2_13 C4_13 1.517(13) . ?
C2_13 C5_13 1.504(13) . ?
C3_13 H3A_13 0.9800 . ?
C3_13 H3B_13 0.9800 . ?
C3_13 H3C_13 0.9800 . ?
C4_13 H4A_13 0.9800 . ?
C4_13 H4B_13 0.9800 . ?
C4_13 H4C_13 0.9800 . ?
C5_13 H5A_13 0.9800 . ?
C5_13 H5B_13 0.9800 . ?
C5_13 H5C_13 0.9800 . ?
C1_14 C2_14 1.527(10) . ?
C2_14 C3_14 1.531(12) . ?
C2_14 C4_14 1.496(11) . ?
C2_14 C5_14 1.461(11) . ?
C3_14 H3A_14 0.9800 . ?
C3_14 H3B_14 0.9800 . ?
C3_14 H3C_14 0.9800 . ?
C4_14 H4A_14 0.9800 . ?
C4_14 H4B_14 0.9800 . ?
C4_14 H4C_14 0.9800 . ?
C5_14 H5A_14 0.9800 . ?
C5_14 H5B_14 0.9800 . ?
C5_14 H5C_14 0.9800 . ?
C1_15 C2_15 1.506(11) . ?
C2_15 C3_15 1.505(12) . ?
C2_15 C4_15 1.515(12) . ?
C2_15 C5_15 1.500(12) . ?
C3_15 H3A_15 0.9800 . ?
C3_15 H3B_15 0.9800 . ?
C3_15 H3C_15 0.9800 . ?
C4_15 H4A_15 0.9800 . ?
C4_15 H4B_15 0.9800 . ?
C4_15 H4C_15 0.9800 . ?
C5_15 H5A_15 0.9800 . ?
C5_15 H5B_15 0.9800 . ?
C5_15 H5C_15 0.9800 . ?
C1_16 C2_16 1.532(11) . ?
C2_16 C3_16 1.500(13) . ?
C2_16 C4_16 1.500(12) . ?
C2_16 C5_16 1.505(12) . ?
C3_16 H3A_16 0.9800 . ?
C3_16 H3B_16 0.9800 . ?
C3_16 H3C_16 0.9800 . ?
C4_16 H4A_16 0.9800 . ?
C4_16 H4B_16 0.9800 . ?
C4_16 H4C_16 0.9800 . ?
C5_16 H5A_16 0.9800 . ?
C5_16 H5B_16 0.9800 . ?
C5_16 H5C_16 0.9800 . ?
C1_17 C2_17 1.508(10) . ?
C2_17 C3_17 1.526(12) . ?
C2_17 C4_17 1.515(12) . ?
C2_17 C5_17 1.487(12) . ?
C3_17 H3A_17 0.9800 . ?
C3_17 H3B_17 0.9800 . ?
C3_17 H3C_17 0.9800 . ?
C4_17 H4A_17 0.9800 . ?
C4_17 H4B_17 0.9800 . ?
C4_17 H4C_17 0.9800 . ?
C5_17 H5A_17 0.9800 . ?
C5_17 H5B_17 0.9800 . ?
C5_17 H5C_17 0.9800 . ?
C1_18 C2_18 1.509(9) . ?
C2_18 C3_18 1.503(3) . ?
C2_18 C4_18 1.528(8) . ?
C2_18 C4_18 1.528(8) 10_655 ?
C3_18 H3A_18 0.98000(11) . ?
C3_18 H3B_18 0.98000(12) . ?
C4_18 H4A_18 0.9800 . ?
C4_18 H4B_18 0.9800 . ?
C4_18 H4C_18 0.9800 . ?
C1_19 C2_19 1.516(12) . ?
C2_19 C3_19 1.503(12) . ?
C2_19 C4_19 1.477(12) . ?
C2_19 C5_19 1.520(12) . ?
C3_19 H3A_19 0.9800 . ?
C3_19 H3B_19 0.9800 . ?
C3_19 H3C_19 0.9800 . ?
C4_19 H4A_19 0.9800 . ?
C4_19 H4B_19 0.9800 . ?
C4_19 H4C_19 0.9800 . ?
C5_19 H5A_19 0.9800 . ?
C5_19 H5B_19 0.9800 . ?
C5_19 H5C_19 0.9800 . ?
C1_20 C2_20 1.490(10) . ?
C2_20 C3_20 1.464(10) . ?
C2_20 C4_20 1.497(10) . ?
C2_20 C5_20 1.573(11) . ?
C3_20 H3A_20 0.9800 . ?
C3_20 H3B_20 0.9800 . ?
C3_20 H3C_20 0.9800 . ?
C4_20 H4A_20 0.9800 . ?
C4_20 H4B_20 0.9800 . ?
C4_20 H4C_20 0.9800 . ?
C5_20 H5A_20 0.9800 . ?
C5_20 H5B_20 0.9800 . ?
C5_20 H5C_20 0.9800 . ?

loop_
_geom_angle_atom_site_label_1
_geom_angle_atom_site_label_2
_geom_angle_atom_site_label_3
_geom_angle
_geom_angle_site_symmetry_1
_geom_angle_site_symmetry_3
_geom_angle_publ_flag
N3 Zn1 N300 98.3(2) . . ?
N3 Zn1 N2 88.2(3) . . ?
N3 Zn1 N1 162.1(2) . . ?
N3 Zn1 N4 89.9(3) . . ?
N2 Zn1 N300 98.1(2) . . ?
N2 Zn1 N1 90.1(3) . . ?
N2 Zn1 N4 164.4(2) . . ?
N1 Zn1 N300 99.6(2) . . ?
N1 Zn1 N4 86.9(3) . . ?
N4 Zn1 N300 97.5(2) . . ?
N11 Zn4 N330 100.7(2) . . ?
N11 Zn4 N330 100.7(2) 12_665 . ?
N11 Zn4 N11 88.0(4) 12_665 . ?
N12 Zn4 N330 100.2(2) 12_665 . ?
N12 Zn4 N330 100.2(2) . . ?
N12 Zn4 N11 159.0(3) . 12_665 ?
N12 Zn4 N11 159.0(3) 12_665 . ?
N12 Zn4 N11 88.2(3) . . ?
N12 Zn4 N11 88.2(3) 12_665 12_665 ?
N12 Zn4 N12 88.1(4) . 12_665 ?
N16 Zn5 N340 98.1(2) . . ?
N14 Zn5 N340 98.4(2) . . ?
N14 Zn5 N16 163.5(2) . . ?
N14 Zn5 N15 88.0(3) . . ?
N15 Zn5 N340 99.2(2) . . ?
N15 Zn5 N16 89.9(3) . . ?
N13 Zn5 N340 96.7(2) . . ?
N13 Zn5 N16 88.0(3) . . ?
N13 Zn5 N14 89.6(3) . . ?
N13 Zn5 N15 164.2(2) . . ?
N9 Zn3 N320 100.3(2) 10_655 . ?
N9 Zn3 N320 100.3(2) . . ?
N9 Zn3 N9 88.0(3) . 10_655 ?
N9 Zn3 N10 158.4(2) . 10_655 ?
N9 Zn3 N10 88.5(2) 10_655 10_655 ?
N9 Zn3 N10 88.5(2) . . ?
N9 Zn3 N10 158.4(2) 10_655 . ?
N10 Zn3 N320 101.3(2) . . ?
N10 Zn3 N320 101.3(2) 10_655 . ?
N10 Zn3 N10 86.9(4) 10_655 . ?
N8 Zn2 N310 98.2(2) . . ?
N5 Zn2 N310 95.0(3) . . ?
N5 Zn2 N8 87.3(3) . . ?
N5 Zn2 N6 90.1(3) . . ?
N5 Zn2 N7 166.1(3) . . ?
N6 Zn2 N310 99.9(3) . . ?
N6 Zn2 N8 161.8(3) . . ?
N7 Zn2 N310 98.8(3) . . ?
N7 Zn2 N8 90.3(3) . . ?
N7 Zn2 N6 87.9(3) . . ?
C390 N330 Zn4 120.2(3) . . ?
C390 N330 Zn4 120.2(3) 12_665 . ?
C390 N330 C390 119.6(5) . 12_665 ?
C360 N320 Zn3 121.1(4) . . ?
C360 N320 Zn3 121.1(4) 10_655 . ?
C360 N320 C360 117.8(7) 10_655 . ?
C414 N340 Zn5 116.9(5) . . ?
C410 N340 Zn5 119.1(5) . . ?
C410 N340 C414 123.9(6) . . ?
C300 N300 Zn1 118.1(5) . . ?
C300 N300 C304 121.7(6) . . ?
C304 N300 Zn1 120.1(5) . . ?
C88 N16 Zn5 123.3(6) . . ?
C91 N16 Zn5 127.1(5) . . ?
C91 N16 C88 108.3(7) . . ?
C330 N310 Zn2 118.8(6) . . ?
C334 N310 Zn2 120.2(6) . . ?
C334 N310 C330 121.1(7) . . ?
C16 N3 Zn1 125.3(6) . . ?
C19 N3 Zn1 127.1(5) . . ?
C19 N3 C16 105.0(7) . . ?
C24 N2 Zn1 125.3(6) . . ?
C21 N2 Zn1 128.5(5) . . ?
C21 N2 C24 105.5(7) . . ?
C26 N1 Zn1 124.5(5) . . ?
C29 N1 Zn1 128.6(5) . . ?
C29 N1 C26 104.7(6) . . ?
C51 N9 Zn3 128.2(5) . . ?
C54 N9 Zn3 125.8(6) . . ?
C54 N9 C51 105.4(6) . . ?
C81 N14 Zn5 127.2(5) . . ?
C81 N14 C78 105.6(6) . . ?
C78 N14 Zn5 125.5(6) . . ?
C11 N4 Zn1 128.1(5) . . ?
C11 N4 C14 107.7(7) . . ?
C14 N4 Zn1 123.5(6) . . ?
C46 N8 Zn2 124.9(7) . . ?
C49 N8 Zn2 127.9(5) . . ?
C49 N8 C46 105.8(7) . . ?
C83 N15 Zn5 127.9(5) . . ?
C86 N15 Zn5 126.8(6) . . ?
C86 N15 C83 104.9(7) . . ?
C56 N10 Zn3 124.2(6) . . ?
C56 N10 C59 106.0(7) . . ?
C59 N10 Zn3 129.7(5) . . ?
C73 N13 Zn5 127.3(5) . . ?
C73 N13 C76 105.4(7) . . ?
C76 N13 Zn5 125.9(6) . . ?
C65 N11 Zn4 126.0(6) . . ?
C65 N11 C62 104.8(7) . . ?
C62 N11 Zn4 128.8(5) . . ?
C31 N5 Zn2 128.6(6) . . ?
C31 N5 C34 106.2(9) . . ?
C34 N5 Zn2 123.6(8) . . ?
C36 N6 Zn2 124.3(8) . . ?
C36 N6 C39 107.8(9) . . ?
C39 N6 Zn2 126.3(7) . . ?
C67 N12 Zn4 125.6(6) . . ?
C67 N12 C70 105.8(7) . . ?
C70 N12 Zn4 128.0(5) . . ?
N16 C88 C89 106.9(8) . . ?
C87 C88 N16 125.9(7) . . ?
C87 C88 C89 127.2(8) . . ?
C381 C80 C373 120.9(6) 3_665 . ?
C381 C80 C373 119.5(6) . . ?
C381 C80 C381 119.6(8) . 3_665 ?
C404 C403 C402 120.0 . . ?
C404 C403 C381 118.0(6) . . ?
C402 C403 C381 122.0(6) . . ?
C403 C404 H404 120.0 . . ?
C405 C404 C403 120.0 . . ?
C405 C404 H404 120.0 . . ?
C404 C405 H405 120.0 . . ?
C404 C405 C400 120.0 . . ?
C400 C405 H405 120.0 . . ?
C401 C400 C405 120.0 . . ?
C392 C400 C405 120.7(6) . . ?
C392 C400 C401 119.1(6) . . ?
C400 C401 H401 120.0 . . ?
C402 C401 C400 120.0 . . ?
C402 C401 H401 120.0 . . ?
C403 C402 H402 120.0 . . ?
C401 C402 C403 120.0 . . ?
C401 C402 H402 120.0 . . ?
C26 C25 C602 115.7(7) . . ?
C24 C25 C26 127.1(7) . . ?
C24 C25 C602 117.0(8) . . ?
N8 C46 C45 123.3(8) . . ?
N8 C46 C47 110.2(9) . . ?
C47 C46 C45 126.4(8) . . ?
C320 C320 C320 119.995(5) 11_565 12_665 ?
C320 C320 C313 120.0(4) 12_665 . ?
C320 C320 C313 120.1(4) 11_565 . ?
C44 N7 Zn2 126.5(7) . . ?
C44 N7 C41 104.2(8) . . ?
C41 N7 Zn2 128.3(6) . . ?
C350 C350 C350 120.000(5) 11_565 10_655 ?
C350 C350 C343 117.8(4) 10_655 . ?
C350 C350 C343 122.1(4) 11_565 . ?
C430 C430 C430 120.012(8) 11_565 12_665 ?
C430 C430 C423 119.2(4) 12_665 . ?
C430 C430 C423 120.8(4) 11_565 . ?
C375 C370 C371 120.0 . . ?
C375 C370 C362 121.9(5) . . ?
C371 C370 C362 118.0(5) . . ?
C370 C375 H375 120.0 . . ?
C370 C375 C374 120.0 . . ?
C374 C375 H375 120.0 . . ?
C375 C374 H374 120.0 . . ?
C373 C374 C375 120.0 . . ?
C373 C374 H374 120.0 . . ?
C374 C373 C80 120.4(6) . . ?
C374 C373 C372 120.0 . . ?
C372 C373 C80 119.6(6) . . ?
C373 C372 H372 120.0 . . ?
C373 C372 C371 120.0 . . ?
C371 C372 H372 120.0 . . ?
C370 C371 H371 120.0 . . ?
C372 C371 C370 120.0 . . ?
C372 C371 H371 120.0 . . ?
C44 C45 C46 128.5(8) . . ?
C44 C45 C606 117.9(9) . . ?
C606 C45 C46 113.2(8) . . ?
N1 C26 C25 123.9(7) . . ?
N1 C26 C102 110.6(7) . . ?
C102 C26 C25 125.5(7) . . ?
C80 C381 C80 120.4(8) 2_655 . ?
C80 C381 C403 121.7(6) 2_655 . ?
C80 C381 C403 117.9(6) . . ?
N9 C51 C52 109.7(7) . . ?
N9 C51 C50 124.5(8) . . ?
C50 C51 C52 125.8(8) . . ?
C88 C87 C86 128.0(7) . . ?
C88 C87 C614 115.7(8) . . ?
C614 C87 C86 116.1(8) . . ?
N2 C24 C23 108.7(7) . . ?
C25 C24 N2 125.5(8) . . ?
C25 C24 C23 125.7(7) . . ?
C311 C310 C315 120.0 . . ?
C311 C310 C302 118.3(6) . . ?
C315 C310 C302 121.7(6) . . ?
C310 C311 H311 120.0 . . ?
C312 C311 C310 120.0 . . ?
C312 C311 H311 120.0 . . ?
C311 C312 H312 120.0 . . ?
C311 C312 C313 120.0 . . ?
C313 C312 H312 120.0 . . ?
C312 C313 C320 121.5(7) . . ?
C312 C313 C314 120.0 . . ?
C314 C313 C320 118.5(7) . . ?
C313 C314 H314 120.0 . . ?
C315 C314 C313 120.0 . . ?
C315 C314 H314 120.0 . . ?
C310 C315 H315 120.0 . . ?
C314 C315 C310 120.0 . . ?
C314 C315 H315 120.0 . . ?
C83 C82 C270 117.1(7) . . ?
C81 C82 C83 125.1(8) . . ?
C81 C82 C270 117.8(7) . . ?
C49 C48 H48 127.7 . . ?
C47 C48 H48 127.7 . . ?
C47 C48 C49 104.6(9) . . ?
C400 C392 C391 125.1(5) . . ?
C400 C392 C391 131.9(5) . 12_665 ?
C391 C392 C391 103.0(5) 12_665 . ?
N330 C390 H390 121.4 . . ?
N330 C390 C391 117.2(4) . . ?
C391 C390 H390 121.4 . . ?
C392 C391 C390 131.6(4) . . ?
C392 C391 H391 114.2 . . ?
C390 C391 H391 114.2 . . ?
C16 C15 C14 127.4(8) . . ?
C16 C15 C600 116.4(9) . . ?
C14 C15 C600 115.7(9) . . ?
C56 C55 C54 125.9(7) . . ?
C56 C55 C611 117.5(8) . . ?
C54 C55 C611 116.6(8) . . ?
C59 C60 C59 125.6(11) 10_655 . ?
C59 C60 C230 117.0(5) 10_655 . ?
C59 C60 C230 117.0(5) . . ?
C11 C12 H12 126.8 . . ?
C13 C12 H12 126.8 . . ?
C13 C12 C11 106.5(9) . . ?
C51 C52 H52 126.6 . . ?
C53 C52 C51 106.7(8) . . ?
C53 C52 H52 126.6 . . ?
C603 C602 C25 169.3(7) . . ?
N4 C11 C12 109.7(8) . . ?
N4 C11 C10 125.6(7) . . ?
C10 C11 C12 124.7(9) . . ?
N3 C16 C17 109.1(9) . . ?
C15 C16 N3 124.0(8) . . ?
C15 C16 C17 126.9(8) . . ?
N15 C83 C82 124.7(8) . . ?
N15 C83 C84 110.1(7) . . ?
C82 C83 C84 125.2(8) . . ?
C424 C423 C430 119.6(8) . . ?
C422 C423 C430 120.9(8) . . ?
C422 C423 C424 119.5(7) . . ?
N10 C56 C55 125.3(7) . . ?
N10 C56 C57 110.3(7) . . ?
C55 C56 C57 124.2(7) . . ?
C220 C223 H223 119.4 . . ?
C220 C223 C1_2 121.1(9) . . ?
C1_2 C223 H223 119.4 . . ?
C76 C77 C78 126.6(7) . . ?
C76 C77 C612 117.6(8) . . ?
C612 C77 C78 115.2(8) . . ?
C73 C72 C260 118.0(7) . . ?
C91 C72 C73 123.9(8) . . ?
C91 C72 C260 118.1(7) . . ?
C52 C53 H53 126.7 . . ?
C52 C53 C54 106.6(7) . . ?
C54 C53 H53 126.7 . . ?
C51 C50 C51 125.4(11) 10_655 . ?
C51 C50 C220 117.3(5) 10_655 . ?
C51 C50 C220 117.3(5) . . ?
N15 C86 C87 122.5(8) . . ?
N15 C86 C85 110.1(7) . . ?
C85 C86 C87 127.4(7) . . ?
N14 C81 C82 125.7(7) . . ?
N14 C81 C1 109.4(7) . . ?
C82 C81 C1 125.0(9) . . ?
C361 C362 C370 125.0(6) . . ?
C361 C362 C370 129.4(6) 10_655 . ?
C361 C362 C361 105.5(8) 10_655 . ?
C362 C361 H361 114.0 . . ?
C362 C361 C360 131.9(6) . . ?
C360 C361 H361 114.0 . . ?
N320 C360 H360 121.8 . . ?
C361 C360 N320 116.4(6) . . ?
C361 C360 H360 121.8 . . ?
C24 C23 H23 126.4 . . ?
C22 C23 C24 107.1(7) . . ?
C22 C23 H23 126.4 . . ?
C81 C1 H1 126.9 . . ?
C79 C1 C81 106.1(8) . . ?
C79 C1 H1 126.9 . . ?
C11 C10 C29 124.2(9) . . ?
C11 C10 C200 117.9(8) . . ?
C29 C10 C200 117.9(7) . . ?
C67 C66 C65 127.3(8) . . ?
C67 C66 C608 117.6(8) . . ?
C65 C66 C608 115.0(8) . . ?
N8 C49 C48 111.3(8) . . ?
N8 C49 C30 125.7(8) . . ?
C30 C49 C48 123.0(10) . . ?
N13 C73 C72 125.7(8) . . ?
N13 C73 C74 110.4(7) . . ?
C72 C73 C74 123.9(8) . . ?
N10 C59 C60 124.1(8) . . ?
N10 C59 C58 111.5(7) . . ?
C58 C59 C60 124.4(8) . . ?
C46 C47 H47 125.9 . . ?
C48 C47 C46 108.1(8) . . ?
C48 C47 H47 125.9 . . ?
N9 C54 C55 123.0(7) . . ?
N9 C54 C53 111.5(7) . . ?
C53 C54 C55 125.3(7) . . ?
C303 C302 C310 124.6(8) . . ?
C301 C302 C310 126.5(8) . . ?
C301 C302 C303 108.8(7) . . ?
N12 C67 C66 123.7(8) . . ?
N12 C67 C68 109.0(8) . . ?
C66 C67 C68 127.3(8) . . ?
N16 C91 C72 126.5(7) . . ?
N16 C91 C90 107.5(7) . . ?
C72 C91 C90 125.8(8) . . ?
N1 C29 C10 124.5(7) . . ?
N1 C29 C28 111.2(7) . . ?
C28 C29 C10 124.3(9) . . ?
C420 C412 C413 125.4(8) . . ?
C420 C412 C411 126.8(8) . . ?
C411 C412 C413 107.6(7) . . ?
N13 C76 C77 124.5(8) . . ?
N13 C76 C75 110.7(7) . . ?
C77 C76 C75 124.8(8) . . ?
C606 C607 C607 171.8(5) . 10_655 ?
N14 C78 C77 124.1(7) . . ?
N14 C78 C79 109.9(8) . . ?
C79 C78 C77 125.9(8) . . ?
N11 C65 C66 123.0(8) . . ?
N11 C65 C64 109.0(7) . . ?
C66 C65 C64 128.0(8) . . ?
N7 C44 C45 123.4(9) . . ?
N7 C44 C43 110.9(8) . . ?
C45 C44 C43 125.7(8) . . ?
C223 C220 C50 122.7(8) . . ?
C223 C220 C221 119.1(9) . . ?
C221 C220 C50 118.2(9) . . ?
C260 C261 H261 119.0 . . ?
C1_11 C261 H261 119.0 . . ?
C1_11 C261 C260 122.0(7) . . ?
C26 C102 H102 127.0 . . ?
C28 C102 C26 106.1(7) . . ?
C28 C102 H102 127.0 . . ?
C412 C420 C421 119.0(8) . . ?
C412 C420 C425 121.2(8) . . ?
C421 C420 C425 119.7(7) . . ?
C602 C603 C603 170.6(5) . 12_665 ?
C607 C606 C45 170.1(8) . . ?
C261 C260 C72 119.3(7) . . ?
C261 C260 C263 118.9(8) . . ?
C263 C260 C72 121.8(7) . . ?
C280 C283 H283 119.7 . . ?
C280 C283 C1_8 120.6(8) . . ?
C1_8 C283 H283 119.7 . . ?
C49 C30 C280 118.7(8) . . ?
C49 C30 C31 123.3(10) . . ?
C31 C30 C280 117.9(8) . . ?
C283 C280 C30 119.0(8) . . ?
C281 C280 C283 120.3(9) . . ?
C281 C280 C30 120.7(7) . . ?
C614 C615 C615 170.5(6) . 12_665 ?
C1_2 C222 H222 119.0 . . ?
C1_3 C222 H222 119.0 . . ?
C1_3 C222 C1_2 122.0(9) . . ?
N2 C21 C20 124.8(8) . . ?
N2 C21 C22 111.0(7) . . ?
C20 C21 C22 124.2(9) . . ?
C331 C332 C340 126.0(8) . . ?
C333 C332 C331 108.3(7) . . ?
C333 C332 C340 125.6(8) . . ?
N6 C36 C37 109.1(11) . . ?
C35 C36 N6 125.6(11) . . ?
C35 C36 C37 125.3(10) . . ?
C76 C75 H75 126.0 . . ?
C74 C75 C76 108.0(8) . . ?
C74 C75 H75 126.0 . . ?
N3 C19 C18 110.8(8) . . ?
N3 C19 C20 124.9(8) . . ?
C18 C19 C20 124.2(10) . . ?
C62 C61 C62 125.1(11) 12_665 . ?
C62 C61 C240 117.4(6) . . ?
C62 C61 C240 117.4(6) 12_665 . ?
C203 C200 C10 121.4(8) . . ?
C203 C200 C201 118.3(10) . . ?
C201 C200 C10 120.3(9) . . ?
C12 C13 H13 125.9 . . ?
C12 C13 C14 108.3(8) . . ?
C14 C13 H13 125.9 . . ?
C231 C230 C60 119.5(9) . . ?
C233 C230 C60 120.2(9) . . ?
C233 C230 C231 120.3(9) . . ?
C44 C43 H43 126.2 . . ?
C42 C43 C44 107.6(9) . . ?
C42 C43 H43 126.2 . . ?
C220 C221 H221 119.1 . . ?
C220 C221 C1_3 121.9(9) . . ?
C1_3 C221 H221 119.1 . . ?
N11 C62 C61 124.5(8) . . ?
N11 C62 C63 108.9(7) . . ?
C63 C62 C61 126.2(9) . . ?
C1_5 C242 H242 119.5 . . ?
C1_6 C242 H242 119.5 . . ?
C1_6 C242 C1_5 121.0(9) . . ?
C88 C89 H89 125.3 . . ?
C90 C89 C88 109.5(8) . . ?
C90 C89 H89 125.3 . . ?
C615 C614 C87 170.1(9) . . ?
C91 C90 H90 126.1 . . ?
C89 C90 C91 107.8(8) . . ?
C89 C90 H90 126.1 . . ?
C19 C18 H18 127.2 . . ?
C17 C18 C19 105.6(9) . . ?
C17 C18 H18 127.2 . . ?
N4 C14 C15 126.4(9) . . ?
N4 C14 C13 107.8(8) . . ?
C15 C14 C13 125.8(8) . . ?
C36 C35 C34 128.3(10) . . ?
C36 C35 C604 117.9(11) . . ?
C34 C35 C604 113.6(11) . . ?
C21 C20 C19 123.9(9) . . ?
C21 C20 C210 118.1(8) . . ?
C19 C20 C210 117.9(7) . . ?
C290 C293 H293 119.7 . . ?
C1_19 C293 H293 119.7 . . ?
C1_19 C293 C290 120.7(10) . . ?
C241 C240 C61 120.1(10) . . ?
C241 C240 C243 119.8(10) . . ?
C243 C240 C61 120.1(10) . . ?
C240 C241 H241 119.4 . . ?
C240 C241 C1_5 121.3(10) . . ?
C1_5 C241 H241 119.4 . . ?
C83 C84 H84 126.9 . . ?
C85 C84 C83 106.2(8) . . ?
C85 C84 H84 126.9 . . ?
C273 C270 C82 119.4(7) . . ?
C273 C270 C271 118.3(8) . . ?
C271 C270 C82 122.2(7) . . ?
C230 C231 H231 119.8 . . ?
C1_18 C231 C230 120.4(9) . . ?
C1_18 C231 H231 119.8 . . ?
C200 C203 H203 118.3 . . ?
C200 C203 C1_7 123.3(8) . . ?
C1_7 C203 H203 118.3 . . ?
C67 C68 H68 125.3 . . ?
C69 C68 C67 109.4(8) . . ?
C69 C68 H68 125.3 . . ?
C86 C85 H85 125.6 . . ?
C84 C85 C86 108.7(8) . . ?
C84 C85 H85 125.6 . . ?
N5 C31 C30 125.1(9) . . ?
N5 C31 C32 111.4(9) . . ?
C32 C31 C30 123.5(11) . . ?
C610 C611 C55 170.4(9) . . ?
C600 C601 C601 172.1(6) . 11_565 ?
C16 C17 H17 125.3 . . ?
C18 C17 C16 109.5(8) . . ?
C18 C17 H17 125.3 . . ?
C230 C233 H233 120.0 . . ?
C230 C233 C1_16 119.9(9) . . ?
C1_16 C233 H233 120.0 . . ?
C240 C243 H243 119.9 . . ?
C1_6 C243 C240 120.2(10) . . ?
C1_6 C243 H243 119.9 . . ?
C59 C58 H58 126.8 . . ?
C57 C58 C59 106.4(8) . . ?
C57 C58 H58 126.8 . . ?
C70 C71 C250 117.9(6) 12_665 . ?
C70 C71 C250 117.9(6) . . ?
C70 C71 C70 124.0(13) 12_665 . ?
C270 C273 H273 119.0 . . ?
C270 C273 C1_20 121.9(8) . . ?
C1_20 C273 H273 119.0 . . ?
N7 C41 C40 124.4(10) . . ?
N7 C41 C42 111.5(8) . . ?
C42 C41 C40 124.1(10) . . ?
C251 C250 C71 120.0(14) . . ?
C251 C250 C253 119.1(13) . . ?
C253 C250 C71 121.0(15) . . ?
C250 C251 H251 119.1 . . ?
C1_13 C251 C250 121.8(14) . . ?
C1_13 C251 H251 119.1 . . ?
C1_12 C252 H252 119.3 . . ?
C1_12 C252 C1_13 121.3(13) . . ?
C1_13 C252 H252 119.3 . . ?
C250 C253 H253 120.3 . . ?
C1_12 C253 C250 119.4(13) . . ?
C1_12 C253 H253 120.3 . . ?
C56 C57 H57 127.1 . . ?
C58 C57 C56 105.8(7) . . ?
C58 C57 H57 127.1 . . ?
C29 C28 H28 126.3 . . ?
C102 C28 C29 107.4(8) . . ?
C102 C28 H28 126.3 . . ?
C280 C281 H281 119.5 . . ?
C280 C281 C1_4 121.0(8) . . ?
C1_4 C281 H281 119.5 . . ?
N12 C70 C71 125.7(9) . . ?
N12 C70 C69 108.9(8) . . ?
C71 C70 C69 125.2(10) . . ?
C1_16 C232 H232 118.5 . . ?
C1_16 C232 C1_18 122.9(9) . . ?
C1_18 C232 H232 118.5 . . ?
C213 C210 C20 117.8(7) . . ?
C211 C210 C20 123.0(6) . . ?
C211 C210 C213 119.3(9) . . ?
C73 C74 H74 127.3 . . ?
C75 C74 C73 105.5(8) . . ?
C75 C74 H74 127.3 . . ?
C23 C22 C21 107.6(9) . . ?
C23 C22 H22 126.2 . . ?
C21 C22 H22 126.2 . . ?
N5 C34 C35 124.2(11) . . ?
N5 C34 C33 107.1(10) . . ?
C33 C34 C35 128.7(9) . . ?
C601 C600 C15 170.3(10) . . ?
C200 C201 H201 119.6 . . ?
C1_14 C201 C200 120.9(10) . . ?
C1_14 C201 H201 119.6 . . ?
C1 C79 C78 109.0(8) . . ?
C1 C79 H79 125.5 . . ?
C78 C79 H79 125.5 . . ?
C612 C613 C613 170.2(6) . 11_565 ?
C260 C263 H263 119.8 . . ?
C1_17 C263 C260 120.4(8) . . ?
C1_17 C263 H263 119.8 . . ?
N6 C39 C40 128.6(9) . . ?
N6 C39 C38 109.5(10) . . ?
C40 C39 C38 121.7(12) . . ?
C611 C610 C609 172.5(9) . . ?
C613 C612 C77 172.7(10) . . ?
C65 C64 H64 126.3 . . ?
C63 C64 C65 107.3(8) . . ?
C63 C64 H64 126.3 . . ?
C62 C63 H63 125.1 . . ?
C64 C63 C62 109.8(9) . . ?
C64 C63 H63 125.1 . . ?
C605 C604 C35 170.8(11) . . ?
C609 C608 C66 174.8(10) . . ?
C34 C33 H33 124.5 . . ?
C32 C33 C34 110.9(10) . . ?
C32 C33 H33 124.5 . . ?
C41 C40 C290 117.5(10) . . ?
C39 C40 C41 122.9(11) . . ?
C39 C40 C290 119.6(9) . . ?
C43 C42 C41 105.7(10) . . ?
C43 C42 H42 127.1 . . ?
C41 C42 H42 127.1 . . ?
C270 C271 H271 119.6 . . ?
C1_10 C271 C270 120.9(9) . . ?
C1_10 C271 H271 119.6 . . ?
C608 C609 C610 171.0(10) . . ?
C210 C213 H213 119.1 . . ?
C1_1 C213 C210 121.8(7) . . ?
C1_1 C213 H213 119.1 . . ?
C68 C69 C70 106.8(9) . . ?
C68 C69 H69 126.6 . . ?
C70 C69 H69 126.6 . . ?
C293 C290 C40 122.5(9) . . ?
C291 C290 C293 120.1(10) . . ?
C291 C290 C40 117.5(10) . . ?
C210 C211 H211 119.0 . . ?
C1_15 C211 C210 122.1(10) . . ?
C1_15 C211 H211 119.0 . . ?
C290 C291 H291 119.8 . . ?
C290 C291 C1_9 120.5(10) . . ?
C1_9 C291 H291 119.8 . . ?
C1_7 C202 H202 117.0 . . ?
C1_14 C202 H202 117.0 . . ?
C1_14 C202 C1_7 126.0(11) . . ?
N300 C300 H300 121.3 . . ?
N300 C300 C301 117.4(8) . . ?
C301 C300 H300 121.3 . . ?
C39 C38 H38 127.6 . . ?
C37 C38 C39 104.8(11) . . ?
C37 C38 H38 127.6 . . ?
C31 C32 H32 127.8 . . ?
C33 C32 C31 104.4(11) . . ?
C33 C32 H32 127.8 . . ?
C1_11 C262 H262 118.6 . . ?
C1_11 C262 C1_17 122.8(8) . . ?
C1_17 C262 H262 118.6 . . ?
C604 C605 C605 169.0(8) . 11_565 ?
C36 C37 H37 125.6 . . ?
C38 C37 C36 108.8(10) . . ?
C38 C37 H37 125.6 . . ?
C1_4 C282 H282 117.9 . . ?
C1_4 C282 C1_8 124.2(9) . . ?
C1_8 C282 H282 117.9 . . ?
C420 C421 H421 119.2 . . ?
C420 C421 C422 121.6(8) . . ?
C422 C421 H421 119.2 . . ?
C1_10 C272 H272 119.5 . . ?
C1_20 C272 H272 119.5 . . ?
C1_20 C272 C1_10 121.0(9) . . ?
N310 C330 H330 120.9 . . ?
N310 C330 C331 118.3(8) . . ?
C331 C330 H330 120.9 . . ?
N300 C304 H304 122.2 . . ?
N300 C304 C303 115.5(8) . . ?
C303 C304 H304 122.2 . . ?
C1_1 C212 H212 117.1 . . ?
C1_1 C212 C1_15 125.9(10) . . ?
C1_15 C212 H212 117.1 . . ?
C1_9 C292 H292 119.3 . . ?
C1_19 C292 H292 119.3 . . ?
C1_19 C292 C1_9 121.4(10) . . ?
N340 C414 H414 122.8 . . ?
N340 C414 C413 114.4(8) . . ?
C413 C414 H414 122.8 . . ?
N340 C410 H410 122.1 . . ?
N340 C410 C411 115.8(8) . . ?
C411 C410 H410 122.1 . . ?
C423 C424 H424 119.1 . . ?
C423 C424 C425 121.8(9) . . ?
C425 C424 H424 119.1 . . ?
C302 C303 C304 129.4(9) . . ?
C302 C303 H303 115.3 . . ?
C304 C303 H303 115.3 . . ?
C302 C301 C300 127.1(8) . . ?
C302 C301 H301 116.4 . . ?
C300 C301 H301 116.4 . . ?
C332 C331 C330 126.7(9) . . ?
C332 C331 H331 116.7 . . ?
C330 C331 H331 116.7 . . ?
N310 C334 H334 121.7 . . ?
N310 C334 C333 116.6(8) . . ?
C333 C334 H334 121.7 . . ?
C420 C425 C424 118.5(8) . . ?
C420 C425 H425 120.8 . . ?
C424 C425 H425 120.8 . . ?
C412 C413 C414 128.7(9) . . ?
C412 C413 H413 115.6 . . ?
C414 C413 H413 115.6 . . ?
C343 C344 H344 120.0 . . ?
C343 C344 C345 120.0 . . ?
C345 C344 H344 120.0 . . ?
C344 C343 C350 118.9(6) . . ?
C342 C343 C350 121.1(6) . . ?
C342 C343 C344 120.0 . . ?
C343 C342 H342 120.0 . . ?
C341 C342 C343 120.0 . . ?
C341 C342 H342 120.0 . . ?
C342 C341 H341 120.0 . . ?
C342 C341 C340 120.0 . . ?
C340 C341 H341 120.0 . . ?
C341 C340 C332 117.7(6) . . ?
C345 C340 C332 122.3(6) . . ?
C345 C340 C341 120.0 . . ?
C344 C345 H345 120.0 . . ?
C340 C345 C344 120.0 . . ?
C340 C345 H345 120.0 . . ?
C332 C333 C334 129.1(9) . . ?
C332 C333 H333 115.5 . . ?
C334 C333 H333 115.5 . . ?
C423 C422 C421 118.9(8) . . ?
C423 C422 H422 120.6 . . ?
C421 C422 H422 120.6 . . ?
C412 C411 C410 129.6(8) . . ?
C412 C411 H411 115.2 . . ?
C410 C411 H411 115.2 . . ?
C213 C1_1 C2_1 117.6(7) . . ?
C212 C1_1 C213 115.6(8) . . ?
C212 C1_1 C2_1 126.8(9) . . ?
C1_1 C2_1 C3_1 117.9(10) . . ?
C4_1 C2_1 C1_1 107.0(9) . . ?
C4_1 C2_1 C3_1 103.3(10) . . ?
C5_1 C2_1 C1_1 109.0(9) . . ?
C5_1 C2_1 C3_1 102.7(10) . . ?
C5_1 C2_1 C4_1 117.3(11) . . ?
C2_1 C3_1 H3A_1 109.5 . . ?
C2_1 C3_1 H3B_1 109.5 . . ?
C2_1 C3_1 H3C_1 109.5 . . ?
H3A_1 C3_1 H3B_1 109.5 . . ?
H3A_1 C3_1 H3C_1 109.5 . . ?
H3B_1 C3_1 H3C_1 109.5 . . ?
C2_1 C4_1 H4A_1 109.5 . . ?
C2_1 C4_1 H4B_1 109.5 . . ?
C2_1 C4_1 H4C_1 109.5 . . ?
H4A_1 C4_1 H4B_1 109.5 . . ?
H4A_1 C4_1 H4C_1 109.5 . . ?
H4B_1 C4_1 H4C_1 109.5 . . ?
C2_1 C5_1 H5A_1 109.5 . . ?
C2_1 C5_1 H5B_1 109.5 . . ?
C2_1 C5_1 H5C_1 109.5 . . ?
H5A_1 C5_1 H5B_1 109.5 . . ?
H5A_1 C5_1 H5C_1 109.5 . . ?
H5B_1 C5_1 H5C_1 109.5 . . ?
C223 C1_2 C2_2 118.3(7) . . ?
C222 C1_2 C223 118.3(8) . . ?
C222 C1_2 C2_2 123.4(8) . . ?
C3_2 C2_2 C1_2 111.7(4) . . ?
C3_2 C2_2 C4_2 107.6(4) . . ?
C3_2 C2_2 C4_2 107.6(4) . 10_655 ?
C4_2 C2_2 C1_2 111.0(4) . . ?
C4_2 C2_2 C1_2 111.0(4) 10_655 . ?
C4_2 C2_2 C4_2 107.7(8) . 10_655 ?
C2_2 C3_2 H3A_2 109.8(3) . . ?
C2_2 C3_2 H3B_2 109.8(3) . . ?
H3A_2 C3_2 H3B_2 109.437(17) . . ?
C2_2 C4_2 H4A_2 109.5 . . ?
C2_2 C4_2 H4B_2 109.5 . . ?
C2_2 C4_2 H4C_2 109.5 . . ?
H4A_2 C4_2 H4B_2 109.5 . . ?
H4A_2 C4_2 H4C_2 109.5 . . ?
H4B_2 C4_2 H4C_2 109.5 . . ?
C222 C1_3 C221 117.5(8) . . ?
C222 C1_3 C2_3 124.4(8) . . ?
C221 C1_3 C2_3 118.1(7) . . ?
C3_3 C2_3 C1_3 109.7(4) . . ?
C3_3 C2_3 C4_3 108.8(4) . 10_655 ?
C3_3 C2_3 C4_3 108.8(4) . . ?
C4_3 C2_3 C1_3 109.0(4) 10_655 . ?
C4_3 C2_3 C1_3 109.0(4) . . ?
C4_3 C2_3 C4_3 111.6(8) 10_655 . ?
C2_3 C3_3 H3A_3 110.0(3) . . ?
C2_3 C3_3 H3B_3 110.0(3) . . ?
H3A_3 C3_3 H3B_3 109.438(17) . . ?
C2_3 C4_3 H4A_3 109.5 . . ?
C2_3 C4_3 H4B_3 109.5 . . ?
C2_3 C4_3 H4C_3 109.5 . . ?
H4A_3 C4_3 H4B_3 109.5 . . ?
H4A_3 C4_3 H4C_3 109.5 . . ?
H4B_3 C4_3 H4C_3 109.5 . . ?
C281 C1_4 C2_4 122.6(9) . . ?
C282 C1_4 C281 117.1(8) . . ?
C282 C1_4 C2_4 120.3(10) . . ?
C3_4 C2_4 C1_4 113.2(11) . . ?
C3_4 C2_4 C4_4 107.8(12) . . ?
C4_4 C2_4 C1_4 109.2(10) . . ?
C5_4 C2_4 C1_4 113.1(10) . . ?
C5_4 C2_4 C3_4 106.7(12) . . ?
C5_4 C2_4 C4_4 106.6(12) . . ?
C2_4 C3_4 H3A_4 109.5 . . ?
C2_4 C3_4 H3B_4 109.5 . . ?
C2_4 C3_4 H3C_4 109.5 . . ?
H3A_4 C3_4 H3B_4 109.5 . . ?
H3A_4 C3_4 H3C_4 109.5 . . ?
H3B_4 C3_4 H3C_4 109.5 . . ?
C2_4 C4_4 H4A_4 109.5 . . ?
C2_4 C4_4 H4B_4 109.5 . . ?
C2_4 C4_4 H4C_4 109.5 . . ?
H4A_4 C4_4 H4B_4 109.5 . . ?
H4A_4 C4_4 H4C_4 109.5 . . ?
H4B_4 C4_4 H4C_4 109.5 . . ?
C2_4 C5_4 H5A_4 109.5 . . ?
C2_4 C5_4 H5B_4 109.5 . . ?
C2_4 C5_4 H5C_4 109.5 . . ?
H5A_4 C5_4 H5B_4 109.5 . . ?
H5A_4 C5_4 H5C_4 109.5 . . ?
H5B_4 C5_4 H5C_4 109.5 . . ?
C242 C1_5 C241 117.8(9) . . ?
C242 C1_5 C2_5 122.2(8) . . ?
C241 C1_5 C2_5 119.9(8) . . ?
C1_5 C2_5 C4_5 109.2(4) . 12_665 ?
C1_5 C2_5 C4_5 109.2(4) . . ?
C3_5 C2_5 C1_5 113.2(5) . . ?
C3_5 C2_5 C4_5 108.4(4) . 12_665 ?
C3_5 C2_5 C4_5 108.4(4) . . ?
C4_5 C2_5 C4_5 108.4(8) . 12_665 ?
C2_5 C3_5 H3A_5 109.1(3) . . ?
C2_5 C3_5 H3B_5 109.1(3) . . ?
H3A_5 C3_5 H3B_5 109.438(16) . . ?
C2_5 C4_5 H4A_5 109.5 . . ?
C2_5 C4_5 H4B_5 109.5 . . ?
C2_5 C4_5 H4C_5 109.5 . . ?
H4A_5 C4_5 H4B_5 109.5 . . ?
H4A_5 C4_5 H4C_5 109.5 . . ?
H4B_5 C4_5 H4C_5 109.5 . . ?
C242 C1_6 C2_6 119.2(8) . . ?
C243 C1_6 C242 119.9(9) . . ?
C243 C1_6 C2_6 120.9(8) . . ?
C1_6 C2_6 C3_6 108.8(5) . 12_665 ?
C1_6 C2_6 C3_6 108.8(5) . . ?
C3_6 C2_6 C3_6 112.7(10) . 12_665 ?
C4_6 C2_6 C1_6 113.8(5) . . ?
C4_6 C2_6 C3_6 106.4(5) . . ?
C4_6 C2_6 C3_6 106.4(5) . 12_665 ?
C2_6 C3_6 H3A_6 109.5 . . ?
C2_6 C3_6 H3B_6 109.5 . . ?
C2_6 C3_6 H3C_6 109.5 . . ?
H3A_6 C3_6 H3B_6 109.5 . . ?
H3A_6 C3_6 H3C_6 109.5 . . ?
H3B_6 C3_6 H3C_6 109.5 . . ?
C2_6 C4_6 H4A_6 113.5(2) . . ?
C2_6 C4_6 H4B_6 113.5(2) . . ?
H4A_6 C4_6 H4B_6 109.438(17) . . ?
C203 C1_7 C2_7 121.8(8) . . ?
C202 C1_7 C203 114.4(9) . . ?
C202 C1_7 C2_7 123.7(9) . . ?
C1_7 C2_7 C4_7 109.7(7) . . ?
C1_7 C2_7 C5_7 107.6(7) . . ?
C3_7 C2_7 C1_7 113.2(8) . . ?
C3_7 C2_7 C4_7 108.0(8) . . ?
C3_7 C2_7 C5_7 110.3(8) . . ?
C5_7 C2_7 C4_7 107.9(7) . . ?
C2_7 C3_7 H3A_7 109.5 . . ?
C2_7 C3_7 H3B_7 109.5 . . ?
C2_7 C3_7 H3C_7 109.5 . . ?
H3A_7 C3_7 H3B_7 109.5 . . ?
H3A_7 C3_7 H3C_7 109.5 . . ?
H3B_7 C3_7 H3C_7 109.5 . . ?
C2_7 C4_7 H4A_7 109.5 . . ?
C2_7 C4_7 H4B_7 109.5 . . ?
C2_7 C4_7 H4C_7 109.5 . . ?
H4A_7 C4_7 H4B_7 109.5 . . ?
H4A_7 C4_7 H4C_7 109.5 . . ?
H4B_7 C4_7 H4C_7 109.5 . . ?
C2_7 C5_7 H5A_7 109.5 . . ?
C2_7 C5_7 H5B_7 109.5 . . ?
C2_7 C5_7 H5C_7 109.5 . . ?
H5A_7 C5_7 H5B_7 109.5 . . ?
H5A_7 C5_7 H5C_7 109.5 . . ?
H5B_7 C5_7 H5C_7 109.5 . . ?
C283 C1_8 C2_8 122.0(8) . . ?
C282 C1_8 C283 116.7(8) . . ?
C282 C1_8 C2_8 121.2(9) . . ?
C3_8 C2_8 C1_8 114.2(8) . . ?
C4_8 C2_8 C1_8 111.2(7) . . ?
C4_8 C2_8 C3_8 105.3(8) . . ?
C4_8 C2_8 C5_8 109.1(8) . . ?
C5_8 C2_8 C1_8 109.2(7) . . ?
C5_8 C2_8 C3_8 107.5(8) . . ?
C2_8 C3_8 H3A_8 109.5 . . ?
C2_8 C3_8 H3B_8 109.5 . . ?
C2_8 C3_8 H3C_8 109.5 . . ?
H3A_8 C3_8 H3B_8 109.5 . . ?
H3A_8 C3_8 H3C_8 109.5 . . ?
H3B_8 C3_8 H3C_8 109.5 . . ?
C2_8 C4_8 H4A_8 109.5 . . ?
C2_8 C4_8 H4B_8 109.5 . . ?
C2_8 C4_8 H4C_8 109.5 . . ?
H4A_8 C4_8 H4B_8 109.5 . . ?
H4A_8 C4_8 H4C_8 109.5 . . ?
H4B_8 C4_8 H4C_8 109.5 . . ?
C2_8 C5_8 H5A_8 109.5 . . ?
C2_8 C5_8 H5B_8 109.5 . . ?
C2_8 C5_8 H5C_8 109.5 . . ?
H5A_8 C5_8 H5B_8 109.5 . . ?
H5A_8 C5_8 H5C_8 109.5 . . ?
H5B_8 C5_8 H5C_8 109.5 . . ?
C291 C1_9 C2_9 123.4(10) . . ?
C292 C1_9 C291 118.8(9) . . ?
C292 C1_9 C2_9 117.7(10) . . ?
C1_9 C2_9 C3_9 110.2(9) . . ?
C1_9 C2_9 C4_9 112.2(10) . . ?
C1_9 C2_9 C5_9 115.3(10) . . ?
C3_9 C2_9 C4_9 106.0(11) . . ?
C5_9 C2_9 C3_9 108.5(10) . . ?
C5_9 C2_9 C4_9 104.0(11) . . ?
C2_9 C3_9 H3A_9 109.5 . . ?
C2_9 C3_9 H3B_9 109.5 . . ?
C2_9 C3_9 H3C_9 109.5 . . ?
H3A_9 C3_9 H3B_9 109.5 . . ?
H3A_9 C3_9 H3C_9 109.5 . . ?
H3B_9 C3_9 H3C_9 109.5 . . ?
C2_9 C4_9 H4A_9 109.5 . . ?
C2_9 C4_9 H4B_9 109.5 . . ?
C2_9 C4_9 H4C_9 109.5 . . ?
H4A_9 C4_9 H4B_9 109.5 . . ?
H4A_9 C4_9 H4C_9 109.5 . . ?
H4B_9 C4_9 H4C_9 109.5 . . ?
C2_9 C5_9 H5A_9 109.5 . . ?
C2_9 C5_9 H5B_9 109.5 . . ?
C2_9 C5_9 H5C_9 109.5 . . ?
H5A_9 C5_9 H5B_9 109.5 . . ?
H5A_9 C5_9 H5C_9 109.5 . . ?
H5B_9 C5_9 H5C_9 109.5 . . ?
C271 C1_10 C2_10 123.4(10) . . ?
C272 C1_10 C271 119.1(9) . . ?
C272 C1_10 C2_10 117.5(10) . . ?
C3_10 C2_10 C1_10 111.5(10) . . ?
C3_10 C2_10 C4_10 108.6(12) . . ?
C3_10 C2_10 C5_10 111.2(13) . . ?
C4_10 C2_10 C1_10 111.6(12) . . ?
C5_10 C2_10 C1_10 112.1(10) . . ?
C5_10 C2_10 C4_10 101.4(12) . . ?
C2_10 C3_10 H3A_10 109.5 . . ?
C2_10 C3_10 H3B_10 109.5 . . ?
C2_10 C3_10 H3C_10 109.5 . . ?
H3A_10 C3_10 H3B_10 109.5 . . ?
H3A_10 C3_10 H3C_10 109.5 . . ?
H3B_10 C3_10 H3C_10 109.5 . . ?
C2_10 C4_10 H4A_10 109.5 . . ?
C2_10 C4_10 H4B_10 109.5 . . ?
C2_10 C4_10 H4C_10 109.5 . . ?
H4A_10 C4_10 H4B_10 109.5 . . ?
H4A_10 C4_10 H4C_10 109.5 . . ?
H4B_10 C4_10 H4C_10 109.5 . . ?
C2_10 C5_10 H5A_10 109.5 . . ?
C2_10 C5_10 H5B_10 109.5 . . ?
C2_10 C5_10 H5C_10 109.5 . . ?
H5A_10 C5_10 H5B_10 109.5 . . ?
H5A_10 C5_10 H5C_10 109.5 . . ?
H5B_10 C5_10 H5C_10 109.5 . . ?
C261 C1_11 C2_11 118.6(7) . . ?
C262 C1_11 C261 117.7(7) . . ?
C262 C1_11 C2_11 123.6(8) . . ?
C3_11 C2_11 C1_11 109.2(7) . . ?
C3_11 C2_11 C5_11 110.5(8) . . ?
C4_11 C2_11 C1_11 111.9(8) . . ?
C4_11 C2_11 C3_11 107.5(8) . . ?
C4_11 C2_11 C5_11 106.9(8) . . ?
C5_11 C2_11 C1_11 110.9(7) . . ?
C2_11 C3_11 H3A_11 109.5 . . ?
C2_11 C3_11 H3B_11 109.5 . . ?
C2_11 C3_11 H3C_11 109.5 . . ?
H3A_11 C3_11 H3B_11 109.5 . . ?
H3A_11 C3_11 H3C_11 109.5 . . ?
H3B_11 C3_11 H3C_11 109.5 . . ?
C2_11 C4_11 H4A_11 109.5 . . ?
C2_11 C4_11 H4B_11 109.5 . . ?
C2_11 C4_11 H4C_11 109.5 . . ?
H4A_11 C4_11 H4B_11 109.5 . . ?
H4A_11 C4_11 H4C_11 109.5 . . ?
H4B_11 C4_11 H4C_11 109.5 . . ?
C2_11 C5_11 H5A_11 109.5 . . ?
C2_11 C5_11 H5B_11 109.5 . . ?
C2_11 C5_11 H5C_11 109.5 . . ?
H5A_11 C5_11 H5B_11 109.5 . . ?
H5A_11 C5_11 H5C_11 109.5 . . ?
H5B_11 C5_11 H5C_11 109.5 . . ?
C252 C1_12 C253 120.1(13) . . ?
C252 C1_12 C2_12 109.5(14) . . ?
C253 C1_12 C2_12 130.4(15) . . ?
C1_12 C2_12 C3_12 114.3(17) . . ?
C1_12 C2_12 C5_12 113.9(14) . . ?
C3_12 C2_12 C5_12 102.1(14) . . ?
C4_12 C2_12 C1_12 108.5(15) . . ?
C4_12 C2_12 C3_12 111.4(15) . . ?
C4_12 C2_12 C5_12 106.4(16) . . ?
C2_12 C3_12 H3A_12 109.5 . . ?
C2_12 C3_12 H3B_12 109.5 . . ?
C2_12 C3_12 H3C_12 109.5 . . ?
H3A_12 C3_12 H3B_12 109.5 . . ?
H3A_12 C3_12 H3C_12 109.5 . . ?
H3B_12 C3_12 H3C_12 109.5 . . ?
C2_12 C4_12 H4A_12 109.5 . . ?
C2_12 C4_12 H4B_12 109.5 . . ?
C2_12 C4_12 H4C_12 109.5 . . ?
H4A_12 C4_12 H4B_12 109.5 . . ?
H4A_12 C4_12 H4C_12 109.5 . . ?
H4B_12 C4_12 H4C_12 109.5 . . ?
C2_12 C5_12 H5A_12 109.5 . . ?
C2_12 C5_12 H5B_12 109.5 . . ?
C2_12 C5_12 H5C_12 109.5 . . ?
H5A_12 C5_12 H5B_12 109.5 . . ?
H5A_12 C5_12 H5C_12 109.5 . . ?
H5B_12 C5_12 H5C_12 109.5 . . ?
C251 C1_13 C252 118.3(13) . . ?
C251 C1_13 C2_13 121.0(15) . . ?
C252 C1_13 C2_13 120.1(15) . . ?
C1_13 C2_13 C3_13 112.3(14) . . ?
C1_13 C2_13 C4_13 113.2(15) . . ?
C1_13 C2_13 C5_13 111.1(15) . . ?
C3_13 C2_13 C4_13 105.9(15) . . ?
C5_13 C2_13 C3_13 108.3(16) . . ?
C5_13 C2_13 C4_13 105.7(15) . . ?
C2_13 C3_13 H3A_13 109.5 . . ?
C2_13 C3_13 H3B_13 109.5 . . ?
C2_13 C3_13 H3C_13 109.5 . . ?
H3A_13 C3_13 H3B_13 109.5 . . ?
H3A_13 C3_13 H3C_13 109.5 . . ?
H3B_13 C3_13 H3C_13 109.5 . . ?
C2_13 C4_13 H4A_13 109.5 . . ?
C2_13 C4_13 H4B_13 109.5 . . ?
C2_13 C4_13 H4C_13 109.5 . . ?
H4A_13 C4_13 H4B_13 109.5 . . ?
H4A_13 C4_13 H4C_13 109.5 . . ?
H4B_13 C4_13 H4C_13 109.5 . . ?
C2_13 C5_13 H5A_13 109.5 . . ?
C2_13 C5_13 H5B_13 109.5 . . ?
C2_13 C5_13 H5C_13 109.5 . . ?
H5A_13 C5_13 H5B_13 109.5 . . ?
H5A_13 C5_13 H5C_13 109.5 . . ?
H5B_13 C5_13 H5C_13 109.5 . . ?
C201 C1_14 C2_14 118.9(11) . . ?
C202 C1_14 C201 117.1(9) . . ?
C202 C1_14 C2_14 123.9(12) . . ?
C1_14 C2_14 C3_14 115.1(10) . . ?
C4_14 C2_14 C1_14 111.6(10) . . ?
C4_14 C2_14 C3_14 98.7(11) . . ?
C5_14 C2_14 C1_14 107.6(9) . . ?
C5_14 C2_14 C3_14 106.8(11) . . ?
C5_14 C2_14 C4_14 116.9(12) . . ?
C2_14 C3_14 H3A_14 109.5 . . ?
C2_14 C3_14 H3B_14 109.5 . . ?
C2_14 C3_14 H3C_14 109.5 . . ?
H3A_14 C3_14 H3B_14 109.5 . . ?
H3A_14 C3_14 H3C_14 109.5 . . ?
H3B_14 C3_14 H3C_14 109.5 . . ?
C2_14 C4_14 H4A_14 109.5 . . ?
C2_14 C4_14 H4B_14 109.5 . . ?
C2_14 C4_14 H4C_14 109.5 . . ?
H4A_14 C4_14 H4B_14 109.5 . . ?
H4A_14 C4_14 H4C_14 109.5 . . ?
H4B_14 C4_14 H4C_14 109.5 . . ?
C2_14 C5_14 H5A_14 109.5 . . ?
C2_14 C5_14 H5B_14 109.5 . . ?
C2_14 C5_14 H5C_14 109.5 . . ?
H5A_14 C5_14 H5B_14 109.5 . . ?
H5A_14 C5_14 H5C_14 109.5 . . ?
H5B_14 C5_14 H5C_14 109.5 . . ?
C211 C1_15 C212 115.3(10) . . ?
C211 C1_15 C2_15 119.8(9) . . ?
C212 C1_15 C2_15 124.7(9) . . ?
C1_15 C2_15 C4_15 110.3(12) . . ?
C3_15 C2_15 C1_15 116.5(12) . . ?
C3_15 C2_15 C4_15 105.0(12) . . ?
C5_15 C2_15 C1_15 112.6(12) . . ?
C5_15 C2_15 C3_15 103.5(13) . . ?
C5_15 C2_15 C4_15 108.4(13) . . ?
C2_15 C3_15 H3A_15 109.5 . . ?
C2_15 C3_15 H3B_15 109.5 . . ?
C2_15 C3_15 H3C_15 109.5 . . ?
H3A_15 C3_15 H3B_15 109.5 . . ?
H3A_15 C3_15 H3C_15 109.5 . . ?
H3B_15 C3_15 H3C_15 109.5 . . ?
C2_15 C4_15 H4A_15 109.5 . . ?
C2_15 C4_15 H4B_15 109.5 . . ?
C2_15 C4_15 H4C_15 109.5 . . ?
H4A_15 C4_15 H4B_15 109.5 . . ?
H4A_15 C4_15 H4C_15 109.5 . . ?
H4B_15 C4_15 H4C_15 109.5 . . ?
C2_15 C5_15 H5A_15 109.5 . . ?
C2_15 C5_15 H5B_15 109.5 . . ?
C2_15 C5_15 H5C_15 109.5 . . ?
H5A_15 C5_15 H5B_15 109.5 . . ?
H5A_15 C5_15 H5C_15 109.5 . . ?
H5B_15 C5_15 H5C_15 109.5 . . ?
C233 C1_16 C2_16 119.3(9) . . ?
C232 C1_16 C233 118.2(9) . . ?
C232 C1_16 C2_16 122.4(10) . . ?
C3_16 C2_16 C1_16 111.1(13) . . ?
C3_16 C2_16 C4_16 109.8(14) . . ?
C3_16 C2_16 C5_16 103.3(14) . . ?
C4_16 C2_16 C1_16 107.8(11) . . ?
C4_16 C2_16 C5_16 112.4(15) . . ?
C5_16 C2_16 C1_16 112.5(11) . . ?
C2_16 C3_16 H3A_16 109.5 . . ?
C2_16 C3_16 H3B_16 109.5 . . ?
C2_16 C3_16 H3C_16 109.5 . . ?
H3A_16 C3_16 H3B_16 109.5 . . ?
H3A_16 C3_16 H3C_16 109.5 . . ?
H3B_16 C3_16 H3C_16 109.5 . . ?
C2_16 C4_16 H4A_16 109.5 . . ?
C2_16 C4_16 H4B_16 109.5 . . ?
C2_16 C4_16 H4C_16 109.5 . . ?
H4A_16 C4_16 H4B_16 109.5 . . ?
H4A_16 C4_16 H4C_16 109.5 . . ?
H4B_16 C4_16 H4C_16 109.5 . . ?
C2_16 C5_16 H5A_16 109.5 . . ?
C2_16 C5_16 H5B_16 109.5 . . ?
C2_16 C5_16 H5C_16 109.5 . . ?
H5A_16 C5_16 H5B_16 109.5 . . ?
H5A_16 C5_16 H5C_16 109.5 . . ?
H5B_16 C5_16 H5C_16 109.5 . . ?
C263 C1_17 C262 118.2(8) . . ?
C263 C1_17 C2_17 117.3(9) . . ?
C262 C1_17 C2_17 124.5(10) . . ?
C1_17 C2_17 C3_17 113.9(10) . . ?
C1_17 C2_17 C4_17 110.4(11) . . ?
C4_17 C2_17 C3_17 103.0(12) . . ?
C5_17 C2_17 C1_17 113.1(11) . . ?
C5_17 C2_17 C3_17 104.4(12) . . ?
C5_17 C2_17 C4_17 111.5(12) . . ?
C2_17 C3_17 H3A_17 109.5 . . ?
C2_17 C3_17 H3B_17 109.5 . . ?
C2_17 C3_17 H3C_17 109.5 . . ?
H3A_17 C3_17 H3B_17 109.5 . . ?
H3A_17 C3_17 H3C_17 109.5 . . ?
H3B_17 C3_17 H3C_17 109.5 . . ?
C2_17 C4_17 H4A_17 109.5 . . ?
C2_17 C4_17 H4B_17 109.5 . . ?
C2_17 C4_17 H4C_17 109.5 . . ?
H4A_17 C4_17 H4B_17 109.5 . . ?
H4A_17 C4_17 H4C_17 109.5 . . ?
H4B_17 C4_17 H4C_17 109.5 . . ?
C2_17 C5_17 H5A_17 109.5 . . ?
C2_17 C5_17 H5B_17 109.5 . . ?
C2_17 C5_17 H5C_17 109.5 . . ?
H5A_17 C5_17 H5B_17 109.5 . . ?
H5A_17 C5_17 H5C_17 109.5 . . ?
H5B_17 C5_17 H5C_17 109.5 . . ?
C231 C1_18 C2_18 118.4(8) . . ?
C232 C1_18 C231 118.2(8) . . ?
C232 C1_18 C2_18 123.4(8) . . ?
C1_18 C2_18 C4_18 110.3(4) . . ?
C1_18 C2_18 C4_18 110.3(4) . 10_655 ?
C3_18 C2_18 C1_18 112.2(5) . . ?
C3_18 C2_18 C4_18 106.1(4) . 10_655 ?
C3_18 C2_18 C4_18 106.1(4) . . ?
C4_18 C2_18 C4_18 111.6(9) . 10_655 ?
C2_18 C3_18 H3A_18 109.5(3) . . ?
C2_18 C3_18 H3B_18 109.5(2) . . ?
H3A_18 C3_18 H3B_18 109.438(16) . . ?
C2_18 C4_18 H4A_18 109.5 . . ?
C2_18 C4_18 H4B_18 109.5 . . ?
C2_18 C4_18 H4C_18 109.5 . . ?
H4A_18 C4_18 H4B_18 109.5 . . ?
H4A_18 C4_18 H4C_18 109.5 . . ?
H4B_18 C4_18 H4C_18 109.5 . . ?
C293 C1_19 C2_19 118.5(11) . . ?
C292 C1_19 C293 118.7(10) . . ?
C292 C1_19 C2_19 122.8(12) . . ?
C1_19 C2_19 C5_19 112.0(12) . . ?
C3_19 C2_19 C1_19 112.4(12) . . ?
C3_19 C2_19 C5_19 100.8(12) . . ?
C4_19 C2_19 C1_19 108.7(11) . . ?
C4_19 C2_19 C3_19 112.4(14) . . ?
C4_19 C2_19 C5_19 110.4(14) . . ?
C2_19 C3_19 H3A_19 109.5 . . ?
C2_19 C3_19 H3B_19 109.5 . . ?
C2_19 C3_19 H3C_19 109.5 . . ?
H3A_19 C3_19 H3B_19 109.5 . . ?
H3A_19 C3_19 H3C_19 109.5 . . ?
H3B_19 C3_19 H3C_19 109.5 . . ?
C2_19 C4_19 H4A_19 109.5 . . ?
C2_19 C4_19 H4B_19 109.5 . . ?
C2_19 C4_19 H4C_19 109.5 . . ?
H4A_19 C4_19 H4B_19 109.5 . . ?
H4A_19 C4_19 H4C_19 109.5 . . ?
H4B_19 C4_19 H4C_19 109.5 . . ?
C2_19 C5_19 H5A_19 109.5 . . ?
C2_19 C5_19 H5B_19 109.5 . . ?
C2_19 C5_19 H5C_19 109.5 . . ?
H5A_19 C5_19 H5B_19 109.5 . . ?
H5A_19 C5_19 H5C_19 109.5 . . ?
H5B_19 C5_19 H5C_19 109.5 . . ?
C273 C1_20 C2_20 125.0(9) . . ?
C272 C1_20 C273 118.8(8) . . ?
C272 C1_20 C2_20 116.1(9) . . ?
C1_20 C2_20 C4_20 111.8(8) . . ?
C1_20 C2_20 C5_20 111.3(9) . . ?
C3_20 C2_20 C1_20 112.4(9) . . ?
C3_20 C2_20 C4_20 110.9(10) . . ?
C3_20 C2_20 C5_20 104.1(10) . . ?
C4_20 C2_20 C5_20 105.9(9) . . ?
C2_20 C3_20 H3A_20 109.5 . . ?
C2_20 C3_20 H3B_20 109.5 . . ?
C2_20 C3_20 H3C_20 109.5 . . ?
H3A_20 C3_20 H3B_20 109.5 . . ?
H3A_20 C3_20 H3C_20 109.5 . . ?
H3B_20 C3_20 H3C_20 109.5 . . ?
C2_20 C4_20 H4A_20 109.5 . . ?
C2_20 C4_20 H4B_20 109.5 . . ?
C2_20 C4_20 H4C_20 109.5 . . ?
H4A_20 C4_20 H4B_20 109.5 . . ?
H4A_20 C4_20 H4C_20 109.5 . . ?
H4B_20 C4_20 H4C_20 109.5 . . ?
C2_20 C5_20 H5A_20 109.5 . . ?
C2_20 C5_20 H5B_20 109.5 . . ?
C2_20 C5_20 H5C_20 109.5 . . ?
H5A_20 C5_20 H5B_20 109.5 . . ?
H5A_20 C5_20 H5C_20 109.5 . . ?
H5B_20 C5_20 H5C_20 109.5 . . ?

loop_
_geom_torsion_atom_site_label_1
_geom_torsion_atom_site_label_2
_geom_torsion_atom_site_label_3
_geom_torsion_atom_site_label_4
_geom_torsion
_geom_torsion_site_symmetry_1
_geom_torsion_site_symmetry_2
_geom_torsion_site_symmetry_3
_geom_torsion_site_symmetry_4
_geom_torsion_publ_flag
Zn1 N300 C300 C301 179.6(5) . . . . ?
Zn1 N300 C304 C303 -179.6(5) . . . . ?
Zn1 N3 C16 C15 15.1(10) . . . . ?
Zn1 N3 C16 C17 -164.4(5) . . . . ?
Zn1 N3 C19 C18 164.4(5) . . . . ?
Zn1 N3 C19 C20 -16.2(11) . . . . ?
Zn1 N2 C24 C25 -4.2(10) . . . . ?
Zn1 N2 C24 C23 171.6(5) . . . . ?
Zn1 N2 C21 C20 8.9(11) . . . . ?
Zn1 N2 C21 C22 -173.1(5) . . . . ?
Zn1 N1 C26 C25 13.9(9) . . . . ?
Zn1 N1 C26 C102 -166.5(4) . . . . ?
Zn1 N1 C29 C10 -13.1(10) . . . . ?
Zn1 N1 C29 C28 164.3(5) . . . . ?
Zn1 N4 C11 C12 -172.4(5) . . . . ?
Zn1 N4 C11 C10 6.9(11) . . . . ?
Zn1 N4 C14 C15 -6.2(10) . . . . ?
Zn1 N4 C14 C13 172.6(5) . . . . ?
Zn4 N330 C390 C391 -177.2(5) . . . . ?
Zn4 N11 C65 C66 11.5(11) . . . . ?
Zn4 N11 C65 C64 -169.8(6) . . . . ?
Zn4 N11 C62 C61 -3.4(13) . . . . ?
Zn4 N11 C62 C63 169.6(7) . . . . ?
Zn4 N12 C67 C66 -15.0(11) . . . . ?
Zn4 N12 C67 C68 167.3(6) . . . . ?
Zn4 N12 C70 C71 6.5(15) . . . . ?
Zn4 N12 C70 C69 -168.8(6) . . . . ?
Zn5 N340 C414 C413 -176.3(5) . . . . ?
Zn5 N340 C410 C411 176.2(5) . . . . ?
Zn5 N16 C88 C87 11.8(9) . . . . ?
Zn5 N16 C88 C89 -168.6(5) . . . . ?
Zn5 N16 C91 C72 -7.7(10) . . . . ?
Zn5 N16 C91 C90 167.5(4) . . . . ?
Zn5 N14 C81 C82 -12.6(11) . . . . ?
Zn5 N14 C81 C1 166.6(5) . . . . ?
Zn5 N14 C78 C77 13.0(10) . . . . ?
Zn5 N14 C78 C79 -166.3(5) . . . . ?
Zn5 N15 C83 C82 3.0(10) . . . . ?
Zn5 N15 C83 C84 -174.2(5) . . . . ?
Zn5 N15 C86 C87 -5.6(9) . . . . ?
Zn5 N15 C86 C85 174.3(5) . . . . ?
Zn5 N13 C73 C72 10.9(10) . . . . ?
Zn5 N13 C73 C74 -168.8(5) . . . . ?
Zn5 N13 C76 C77 -12.1(10) . . . . ?
Zn5 N13 C76 C75 168.4(5) . . . . ?
Zn3 N320 C360 C361 177.1(5) . . . . ?
Zn3 N9 C51 C52 -170.9(4) . . . . ?
Zn3 N9 C51 C50 9.2(10) . . . . ?
Zn3 N9 C54 C55 -14.8(9) . . . . ?
Zn3 N9 C54 C53 169.0(4) . . . . ?
Zn3 N10 C56 C55 10.0(9) . . . . ?
Zn3 N10 C56 C57 -175.7(4) . . . . ?
Zn3 N10 C59 C60 -1.5(11) . . . . ?
Zn3 N10 C59 C58 177.0(5) . . . . ?
Zn2 N310 C330 C331 -178.9(6) . . . . ?
Zn2 N310 C334 C333 179.1(5) . . . . ?
Zn2 N8 C46 C45 -7.2(9) . . . . ?
Zn2 N8 C46 C47 168.8(5) . . . . ?
Zn2 N8 C49 C48 -169.0(5) . . . . ?
Zn2 N8 C49 C30 8.7(11) . . . . ?
Zn2 N5 C31 C30 -11.9(12) . . . . ?
Zn2 N5 C31 C32 167.4(6) . . . . ?
Zn2 N5 C34 C35 14.0(12) . . . . ?
Zn2 N5 C34 C33 -168.0(6) . . . . ?
Zn2 N6 C36 C35 -11.6(14) . . . . ?
Zn2 N6 C36 C37 168.5(6) . . . . ?
Zn2 N6 C39 C40 6.0(15) . . . . ?
Zn2 N6 C39 C38 -168.2(6) . . . . ?
Zn2 N7 C44 C45 10.3(10) . . . . ?
Zn2 N7 C44 C43 -167.9(5) . . . . ?
Zn2 N7 C41 C40 -11.2(12) . . . . ?
Zn2 N7 C41 C42 167.5(5) . . . . ?
N330 C390 C391 C392 0.00(3) . . . . ?
N340 C414 C413 C412 -0.1(3) . . . . ?
N340 C410 C411 C412 0.1(4) . . . . ?
N300 C300 C301 C302 0.0(3) . . . . ?
N300 C304 C303 C302 -0.1(4) . . . . ?
N16 C88 C87 C86 6.6(12) . . . . ?
N16 C88 C87 C614 -167.5(6) . . . . ?
N16 C88 C89 C90 1.2(8) . . . . ?
N16 C91 C90 C89 0.3(8) . . . . ?
N310 C330 C331 C332 -1.3(9) . . . . ?
N310 C334 C333 C332 0.9(3) . . . . ?
N3 C16 C17 C18 0.9(9) . . . . ?
N3 C19 C18 C17 -1.7(9) . . . . ?
N3 C19 C20 C21 4.8(13) . . . . ?
N3 C19 C20 C210 -177.2(7) . . . . ?
N2 C24 C23 C22 1.6(8) . . . . ?
N2 C21 C20 C19 -0.9(13) . . . . ?
N2 C21 C20 C210 -178.9(7) . . . . ?
N2 C21 C22 C23 3.6(9) . . . . ?
N1 C26 C102 C28 2.8(8) . . . . ?
N1 C29 C28 C102 0.7(8) . . . . ?
N9 C51 C52 C53 2.2(8) . . . . ?
N9 C51 C50 C51 -11.1(15) . . . 10_655 ?
N9 C51 C50 C220 171.1(7) . . . . ?
N14 C81 C1 C79 -1.1(9) . . . . ?
N14 C78 C79 C1 -0.6(10) . . . . ?
N4 C11 C10 C29 2.2(12) . . . . ?
N4 C11 C10 C200 -177.5(7) . . . . ?
N8 C46 C45 C44 -7.5(11) . . . . ?
N8 C46 C45 C606 164.7(6) . . . . ?
N8 C46 C47 C48 0.0(8) . . . . ?
N8 C49 C30 C280 -178.9(7) . . . . ?
N8 C49 C30 C31 0.5(12) . . . . ?
N15 C83 C84 C85 0.7(9) . . . . ?
N15 C86 C85 C84 -0.8(9) . . . . ?
N10 C56 C57 C58 -2.4(8) . . . . ?
N10 C59 C58 C57 -1.8(9) . . . . ?
N13 C73 C74 C75 1.9(9) . . . . ?
N13 C76 C75 C74 -0.2(9) . . . . ?
N11 C65 C64 C63 -2.7(12) . . . . ?
N11 C62 C63 C64 2.5(13) . . . . ?
N5 C31 C32 C33 -1.1(10) . . . . ?
N5 C34 C33 C32 0.6(11) . . . . ?
N6 C36 C35 C34 -2.2(17) . . . . ?
N6 C36 C35 C604 172.0(9) . . . . ?
N6 C36 C37 C38 -1.3(12) . . . . ?
N6 C39 C40 C41 2.3(16) . . . . ?
N6 C39 C40 C290 -177.2(9) . . . . ?
N6 C39 C38 C37 1.4(12) . . . . ?
N12 C67 C68 C69 4.6(11) . . . . ?
N12 C70 C69 C68 0.5(12) . . . . ?
C88 N16 C91 C72 -174.7(7) . . . . ?
C88 N16 C91 C90 0.5(7) . . . . ?
C88 C87 C86 N15 -10.2(11) . . . . ?
C88 C87 C86 C85 169.9(7) . . . . ?
C88 C89 C90 C91 -0.9(9) . . . . ?
C80 C373 C372 C371 179.8(9) . . . . ?
C403 C404 C405 C400 0.0 . . . . ?
C404 C403 C402 C401 0.0 . . . . ?
C404 C403 C381 C80 113.7(10) . . . . ?
C404 C403 C381 C80 -67.2(13) . . . 2_655 ?
C404 C405 C400 C401 0.0 . . . . ?
C404 C405 C400 C392 -174.5(9) . . . . ?
C405 C400 C401 C402 0.0 . . . . ?
C405 C400 C392 C391 62.8(9) . . . 12_665 ?
C405 C400 C392 C391 -114.6(6) . . . . ?
C400 C401 C402 C403 0.0 . . . . ?
C400 C392 C391 C390 178.0(7) . . . . ?
C401 C400 C392 C391 -111.8(6) . . . 12_665 ?
C401 C400 C392 C391 70.8(7) . . . . ?
C402 C403 C404 C405 0.0 . . . . ?
C402 C403 C381 C80 112.2(11) . . . 2_655 ?
C402 C403 C381 C80 -66.9(12) . . . . ?
C25 C26 C102 C28 -177.6(6) . . . . ?
C25 C24 C23 C22 177.4(7) . . . . ?
C46 N8 C49 C48 -2.0(8) . . . . ?
C46 N8 C49 C30 175.7(7) . . . . ?
C46 C45 C44 N7 6.0(12) . . . . ?
C46 C45 C44 C43 -176.0(7) . . . . ?
C320 C320 C313 C312 87.3(6) 12_665 . . . ?
C320 C320 C313 C312 -92.3(6) 11_565 . . . ?
C320 C320 C313 C314 89.5(6) 11_565 . . . ?
C320 C320 C313 C314 -90.9(6) 12_665 . . . ?
C320 C313 C314 C315 178.3(7) . . . . ?
N7 C44 C43 C42 -0.7(9) . . . . ?
N7 C41 C40 C39 0.3(14) . . . . ?
N7 C41 C40 C290 179.8(8) . . . . ?
N7 C41 C42 C43 1.1(10) . . . . ?
C350 C350 C343 C344 -90.3(5) 10_655 . . . ?
C350 C350 C343 C344 89.1(6) 11_565 . . . ?
C350 C350 C343 C342 91.0(6) 10_655 . . . ?
C350 C350 C343 C342 -89.6(6) 11_565 . . . ?
C350 C343 C342 C341 178.7(6) . . . . ?
C430 C430 C423 C424 -88.3(6) 11_565 . . . ?
C430 C430 C423 C424 91.3(6) 12_665 . . . ?
C430 C430 C423 C422 -88.0(6) 12_665 . . . ?
C430 C430 C423 C422 92.4(6) 11_565 . . . ?
C430 C423 C424 C425 -179.4(7) . . . . ?
C430 C423 C422 C421 179.4(7) . . . . ?
C370 C375 C374 C373 0.0 . . . . ?
C370 C362 C361 C360 177.7(7) . . . . ?
C375 C370 C371 C372 0.0 . . . . ?
C375 C370 C362 C361 109.6(6) . . . 10_655 ?
C375 C370 C362 C361 -67.6(8) . . . . ?
C375 C374 C373 C80 -179.8(9) . . . . ?
C375 C374 C373 C372 0.0 . . . . ?
C374 C373 C372 C371 0.0 . . . . ?
C373 C80 C381 C80 -178.4(7) . . . 2_655 ?
C373 C80 C381 C403 0.7(16) . . . . ?
C373 C372 C371 C370 0.0 . . . . ?
C371 C370 C375 C374 0.0 . . . . ?
C371 C370 C362 C361 -67.7(8) . . . 10_655 ?
C371 C370 C362 C361 115.1(5) . . . . ?
C45 C46 C47 C48 175.8(7) . . . . ?
C45 C44 C43 C42 -178.9(7) . . . . ?
C26 N1 C29 C10 -176.3(6) . . . . ?
C26 N1 C29 C28 1.0(7) . . . . ?
C26 C25 C24 N2 -9.6(11) . . . . ?
C26 C25 C24 C23 175.3(7) . . . . ?
C26 C25 C602 C603 66(5) . . . . ?
C26 C102 C28 C29 -2.0(8) . . . . ?
C381 C80 C373 C374 -112.8(10) 3_665 . . . ?
C381 C80 C373 C374 67.6(12) . . . . ?
C381 C80 C373 C372 -112.2(10) . . . . ?
C381 C80 C373 C372 67.4(12) 3_665 . . . ?
C381 C80 C381 C80 2(2) 3_665 . . 2_655 ?
C381 C80 C381 C403 -178.9(7) 3_665 . . . ?
C381 C403 C404 C405 179.4(9) . . . . ?
C381 C403 C402 C401 -179.4(9) . . . . ?
C51 N9 C54 C55 173.8(6) . . . . ?
C51 N9 C54 C53 -2.4(7) . . . . ?
C51 C52 C53 C54 -3.5(8) . . . . ?
C51 C50 C220 C223 89.0(8) . . . . ?
C51 C50 C220 C223 -89.0(7) 10_655 . . . ?
C51 C50 C220 C221 91.0(7) 10_655 . . . ?
C51 C50 C220 C221 -91.0(8) . . . . ?
C87 C88 C89 C90 -179.2(7) . . . . ?
C87 C86 C85 C84 179.1(7) . . . . ?
C24 N2 C21 C20 179.4(7) . . . . ?
C24 N2 C21 C22 -2.5(8) . . . . ?
C24 C25 C26 N1 4.2(11) . . . . ?
C24 C25 C26 C102 -175.3(7) . . . . ?
C24 C25 C602 C603 -110(5) . . . . ?
C24 C23 C22 C21 -3.0(9) . . . . ?
C310 C311 C312 C313 0.0 . . . . ?
C310 C302 C303 C304 -177.5(8) . . . . ?
C310 C302 C301 C300 177.5(8) . . . . ?
C311 C310 C315 C314 0.0 . . . . ?
C311 C310 C302 C303 -131.3(7) . . . . ?
C311 C310 C302 C301 51.6(9) . . . . ?
C311 C312 C313 C320 -178.2(7) . . . . ?
C311 C312 C313 C314 0.0 . . . . ?
C312 C313 C314 C315 0.0 . . . . ?
C313 C314 C315 C310 0.0 . . . . ?
C315 C310 C311 C312 0.0 . . . . ?
C315 C310 C302 C303 50.1(9) . . . . ?
C315 C310 C302 C301 -127.1(7) . . . . ?
C82 C83 C84 C85 -176.5(7) . . . . ?
C82 C81 C1 C79 178.1(8) . . . . ?
C82 C270 C273 C1_20 -176.4(6) . . . . ?
C82 C270 C271 C1_10 176.4(6) . . . . ?
C48 C49 C30 C280 -1.5(11) . . . . ?
C48 C49 C30 C31 178.0(7) . . . . ?
C392 C400 C401 C402 174.6(9) . . . . ?
C390 N330 C390 C391 0.00(7) 12_665 . . . ?
C391 C392 C391 C390 0.00(2) 12_665 . . . ?
C15 C16 C17 C18 -178.6(8) . . . . ?
C55 C56 C57 C58 172.0(7) . . . . ?
C60 C59 C58 C57 176.8(8) . . . . ?
C60 C230 C231 C1_18 180.000(9) . . . . ?
C60 C230 C233 C1_16 180.000(7) . . . . ?
C12 C11 C10 C29 -178.6(7) . . . . ?
C12 C11 C10 C200 1.7(11) . . . . ?
C12 C13 C14 N4 -0.3(9) . . . . ?
C12 C13 C14 C15 178.5(8) . . . . ?
C52 C51 C50 C51 169.1(6) . . . 10_655 ?
C52 C51 C50 C220 -8.7(13) . . . . ?
C52 C53 C54 N9 3.8(8) . . . . ?
C52 C53 C54 C55 -172.3(7) . . . . ?
C602 C25 C26 N1 -170.7(6) . . . . ?
C602 C25 C26 C102 9.8(10) . . . . ?
C602 C25 C24 N2 165.3(6) . . . . ?
C602 C25 C24 C23 -9.9(10) . . . . ?
C11 N4 C14 C15 -177.8(7) . . . . ?
C11 N4 C14 C13 1.0(8) . . . . ?
C11 C12 C13 C14 -0.4(9) . . . . ?
C11 C10 C29 N1 0.9(11) . . . . ?
C11 C10 C29 C28 -176.1(7) . . . . ?
C11 C10 C200 C203 -118.9(9) . . . . ?
C11 C10 C200 C201 62.6(10) . . . . ?
C16 N3 C19 C18 2.2(8) . . . . ?
C16 N3 C19 C20 -178.4(7) . . . . ?
C16 C15 C14 N4 -6.1(13) . . . . ?
C16 C15 C14 C13 175.3(8) . . . . ?
C83 N15 C86 C87 -178.7(6) . . . . ?
C83 N15 C86 C85 1.2(8) . . . . ?
C83 C82 C81 N14 2.4(12) . . . . ?
C83 C82 C81 C1 -176.7(7) . . . . ?
C83 C82 C270 C273 -118.7(6) . . . . ?
C83 C82 C270 C271 65.0(8) . . . . ?
C83 C84 C85 C86 0.0(9) . . . . ?
C423 C424 C425 C420 0.0(4) . . . . ?
C56 N10 C59 C60 -178.3(8) . . . . ?
C56 N10 C59 C58 0.2(8) . . . . ?
C56 C55 C54 N9 -10.4(11) . . . . ?
C56 C55 C54 C53 165.2(7) . . . . ?
C223 C220 C221 C1_3 0.000(9) . . . . ?
C223 C1_2 C2_2 C3_2 180.000(6) . . . . ?
C223 C1_2 C2_2 C4_2 59.9(4) . . . . ?
C223 C1_2 C2_2 C4_2 -59.9(4) . . . 10_655 ?
C77 C76 C75 C74 -179.7(8) . . . . ?
C77 C78 C79 C1 -179.9(8) . . . . ?
C72 C73 C74 C75 -177.8(7) . . . . ?
C72 C91 C90 C89 175.5(7) . . . . ?
C72 C260 C263 C1_17 -178.2(7) . . . . ?
C50 C51 C52 C53 -178.0(8) . . . . ?
C50 C220 C221 C1_3 180.000(4) . . . . ?
C86 N15 C83 C82 176.0(7) . . . . ?
C86 N15 C83 C84 -1.2(8) . . . . ?
C81 N14 C78 C77 179.2(7) . . . . ?
C81 N14 C78 C79 -0.1(8) . . . . ?
C81 C82 C83 N15 2.7(12) . . . . ?
C81 C82 C83 C84 179.4(7) . . . . ?
C81 C82 C270 C273 60.4(8) . . . . ?
C81 C82 C270 C271 -116.0(7) . . . . ?
C81 C1 C79 C78 1.0(10) . . . . ?
C362 C370 C375 C374 -177.3(9) . . . . ?
C362 C370 C371 C372 177.4(9) . . . . ?
C362 C361 C360 N320 0.00(3) . . . . ?
C361 C362 C361 C360 0.00(2) 10_655 . . . ?
C360 N320 C360 C361 0.00(7) 10_655 . . . ?
C10 C29 C28 C102 178.0(7) . . . . ?
C10 C200 C203 C1_7 -179.4(8) . . . . ?
C10 C200 C201 C1_14 179.0(9) . . . . ?
C66 C67 C68 C69 -172.9(9) . . . . ?
C66 C65 C64 C63 176.0(10) . . . . ?
C49 N8 C46 C45 -174.7(7) . . . . ?
C49 N8 C46 C47 1.3(8) . . . . ?
C49 C48 C47 C46 -1.1(8) . . . . ?
C49 C30 C280 C283 -61.4(8) . . . . ?
C49 C30 C280 C281 116.9(7) . . . . ?
C49 C30 C31 N5 1.0(13) . . . . ?
C49 C30 C31 C32 -178.2(8) . . . . ?
C73 N13 C76 C77 -179.2(7) . . . . ?
C73 N13 C76 C75 1.4(8) . . . . ?
C73 C72 C91 N16 -0.2(12) . . . . ?
C73 C72 C91 C90 -174.5(7) . . . . ?
C73 C72 C260 C261 -115.4(6) . . . . ?
C73 C72 C260 C263 63.0(8) . . . . ?
C59 N10 C56 C55 -173.0(7) . . . . ?
C59 N10 C56 C57 1.3(8) . . . . ?
C59 C60 C59 N10 1.3(16) 10_655 . . . ?
C59 C60 C59 C58 -177.1(6) 10_655 . . . ?
C59 C60 C230 C231 93.6(8) 10_655 . . . ?
C59 C60 C230 C231 -93.6(8) . . . . ?
C59 C60 C230 C233 -86.4(8) 10_655 . . . ?
C59 C60 C230 C233 86.4(8) . . . . ?
C59 C58 C57 C56 2.4(8) . . . . ?
C47 C46 C45 C44 177.2(7) . . . . ?
C47 C46 C45 C606 -10.6(10) . . . . ?
C47 C48 C49 N8 2.0(8) . . . . ?
C47 C48 C49 C30 -175.8(7) . . . . ?
C54 N9 C51 C52 0.1(7) . . . . ?
C54 N9 C51 C50 -179.7(7) . . . . ?
C54 C55 C56 N10 12.9(11) . . . . ?
C54 C55 C56 C57 -160.7(7) . . . . ?
C302 C310 C311 C312 -178.6(7) . . . . ?
C302 C310 C315 C314 178.6(8) . . . . ?
C67 N12 C70 C71 177.6(11) . . . . ?
C67 N12 C70 C69 2.2(10) . . . . ?
C67 C66 C65 N11 9.6(13) . . . . ?
C67 C66 C65 C64 -168.9(9) . . . . ?
C67 C68 C69 C70 -3.0(12) . . . . ?
C91 N16 C88 C87 179.4(7) . . . . ?
C91 N16 C88 C89 -1.0(7) . . . . ?
C91 C72 C73 N13 -1.4(12) . . . . ?
C91 C72 C73 C74 178.2(7) . . . . ?
C91 C72 C260 C261 63.8(8) . . . . ?
C91 C72 C260 C263 -117.9(7) . . . . ?
C29 N1 C26 C25 178.1(6) . . . . ?
C29 N1 C26 C102 -2.3(7) . . . . ?
C29 C10 C200 C203 61.4(10) . . . . ?
C29 C10 C200 C201 -117.1(9) . . . . ?
C412 C420 C421 C422 177.4(8) . . . . ?
C412 C420 C425 C424 -177.3(8) . . . . ?
C76 N13 C73 C72 177.7(7) . . . . ?
C76 N13 C73 C74 -2.0(8) . . . . ?
C76 C77 C78 N14 2.0(12) . . . . ?
C76 C77 C78 C79 -178.8(8) . . . . ?
C76 C75 C74 C73 -1.0(9) . . . . ?
C78 N14 C81 C82 -178.5(7) . . . . ?
C78 N14 C81 C1 0.8(8) . . . . ?
C78 C77 C76 N13 -2.5(12) . . . . ?
C78 C77 C76 C75 176.9(8) . . . . ?
C65 N11 C62 C61 -177.1(9) . . . . ?
C65 N11 C62 C63 -4.0(10) . . . . ?
C65 C66 C67 N12 -7.7(13) . . . . ?
C65 C66 C67 C68 169.5(9) . . . . ?
C65 C64 C63 C62 0.1(13) . . . . ?
C44 N7 C41 C40 179.8(8) . . . . ?
C44 N7 C41 C42 -1.5(9) . . . . ?
C44 C43 C42 C41 -0.2(9) . . . . ?
C220 C223 C1_2 C222 0.000(5) . . . . ?
C220 C223 C1_2 C2_2 180.000(5) . . . . ?
C220 C221 C1_3 C222 0.000(11) . . . . ?
C220 C221 C1_3 C2_3 180.000(6) . . . . ?
C261 C260 C263 C1_17 0.2(6) . . . . ?
C261 C1_11 C2_11 C3_11 -75.0(8) . . . . ?
C261 C1_11 C2_11 C4_11 166.2(6) . . . . ?
C261 C1_11 C2_11 C5_11 47.0(9) . . . . ?
C420 C412 C413 C414 -175.4(9) . . . . ?
C420 C412 C411 C410 175.3(9) . . . . ?
C420 C421 C422 C423 0.0(3) . . . . ?
C606 C45 C44 N7 -165.9(7) . . . . ?
C606 C45 C44 C43 12.1(11) . . . . ?
C260 C72 C73 N13 177.7(7) . . . . ?
C260 C72 C73 C74 -2.7(11) . . . . ?
C260 C72 C91 N16 -179.3(6) . . . . ?
C260 C72 C91 C90 6.4(11) . . . . ?
C260 C261 C1_11 C262 0.0(3) . . . . ?
C260 C261 C1_11 C2_11 177.0(6) . . . . ?
C260 C263 C1_17 C262 -0.2(8) . . . . ?
C260 C263 C1_17 C2_17 179.4(9) . . . . ?
C283 C280 C281 C1_4 -0.4(6) . . . . ?
C283 C1_8 C2_8 C3_8 -6.3(9) . . . . ?
C283 C1_8 C2_8 C4_8 -125.4(7) . . . . ?
C283 C1_8 C2_8 C5_8 114.1(8) . . . . ?
C30 C280 C281 C1_4 -178.6(7) . . . . ?
C30 C31 C32 C33 178.2(8) . . . . ?
C280 C283 C1_8 C282 0.1(3) . . . . ?
C280 C283 C1_8 C2_8 -176.3(6) . . . . ?
C280 C30 C31 N5 -179.6(7) . . . . ?
C280 C30 C31 C32 1.3(12) . . . . ?
C280 C281 C1_4 C282 0.3(8) . . . . ?
C280 C281 C1_4 C2_4 -176.1(8) . . . . ?
C222 C1_2 C2_2 C3_2 0.000(4) . . . . ?
C222 C1_2 C2_2 C4_2 120.1(4) . . . 10_655 ?
C222 C1_2 C2_2 C4_2 -120.1(4) . . . . ?
C222 C1_3 C2_3 C3_3 0.000(6) . . . . ?
C222 C1_3 C2_3 C4_3 -119.0(5) . . . . ?
C222 C1_3 C2_3 C4_3 119.0(5) . . . 10_655 ?
C21 N2 C24 C25 -175.2(7) . . . . ?
C21 N2 C24 C23 0.6(7) . . . . ?
C21 C20 C210 C213 -122.1(7) . . . . ?
C21 C20 C210 C211 59.6(9) . . . . ?
C332 C340 C345 C344 -179.7(7) . . . . ?
C36 N6 C39 C40 172.0(10) . . . . ?
C36 N6 C39 C38 -2.2(11) . . . . ?
C36 C35 C34 N5 0.9(16) . . . . ?
C36 C35 C34 C33 -176.5(10) . . . . ?
C19 N3 C16 C15 177.7(7) . . . . ?
C19 N3 C16 C17 -1.8(8) . . . . ?
C19 C18 C17 C16 0.5(9) . . . . ?
C19 C20 C210 C213 59.8(8) . . . . ?
C19 C20 C210 C211 -118.5(7) . . . . ?
C61 C62 C63 C64 175.4(11) . . . . ?
C61 C240 C241 C1_5 180.000(4) . . . . ?
C61 C240 C243 C1_6 180.000(4) . . . . ?
C200 C10 C29 N1 -179.4(7) . . . . ?
C200 C10 C29 C28 3.6(11) . . . . ?
C200 C203 C1_7 C202 0.2(12) . . . . ?
C200 C203 C1_7 C2_7 178.1(7) . . . . ?
C200 C201 C1_14 C202 0.6(15) . . . . ?
C200 C201 C1_14 C2_14 176.8(9) . . . . ?
C13 C12 C11 N4 1.1(9) . . . . ?
C13 C12 C11 C10 -178.2(7) . . . . ?
C230 C60 C59 N10 -170.7(7) . . . . ?
C230 C60 C59 C58 10.9(13) . . . . ?
C230 C231 C1_18 C232 0.000(10) . . . . ?
C230 C231 C1_18 C2_18 180.000(7) . . . . ?
C230 C233 C1_16 C232 0.000(7) . . . . ?
C230 C233 C1_16 C2_16 -177.2(9) . . . . ?
C221 C1_3 C2_3 C3_3 180.000(4) . . . . ?
C221 C1_3 C2_3 C4_3 61.0(4) . . . . ?
C221 C1_3 C2_3 C4_3 -61.0(5) . . . 10_655 ?
C62 N11 C65 C66 -174.7(8) . . . . ?
C62 N11 C65 C64 4.1(9) . . . . ?
C62 C61 C62 N11 -0.6(19) 12_665 . . . ?
C62 C61 C62 C63 -172.4(8) 12_665 . . . ?
C62 C61 C240 C241 92.3(9) 12_665 . . . ?
C62 C61 C240 C241 -92.3(9) . . . . ?
C62 C61 C240 C243 -87.7(9) 12_665 . . . ?
C62 C61 C240 C243 87.7(9) . . . . ?
C242 C1_5 C2_5 C3_5 0.000(3) . . . . ?
C242 C1_5 C2_5 C4_5 120.8(5) . . . 12_665 ?
C242 C1_5 C2_5 C4_5 -120.8(5) . . . . ?
C242 C1_6 C2_6 C3_6 -61.6(6) . . . . ?
C242 C1_6 C2_6 C3_6 61.6(6) . . . 12_665 ?
C242 C1_6 C2_6 C4_6 180.000(2) . . . . ?
C89 C88 C87 C86 -172.9(7) . . . . ?
C89 C88 C87 C614 13.0(11) . . . . ?
C614 C87 C86 N15 163.8(6) . . . . ?
C614 C87 C86 C85 -16.1(11) . . . . ?
C18 C19 C20 C21 -175.9(8) . . . . ?
C18 C19 C20 C210 2.1(12) . . . . ?
C14 N4 C11 C12 -1.3(8) . . . . ?
C14 N4 C11 C10 178.0(7) . . . . ?
C14 C15 C16 N3 1.4(13) . . . . ?
C14 C15 C16 C17 -179.2(8) . . . . ?
C35 C36 C37 C38 178.8(10) . . . . ?
C35 C34 C33 C32 178.4(9) . . . . ?
C20 C21 C22 C23 -178.3(8) . . . . ?
C20 C19 C18 C17 178.8(8) . . . . ?
C20 C210 C213 C1_1 -178.3(6) . . . . ?
C20 C210 C211 C1_15 178.2(6) . . . . ?
C293 C290 C291 C1_9 0.0(3) . . . . ?
C293 C1_19 C2_19 C3_19 -160.4(11) . . . . ?
C293 C1_19 C2_19 C4_19 74.5(14) . . . . ?
C293 C1_19 C2_19 C5_19 -47.8(15) . . . . ?
C240 C61 C62 N11 -175.5(9) . . . . ?
C240 C61 C62 C63 12.7(16) . . . . ?
C240 C241 C1_5 C242 0.000(5) . . . . ?
C240 C241 C1_5 C2_5 180.000(4) . . . . ?
C240 C243 C1_6 C242 0.000(6) . . . . ?
C240 C243 C1_6 C2_6 180.000(3) . . . . ?
C241 C240 C243 C1_6 0.000(5) . . . . ?
C241 C1_5 C2_5 C3_5 180.000(3) . . . . ?
C241 C1_5 C2_5 C4_5 59.2(5) . . . . ?
C241 C1_5 C2_5 C4_5 -59.2(5) . . . 12_665 ?
C270 C82 C83 N15 -178.4(6) . . . . ?
C270 C82 C83 C84 -1.6(11) . . . . ?
C270 C82 C81 N14 -176.6(7) . . . . ?
C270 C82 C81 C1 4.3(11) . . . . ?
C270 C273 C1_20 C272 0.1(6) . . . . ?
C270 C273 C1_20 C2_20 -176.1(7) . . . . ?
C270 C271 C1_10 C272 -0.3(6) . . . . ?
C270 C271 C1_10 C2_10 178.8(8) . . . . ?
C231 C230 C233 C1_16 0.000(5) . . . . ?
C231 C1_18 C2_18 C3_18 180.000(6) . . . . ?
C231 C1_18 C2_18 C4_18 61.9(5) . . . . ?
C231 C1_18 C2_18 C4_18 -61.9(5) . . . 10_655 ?
C203 C200 C201 C1_14 0.5(13) . . . . ?
C203 C1_7 C2_7 C3_7 158.1(8) . . . . ?
C203 C1_7 C2_7 C4_7 37.4(11) . . . . ?
C203 C1_7 C2_7 C5_7 -79.8(10) . . . . ?
C31 N5 C34 C35 -179.2(9) . . . . ?
C31 N5 C34 C33 -1.2(9) . . . . ?
C31 C30 C280 C283 119.1(7) . . . . ?
C31 C30 C280 C281 -62.6(9) . . . . ?
C611 C55 C56 N10 -167.2(7) . . . . ?
C611 C55 C56 C57 19.2(10) . . . . ?
C611 C55 C54 N9 169.7(6) . . . . ?
C611 C55 C54 C53 -14.6(10) . . . . ?
C233 C230 C231 C1_18 0.000(7) . . . . ?
C233 C1_16 C2_16 C3_16 -86.7(13) . . . . ?
C233 C1_16 C2_16 C4_16 153.0(10) . . . . ?
C233 C1_16 C2_16 C5_16 28.5(17) . . . . ?
C243 C240 C241 C1_5 0.000(5) . . . . ?
C243 C1_6 C2_6 C3_6 -118.4(6) . . . 12_665 ?
C243 C1_6 C2_6 C3_6 118.4(6) . . . . ?
C243 C1_6 C2_6 C4_6 0.000(3) . . . . ?
C71 C250 C251 C1_13 180.000(5) . . . . ?
C71 C250 C253 C1_12 180.000(5) . . . . ?
C71 C70 C69 C68 -174.8(12) . . . . ?
C273 C270 C271 C1_10 0.0(3) . . . . ?
C273 C1_20 C2_20 C3_20 19.7(12) . . . . ?
C273 C1_20 C2_20 C4_20 -105.8(9) . . . . ?
C273 C1_20 C2_20 C5_20 136.0(9) . . . . ?
C41 N7 C44 C45 179.6(7) . . . . ?
C41 N7 C44 C43 1.3(8) . . . . ?
C41 C40 C290 C293 -62.0(10) . . . . ?
C41 C40 C290 C291 118.6(8) . . . . ?
C250 C71 C70 N12 171.6(11) . . . . ?
C250 C71 C70 C69 -14(2) . . . . ?
C250 C251 C1_13 C252 0.000(7) . . . . ?
C250 C251 C1_13 C2_13 171.0(8) . . . . ?
C250 C253 C1_12 C252 0.000(5) . . . . ?
C250 C253 C1_12 C2_12 178.3(13) . . . . ?
C251 C250 C253 C1_12 0.000(5) . . . . ?
C251 C1_13 C2_13 C3_13 -56.2(18) . . . . ?
C251 C1_13 C2_13 C4_13 -176.1(11) . . . . ?
C251 C1_13 C2_13 C5_13 65.2(18) . . . . ?
C252 C1_12 C2_12 C3_12 -105.0(15) . . . . ?
C252 C1_12 C2_12 C4_12 130.0(15) . . . . ?
C252 C1_12 C2_12 C5_12 11.7(18) . . . . ?
C252 C1_13 C2_13 C3_13 114.6(15) . . . . ?
C252 C1_13 C2_13 C4_13 -5.2(16) . . . . ?
C252 C1_13 C2_13 C5_13 -123.9(15) . . . . ?
C253 C250 C251 C1_13 0.000(6) . . . . ?
C253 C1_12 C2_12 C3_12 76.5(19) . . . . ?
C253 C1_12 C2_12 C4_12 -48(2) . . . . ?
C253 C1_12 C2_12 C5_12 -166.7(10) . . . . ?
C281 C1_4 C2_4 C3_4 -157.9(11) . . . . ?
C281 C1_4 C2_4 C4_4 82.0(12) . . . . ?
C281 C1_4 C2_4 C5_4 -36.5(15) . . . . ?
C70 N12 C67 C66 173.6(8) . . . . ?
C70 N12 C67 C68 -4.0(9) . . . . ?
C70 C71 C250 C251 -92.1(12) 12_665 . . . ?
C70 C71 C250 C251 92.1(12) . . . . ?
C70 C71 C250 C253 -87.9(12) . . . . ?
C70 C71 C250 C253 87.9(12) 12_665 . . . ?
C70 C71 C70 N12 -4(2) 12_665 . . . ?
C70 C71 C70 C69 170.7(10) 12_665 . . . ?
C232 C1_16 C2_16 C3_16 96.2(12) . . . . ?
C232 C1_16 C2_16 C4_16 -24.1(16) . . . . ?
C232 C1_16 C2_16 C5_16 -148.6(11) . . . . ?
C232 C1_18 C2_18 C3_18 0.000(8) . . . . ?
C232 C1_18 C2_18 C4_18 -118.1(5) . . . . ?
C232 C1_18 C2_18 C4_18 118.1(5) . . . 10_655 ?
C210 C213 C1_1 C212 0.00(3) . . . . ?
C210 C213 C1_1 C2_1 178.3(6) . . . . ?
C210 C211 C1_15 C2_15 176.2(9) . . . . ?
C22 C21 C20 C19 -178.6(8) . . . . ?
C22 C21 C20 C210 3.4(12) . . . . ?
C34 N5 C31 C30 -177.8(8) . . . . ?
C34 N5 C31 C32 1.5(9) . . . . ?
C34 C33 C32 C31 0.2(11) . . . . ?
C600 C15 C16 N3 -170.7(7) . . . . ?
C600 C15 C16 C17 8.7(12) . . . . ?
C600 C15 C14 N4 166.1(7) . . . . ?
C600 C15 C14 C13 -12.5(12) . . . . ?
C201 C200 C203 C1_7 -0.8(13) . . . . ?
C201 C1_14 C2_14 C3_14 -1.7(15) . . . . ?
C201 C1_14 C2_14 C4_14 -113.2(14) . . . . ?
C201 C1_14 C2_14 C5_14 117.3(13) . . . . ?
C263 C1_17 C2_17 C3_17 38.2(15) . . . . ?
C263 C1_17 C2_17 C4_17 -77.1(14) . . . . ?
C263 C1_17 C2_17 C5_17 157.3(11) . . . . ?
C39 N6 C36 C35 -177.9(10) . . . . ?
C39 N6 C36 C37 2.2(11) . . . . ?
C39 C40 C290 C293 117.5(9) . . . . ?
C39 C40 C290 C291 -61.8(10) . . . . ?
C39 C38 C37 C36 0.0(12) . . . . ?
C612 C77 C76 N13 168.6(7) . . . . ?
C612 C77 C76 C75 -12.0(12) . . . . ?
C612 C77 C78 N14 -169.3(7) . . . . ?
C612 C77 C78 C79 9.9(12) . . . . ?
C604 C35 C34 N5 -173.5(8) . . . . ?
C604 C35 C34 C33 9.1(14) . . . . ?
C608 C66 C67 N12 167.7(7) . . . . ?
C608 C66 C67 C68 -15.1(12) . . . . ?
C608 C66 C65 N11 -165.9(8) . . . . ?
C608 C66 C65 C64 15.6(13) . . . . ?
C40 C41 C42 C43 179.8(8) . . . . ?
C40 C39 C38 C37 -173.3(10) . . . . ?
C40 C290 C291 C1_9 179.3(7) . . . . ?
C42 C41 C40 C39 -178.3(9) . . . . ?
C42 C41 C40 C290 1.3(13) . . . . ?
C271 C270 C273 C1_20 0.1(3) . . . . ?
C271 C1_10 C2_10 C3_10 -17.8(15) . . . . ?
C271 C1_10 C2_10 C4_10 -139.5(11) . . . . ?
C271 C1_10 C2_10 C5_10 107.6(12) . . . . ?
C213 C1_1 C2_1 C3_1 5.5(11) . . . . ?
C213 C1_1 C2_1 C4_1 -110.3(10) . . . . ?
C213 C1_1 C2_1 C5_1 121.9(10) . . . . ?
C290 C293 C1_19 C292 -0.2(8) . . . . ?
C290 C293 C1_19 C2_19 177.8(9) . . . . ?
C290 C291 C1_9 C292 0.1(3) . . . . ?
C290 C291 C1_9 C2_9 -177.0(8) . . . . ?
C211 C1_15 C2_15 C3_15 8.1(16) . . . . ?
C211 C1_15 C2_15 C4_15 -111.4(12) . . . . ?
C211 C1_15 C2_15 C5_15 127.4(12) . . . . ?
C291 C1_9 C2_9 C3_9 102.0(11) . . . . ?
C291 C1_9 C2_9 C4_9 -15.8(13) . . . . ?
C291 C1_9 C2_9 C5_9 -134.6(10) . . . . ?
C202 C1_7 C2_7 C3_7 -24.2(11) . . . . ?
C202 C1_7 C2_7 C4_7 -144.9(9) . . . . ?
C202 C1_7 C2_7 C5_7 97.9(10) . . . . ?
C202 C1_14 C2_14 C3_14 174.3(11) . . . . ?
C202 C1_14 C2_14 C4_14 62.8(15) . . . . ?
C202 C1_14 C2_14 C5_14 -66.7(16) . . . . ?
C300 N300 C304 C303 0.1(3) . . . . ?
C38 C39 C40 C41 175.9(9) . . . . ?
C38 C39 C40 C290 -3.6(14) . . . . ?
C262 C1_11 C2_11 C3_11 101.7(8) . . . . ?
C262 C1_11 C2_11 C4_11 -17.1(10) . . . . ?
C262 C1_11 C2_11 C5_11 -136.3(8) . . . . ?
C262 C1_17 C2_17 C3_17 -142.3(12) . . . . ?
C262 C1_17 C2_17 C4_17 102.5(13) . . . . ?
C262 C1_17 C2_17 C5_17 -23.2(16) . . . . ?
C37 C36 C35 C34 177.7(10) . . . . ?
C37 C36 C35 C604 -8.1(16) . . . . ?
C282 C1_4 C2_4 C3_4 25.7(14) . . . . ?
C282 C1_4 C2_4 C4_4 -94.3(12) . . . . ?
C282 C1_4 C2_4 C5_4 147.2(11) . . . . ?
C282 C1_8 C2_8 C3_8 177.4(6) . . . . ?
C282 C1_8 C2_8 C4_8 58.4(9) . . . . ?
C282 C1_8 C2_8 C5_8 -62.1(10) . . . . ?
C421 C420 C425 C424 0.0(3) . . . . ?
C272 C1_10 C2_10 C3_10 161.3(11) . . . . ?
C272 C1_10 C2_10 C4_10 39.6(13) . . . . ?
C272 C1_10 C2_10 C5_10 -73.3(13) . . . . ?
C272 C1_20 C2_20 C3_20 -156.6(9) . . . . ?
C272 C1_20 C2_20 C4_20 78.0(10) . . . . ?
C272 C1_20 C2_20 C5_20 -40.3(11) . . . . ?
C330 N310 C334 C333 -2.3(7) . . . . ?
C304 N300 C300 C301 0.0(2) . . . . ?
C212 C1_1 C2_1 C3_1 -176.5(8) . . . . ?
C212 C1_1 C2_1 C4_1 67.8(12) . . . . ?
C212 C1_1 C2_1 C5_1 -60.1(11) . . . . ?
C212 C1_15 C2_15 C3_15 -176.0(10) . . . . ?
C212 C1_15 C2_15 C4_15 64.5(13) . . . . ?
C212 C1_15 C2_15 C5_15 -56.8(16) . . . . ?
C292 C1_9 C2_9 C3_9 -75.2(12) . . . . ?
C292 C1_9 C2_9 C4_9 167.0(9) . . . . ?
C292 C1_9 C2_9 C5_9 48.2(12) . . . . ?
C292 C1_19 C2_19 C3_19 17.5(16) . . . . ?
C292 C1_19 C2_19 C4_19 -107.6(13) . . . . ?
C292 C1_19 C2_19 C5_19 130.2(13) . . . . ?
C414 N340 C410 C411 0.0(3) . . . . ?
C424 C423 C422 C421 0.0(3) . . . . ?
C303 C302 C301 C300 0.0(3) . . . . ?
C301 C302 C303 C304 0.1(4) . . . . ?
C331 C332 C340 C341 47.0(10) . . . . ?
C331 C332 C340 C345 -133.2(8) . . . . ?
C331 C332 C333 C334 0.3(3) . . . . ?
C334 N310 C330 C331 2.5(9) . . . . ?
C413 C412 C420 C421 -138.5(7) . . . . ?
C413 C412 C420 C425 38.8(10) . . . . ?
C413 C412 C411 C410 -0.1(4) . . . . ?
C344 C343 C342 C341 0.0 . . . . ?
C343 C344 C345 C340 0.0 . . . . ?
C343 C342 C341 C340 0.0 . . . . ?
C342 C341 C340 C332 179.7(7) . . . . ?
C342 C341 C340 C345 0.0 . . . . ?
C341 C340 C345 C344 0.0 . . . . ?
C340 C332 C331 C330 177.1(9) . . . . ?
C340 C332 C333 C334 -176.9(8) . . . . ?
C345 C344 C343 C350 -178.7(6) . . . . ?
C345 C344 C343 C342 0.0 . . . . ?
C333 C332 C331 C330 -0.1(7) . . . . ?
C333 C332 C340 C341 -136.2(7) . . . . ?
C333 C332 C340 C345 43.5(9) . . . . ?
C422 C423 C424 C425 0.0(3) . . . . ?
C411 C412 C420 C421 46.8(10) . . . . ?
C411 C412 C420 C425 -135.9(7) . . . . ?
C411 C412 C413 C414 0.1(3) . . . . ?
C1_1 C212 C1_15 C2_15 -176.0(10) . . . . ?
C1_2 C223 C220 C50 180.000(8) . . . . ?
C1_2 C223 C220 C221 0.000(6) . . . . ?
C1_2 C222 C1_3 C221 0.000(9) . . . . ?
C1_2 C222 C1_3 C2_3 180.000(4) . . . . ?
C1_3 C222 C1_2 C223 0.000(6) . . . . ?
C1_3 C222 C1_2 C2_2 180.000(5) . . . . ?
C1_4 C282 C1_8 C283 -0.1(6) . . . . ?
C1_4 C282 C1_8 C2_8 176.4(7) . . . . ?
C1_5 C242 C1_6 C243 0.000(5) . . . . ?
C1_5 C242 C1_6 C2_6 180.000(3) . . . . ?
C1_6 C242 C1_5 C241 0.000(5) . . . . ?
C1_6 C242 C1_5 C2_5 180.000(3) . . . . ?
C1_7 C202 C1_14 C201 -1.3(16) . . . . ?
C1_7 C202 C1_14 C2_14 -177.4(9) . . . . ?
C1_8 C283 C280 C30 178.4(6) . . . . ?
C1_8 C283 C280 C281 0.1(3) . . . . ?
C1_8 C282 C1_4 C281 -0.1(8) . . . . ?
C1_8 C282 C1_4 C2_4 176.4(8) . . . . ?
C1_9 C292 C1_19 C293 0.4(8) . . . . ?
C1_9 C292 C1_19 C2_19 -177.6(10) . . . . ?
C1_10 C272 C1_20 C273 -0.4(8) . . . . ?
C1_10 C272 C1_20 C2_20 176.2(7) . . . . ?
C1_11 C261 C260 C72 178.4(6) . . . . ?
C1_11 C261 C260 C263 0.0(3) . . . . ?
C1_11 C262 C1_17 C263 0.2(8) . . . . ?
C1_11 C262 C1_17 C2_17 -179.4(9) . . . . ?
C1_12 C252 C1_13 C251 0.000(6) . . . . ?
C1_12 C252 C1_13 C2_13 -171.1(8) . . . . ?
C1_13 C252 C1_12 C253 0.000(7) . . . . ?
C1_13 C252 C1_12 C2_12 -178.6(10) . . . . ?
C1_14 C202 C1_7 C203 1.0(14) . . . . ?
C1_14 C202 C1_7 C2_7 -176.9(9) . . . . ?
C1_15 C212 C1_1 C2_1 -178.1(7) . . . . ?
C1_16 C232 C1_18 C231 0.000(8) . . . . ?
C1_16 C232 C1_18 C2_18 180.000(4) . . . . ?
C1_17 C262 C1_11 C261 -0.1(6) . . . . ?
C1_17 C262 C1_11 C2_11 -176.9(7) . . . . ?
C1_18 C232 C1_16 C233 0.000(7) . . . . ?
C1_18 C232 C1_16 C2_16 177.1(9) . . . . ?
C1_19 C293 C290 C40 -179.3(8) . . . . ?
C1_19 C293 C290 C291 0.0(6) . . . . ?
C1_19 C292 C1_9 C291 -0.3(6) . . . . ?
C1_19 C292 C1_9 C2_9 177.0(8) . . . . ?
C1_20 C272 C1_10 C271 0.5(8) . . . . ?
C1_20 C272 C1_10 C2_10 -178.7(8) . . . . ?

_smtbx_masks_special_details     ?
loop_
_smtbx_masks_void_nr
_smtbx_masks_void_average_x
_smtbx_masks_void_average_y
_smtbx_masks_void_average_z
_smtbx_masks_void_volume
_smtbx_masks_void_count_electrons
_smtbx_masks_void_content
1 -0.434 -0.342 -0.931 69228.2 16903.8 ?

_smtbx_masks_void_probe_radius   1.2
_smtbx_masks_void_truncation_radius 1.2
_shelx_res_file                  
;
TITL amazing087wps22_auto in P-3m1
    amazing087wps22_decay.res
    created by SHELXL-2018/3 at 12:14:51 on 20-May-2024
REM Restraints for Fragment tbu-c, tert-Butyl-C from: Gaussian 03
REM B3LYP/6-311G(d,p) Opt. Please cite
REM https://doi.org/10.1107/S1600576718004508
REM HFIX_CTBU 137 C3 C54 C5
REM SADI C190 C22 C190 C11 C190 C18 C190 C11A
REM Restraints
CELL 1.54184 49.745001 49.745001 55.22467 90 90 120
ZERR 8 0.000173 0.000173 0.000375 0 0 0
LATT 1
SYMM -Y,+X-Y,+Z
SYMM +Y-X,-X,+Z
SYMM -Y+X,-Y,-Z
SYMM -X,-X+Y,-Z
SYMM +Y,+X,-Z
SFAC C H N Zn
UNIT 3072 2784 240 48
EQIV $1 1-Y,1-X,+Z
EQIV $2 1+Y-X,+Y,+Z
EQIV $3 +X,1+X-Y,+Z
RIGU
SADI_CTBU C2 C3 C2 C4 C2 C5 C2 C1
SIMU 0.01 0.02 2 $C $N
FLAT 0.001 C392 C390 C391 N330 C390_$1 C391_$1
DFIX 1.35 0.005 N330 C390_$1 N330 C390
FLAT C360 N320 C361 C362
DFIX 1.39 0.005 C391_$1 C390_$1 C391 C390
FLAT 0.001 C362 C361 C360 N320 C361_$2 C360_$2
DFIX 1.37 0.005 C392 C391_$1 C392 C391
SADI_CTBU 0.04 C3 C4 C3 C5 C4 C5
SADI_CTBU 0.04 C1 C3 C1 C4 C1 C5
DFIX 1.4 0.001 C360_$2 N320
FLAT 0.01 C223 C220 C221 C1_3 C222 C1_2
FLAT 0.01 N300 C302 C300 C304 C303 C301
DFIX 1.35 0.01 N320 C360 N320 C360_$2
SADI C223 C220 C223 C1_2 C222 C1_2 C222 C1_3 C221 C1_3 C221 C220
DFIX 1.39 0.01 C361 C360 C361_$2 C360_$2
DFIX 1.37 0.01 C362 C361 C362 C361_$2
SADI 0.04 C220 C1_2 C223 C222 C1_2 C1_3 C222 C221 C1_3 C220 C221 C223
DFIX 2.39 N320 C361 C361_$2 N320
FLAT 0.01 C250 C251 C252 C253 C1_13 C1_12
DFIX 2.36 C360 C360_$2
FLAT 0.01 C230 C231 C233 C232 C1_16 C1_18
DFIX 2.29 C361 C361_$2
FLAT 0.01 C332 C333 C334 N310 C330 C331
FLAT 0.01 C242 C1_6 C243 C240 C241 C1_5
DFIX 2.7 C362 C360 C360_$2 C362
SADI C233 C230 C233 C1_16 C232 C1_16 C232 C1_18 C231 C1_18 C231 C230
FLAT 0.01 N340 C412 C414 C410 C413 C411
FLAT 0.001 C210 C213 C1_1 C1_15 C212 C211
SADI C242 C1_6 C243 C1_6 C243 C240 C241 C240 C241 C1_5 C242 C1_5
DFIX 1.35 0.01 C300 N300 N300 C304
SADI 0.001 C211 C210 C210 C213 C213 C1_1 C1_1 C212 C212 C1_15 C1_15 C211
SADI 0.04 C240 C1_6 C243 C242 C1_6 C1_5 C242 C241 C1_5 C240 C241 C243
SADI 0.04 C230 C1_16 C233 C232 C1_16 C1_18 C232 C231 C1_18 C230 C231 C233
SADI C272 C1_20 C273 C1_20 C273 C270 C271 C270 C271 C1_10 C272 C1_10
DFIX 1.39 0.01 C300 C301 C303 C304
SADI 0.04 C270 C1_10 C271 C272 C1_10 C1_20 C272 C273 C1_20 C270 C273 C271
FLAT 0.01 C270 C273 C271 C272 C1_10 C1_20
DFIX 1.37 0.01 C302 C303 C302 C301
FLAT 0.01 C260 C261 C1_11 C262 C1_17 C263
SADI C261 C1_11 C261 C260 C263 C260 C263 C1_17 C262 C1_17 C262 C1_11
DFIX 2.39 N300 C303 N300 C301
SADI 0.04 C260 C1_17 C263 C262 C1_17 C1_11 C262 C261 C1_11 C260 C261 C263
FLAT 0.01 C1_8 C283 C280 C281 C1_4 C282
DFIX 2.36 C300 C304
SADI C282 C1_8 C283 C1_8 C283 C280 C281 C280 C281 C1_4 C282 C1_4
DFIX 2.29 C303 C301
SADI 0.04 C280 C1_8 C283 C282 C1_8 C1_4 C282 C281 C1_4 C280 C281 C283
FLAT 0.01 C290 C291 C1_9 C292 C1_19 C293
SADI C292 C1_9 C291 C1_9 C291 C290 C293 C290 C293 C1_19 C292 C1_19
DFIX 2.7 C300 C302 C302 C304
SADI 0.04 C290 C1_19 C293 C292 C1_19 C1_9 C292 C291 C1_9 C290 C291 C293
SADI C253 C250 C251 C250 C251 C1_13 C252 C1_13 C252 C1_12 C253 C1_12
DFIX 1.35 0.01 C410 N340 N340 C414
SADI 0.04 C250 C1_13 C251 C252 C1_13 C1_12 C252 C253 C1_12 C250 C253 C251
DFIX 1.39 0.01 C410 C411 C413 C414
FLAT C421 C422 C423 C424 C425 C420
DFIX 1.37 0.01 C412 C413 C412 C411
DFIX 2.39 N340 C413 N340 C411
DFIX 2.36 C410 C414
DFIX 2.29 C413 C411
DFIX 2.7 C410 C412 C412 C414
DFIX 1.35 0.01 C330 N310 N310 C334
DFIX 1.39 0.01 C330 C331 C333 C334
DFIX 1.37 0.01 C332 C333 C332 C331
DFIX 2.39 N310 C333 N310 C331
DFIX 2.36 C330 C334
DFIX 2.29 C333 C331
DFIX 2.7 C330 C332 C332 C334
FLAT 0.01 C423 C420 C421 C424 C425 C422
SADI C425 C424 C424 C423 C423 C422 C422 C421 C421 C420 C425 C420
SADI 0.04 C423 C421 C422 C420 C421 C425 C420 C424 C425 C423 C424 C422
FLAT 0.005 C310 C311 C312 C313 C314 C315
FLAT 0.01 C370 C375 C374 C373 C372 C371
SADI C375 C374 C375 C370 C371 C370 C372 C371 C373 C372 C374 C373
DFIX_2 0.98 0.0001 C3 H3b C3 H3a
DFIX_2 1.6 0.0001 H3a H3b
DFIX_2 2.05 0.0001 H3a C2
DFIX_2 2.05 0.0001 H3b C2
DFIX_3 0.98 0.0001 C3 H3b C3 H3a
DFIX_3 1.6 0.0001 H3a H3b
DFIX_3 2.05 0.0001 H3a C2
DFIX_3 2.05 0.0001 H3b C2
DFIX_18 1.6 0.0001 H3b H3a
DFIX_18 0.98 0.0001 C3 H3b C3 H3a
DFIX_18 2.05 0.0001 H3b C2
DFIX_18 2.05 0.0001 H3a C2
DFIX_5 0.98 0.0001 C3 H3b C3 H3a
DFIX_5 1.6 0.0001 H3b H3a
DFIX_5 2.05 0.0001 H3b C2
DFIX_5 2.05 0.0001 H3a C2
DFIX_6 1.6 0.0001 H4b H4a
DFIX_6 0.98 0.0001 C4 H4a C4 H4b
DFIX_6 2.095 0.0001 H4b C2
DFIX_6 2.095 0.0001 H4a C2
DFIX 1.9 C421 C420 C425 C420 C425 C424 C424 C423 C423 C422 C422 C421
DFIX 1.36 0.01 C605 C605_$3
DFIX 2.39 0.01 N330 C391 C391_$1 N330
DFIX 2.36 0.01 C390 C390_$1
DFIX 2.29 0.01 C391 C391_$1
DFIX 2.7 0.01 C392 C390 C390_$1 C392
DFIX 1.39 0.005 C425 C424 C425 C420 C421 C420 C422 C421 C423 C422 C424 C423
SAME_CTBU 0.02 0.04 C1 > C5

L.S. 10 0 0
PLAN  360
SIZE 0.13 0.12 0.28
TEMP -173.15(10)
CONF
LIST 4
MORE -1
BOND $H
ABIN
fmap 2 53
acta
REM <olex2.extras>
REM <HklSrc "%.\\amazing087wps22_decay.hkl">
REM </olex2.extras>

WGHT    0.345900  236.429993
FVAR       0.17809
ZN1   4    0.575686    0.665346    0.490175    11.00000    0.03593    0.04530 =
         0.12998   -0.00599   -0.00339    0.02356
ZN4   4    0.525418    0.474582    0.249661    10.50000    0.05235    0.05235 =
         0.10334   -0.00046    0.00046    0.03503
ZN5   4    0.575099    0.664963    0.003256    11.00000    0.04099    0.05140 =
         0.11787    0.00832    0.00070    0.02791
ZN3   4    0.808441    0.616883    0.255533    10.50000    0.05387    0.02826 =
         0.10861    0.00017    0.00009    0.01413
ZN2   4    0.758222    0.756748    0.252122    11.00000    0.04650    0.03612 =
         0.16636   -0.00077   -0.00919    0.01598
N330  3    0.549984    0.450016    0.251941    10.50000    0.05406    0.05406 =
         0.22139    0.00878   -0.00878    0.03780
N320  3    0.783767    0.567533    0.256335    10.50000    0.04964    0.02207 =
         0.30241   -0.00620   -0.00310    0.01104
N340  3    0.532083    0.663969    0.003605    11.00000    0.05903    0.08572 =
         0.16849    0.02139    0.01287    0.05928
N300  3    0.532975    0.664802    0.489622    11.00000    0.03989    0.06114 =
         0.18478    0.00423   -0.00084    0.03602
N16   3    0.562221    0.625619    0.024324    11.00000    0.04823    0.05826 =
         0.11558    0.00889    0.00067    0.03608
N310  3    0.800962    0.798480    0.253128    11.00000    0.05665    0.03916 =
         0.21232    0.00637   -0.01191    0.01369
N3    3    0.600171    0.702478    0.467709    11.00000    0.04553    0.04877 =
         0.14691    0.00302    0.00668    0.02784
N2    3    0.568010    0.636937    0.461049    11.00000    0.04283    0.04821 =
         0.12188   -0.00130    0.00984    0.02107
N1    3    0.564269    0.628715    0.513283    11.00000    0.04437    0.04634 =
         0.11386   -0.00498    0.00017    0.02928
N9    3    0.784261    0.626186    0.281429    11.00000    0.05149    0.03414 =
         0.10453   -0.00388   -0.00106    0.01760
N14   3    0.599857    0.704167   -0.017304    11.00000    0.05586    0.05127 =
         0.11662    0.00812    0.00128    0.03075
N4    3    0.594799    0.694119    0.520031    11.00000    0.04663    0.04303 =
         0.13943   -0.01246   -0.01381    0.02797
N8    3    0.770010    0.730348    0.274111    11.00000    0.05250    0.03633 =
         0.14180    0.00042   -0.00007    0.01597
N15   3    0.568953    0.639213   -0.027601    11.00000    0.04718    0.05092 =
         0.11371    0.00769    0.00392    0.02851
N10   3    0.784130    0.625577    0.229149    11.00000    0.05198    0.03647 =
         0.10473   -0.00779   -0.00007    0.01434
N13   3    0.592763    0.691044    0.033992    11.00000    0.05971    0.05925 =
         0.11168    0.00760   -0.00451    0.03966
N11   3    0.548543    0.508467    0.274877    11.00000    0.05862    0.05856 =
         0.11132   -0.00596    0.00702    0.02764
N5    3    0.740872    0.766104    0.282220    11.00000    0.06047    0.04469 =
         0.17863    0.00902   -0.00461    0.02289
N6    3    0.733061    0.770249    0.230520    11.00000    0.07298    0.05593 =
         0.17963   -0.00652   -0.01748    0.03777
N12   3    0.550708    0.506303    0.223577    11.00000    0.06160    0.05988 =
         0.10992    0.00954   -0.00136    0.03257
C88   1    0.546002    0.595647    0.015251    11.00000    0.04357    0.05561 =
         0.12411    0.01093    0.00029    0.02972
C80   1    0.682870    0.365740    0.254680    10.50000    0.03016    0.02789 =
         0.12569    0.00514    0.00257    0.01395
PART -1
AFIX  66
C403  1    0.633707    0.368351    0.254259    10.50000    0.02416    0.02951 =
         0.13400   -0.00066    0.00148    0.01303
C404  1    0.616717    0.366725    0.233776    10.50000    0.03141    0.02730 =
         0.13321    0.00256   -0.00193    0.00929
AFIX  43
H404  2    0.615914    0.354384    0.220364    10.50000   -1.20000
AFIX  65
C405  1    0.600903    0.383155    0.232916    10.50000    0.03086    0.03252 =
         0.14013    0.00265   -0.00664    0.01199
AFIX  43
H405  2    0.589291    0.382043    0.218916    10.50000   -1.20000
AFIX  65
C400  1    0.602079    0.401211    0.252539    10.50000    0.03147    0.03471 =
         0.14717    0.00110   -0.00788    0.01786
C401  1    0.619069    0.402838    0.273023    10.50000    0.03780    0.04374 =
         0.13828   -0.00426   -0.00568    0.02458
AFIX  43
H401  2    0.619872    0.415179    0.286434    10.50000   -1.20000
AFIX  65
C402  1    0.634883    0.386408    0.273883    10.50000    0.02972    0.04395 =
         0.13268   -0.00245   -0.00108    0.02068
AFIX  43
H402  2    0.646495    0.387520    0.287883    10.50000   -1.20000
AFIX   0

PART 0
C25   1    0.541479    0.587257    0.482082    11.00000    0.03968    0.04808 =
         0.12196   -0.00222    0.00370    0.02405

C46   1    0.785238    0.715196    0.266420    11.00000    0.05149    0.03211 =
         0.14505    0.00286    0.00467    0.01038
C320  1    0.361419    0.666961    0.487177    11.00000    0.04401    0.04486 =
         0.25405    0.00121   -0.00327    0.03048
N7    3    0.765658    0.737461    0.221932    11.00000    0.05940    0.04493 =
         0.15588   -0.00654   -0.02558    0.02421
C350  1    0.971676    0.972165    0.256119    11.00000    0.03260    0.04235 =
         0.21848    0.00060   -0.00142    0.01798
C430  1    0.361311    0.667101    0.007520    11.00000    0.04593    0.04258 =
         0.23894    0.01327   -0.00053    0.02335
PART -1
AFIX  66
C370  1    0.731950    0.466095    0.255386    10.50000    0.03103    0.03179 =
         0.14074   -0.00145    0.00067    0.01637
C375  1    0.714651    0.449663    0.275442    10.50000    0.03342    0.03395 =
         0.12948   -0.00521   -0.00295    0.01002
AFIX  43
H375  2    0.713613    0.460481    0.289262    10.50000   -1.20000
AFIX  65
C374  1    0.698872    0.417401    0.275280    10.50000    0.03364    0.03611 =
         0.12547    0.00004   -0.00247    0.01702
AFIX  43
H374  2    0.687049    0.406170    0.288987    10.50000   -1.20000
AFIX  65
C373  1    0.700391    0.401571    0.255060    10.50000    0.03185    0.03151 =
         0.13127   -0.00305    0.00076    0.01461
C372  1    0.717690    0.418004    0.235003    10.50000    0.03485    0.03265 =
         0.12957    0.00185    0.00256    0.01645
AFIX  43
H372  2    0.718728    0.407185    0.221184    10.50000   -1.20000
AFIX  65
C371  1    0.733469    0.450266    0.235166    10.50000    0.03474    0.03133 =
         0.12868    0.00310    0.00046    0.01770
AFIX  43
H371  2    0.745291    0.461497    0.221458    10.50000   -1.20000
AFIX   0

PART 0
C45   1    0.791904    0.712967    0.241222    11.00000    0.04704    0.03331 =
         0.13879    0.00112   -0.00126    0.00985

C26   1    0.547434    0.597800    0.506651    11.00000    0.03818    0.05103 =
         0.11905    0.00213    0.00228    0.02737
C381  1    0.650531    0.349469    0.254429    10.50000    0.03304    0.03304 =
         0.12802    0.00139   -0.00139    0.01591
C51   1    0.790955    0.632264    0.305502    11.00000    0.06093    0.03532 =
         0.10300   -0.00176   -0.00032    0.02048
C87   1    0.540832    0.587594   -0.008769    11.00000    0.04527    0.05751 =
         0.12359    0.00785   -0.00338    0.03181
C24   1    0.552470    0.604910    0.461749    11.00000    0.03966    0.04999 =
         0.11925   -0.00334    0.00578    0.02038
AFIX  66
C310  1    0.446800    0.665209    0.488066    11.00000    0.06563    0.11636 =
         0.20828   -0.00857   -0.00252    0.07288
C311  1    0.433161    0.664872    0.466016    11.00000    0.07946    0.17841 =
         0.21715   -0.00456   -0.00577    0.08793
AFIX  43
H311  2    0.442632    0.664055    0.451308    11.00000   -1.20000
AFIX  65
C312  1    0.405665    0.665733    0.465485    11.00000    0.07746    0.17125 =
         0.23038   -0.00543   -0.00967    0.08171
AFIX  43
H312  2    0.396343    0.665503    0.450415    11.00000   -1.20000
AFIX  65
C313  1    0.391807    0.666929    0.487005    11.00000    0.05735    0.09557 =
         0.23760   -0.00502   -0.00287    0.05884
C314  1    0.405446    0.667265    0.509055    11.00000    0.07995    0.17427 =
         0.23277   -0.00944    0.00204    0.08251
AFIX  43
H314  2    0.395975    0.668083    0.523763    11.00000   -1.20000
AFIX  65
C315  1    0.432942    0.666405    0.509586    11.00000    0.07946    0.18611 =
         0.21443   -0.01124   -0.00173    0.08539
AFIX  43
H315  2    0.442264    0.666635    0.524657    11.00000   -1.20000
AFIX   0

C82   1    0.591075    0.681102   -0.058011    11.00000    0.05944    0.05929 =
         0.11483    0.00549    0.00621    0.03147
C48   1    0.785621    0.713070    0.306876    11.00000    0.05592    0.04877 =
         0.15108    0.01050    0.00672    0.02152
AFIX  43
H48   2    0.788460    0.708880    0.323170    11.00000   -1.20000
AFIX   0

C392  1    0.584415    0.415585    0.252827    10.50000    0.04925    0.04925 =
         0.19624   -0.00449    0.00449    0.03189
C390  1    0.581446    0.465649    0.252145    11.00000    0.08306    0.08720 =
         0.32000    0.01385    0.00445    0.05241
AFIX  43
H390  2    0.593013    0.487691    0.252011    11.00000   -1.20000
AFIX   0
C391  1    0.596328    0.447733    0.252567    11.00000    0.07346    0.07753 =
         0.32124    0.01500    0.01244    0.03814
AFIX  43
H391  2    0.618354    0.459654    0.252697    11.00000   -1.20000
AFIX   0

C15   1    0.616858    0.743776    0.497873    11.00000    0.05696    0.05288 =
         0.15050   -0.00592   -0.01065    0.03186
C55   1    0.741735    0.619240    0.255295    11.00000    0.05421    0.04263 =
         0.11147   -0.00094   -0.00282    0.01721
C60   1    0.818287    0.636574    0.194176    10.50000    0.06154    0.05218 =
         0.10185   -0.00246   -0.00123    0.02609
C12   1    0.605317    0.713729    0.558555    11.00000    0.07571    0.05876 =
         0.14046   -0.02091   -0.02201    0.03538
AFIX  43
H12   2    0.606441    0.714583    0.575733    11.00000   -1.20000
AFIX   0

C52   1    0.765602    0.632570    0.317582    11.00000    0.06662    0.05009 =
         0.10488   -0.00788    0.00074    0.02549
AFIX  43
H52   2    0.764632    0.636897    0.334213    11.00000   -1.20000
AFIX   0

C602  1    0.519499    0.554600    0.478737    11.00000    0.04528    0.05286 =
         0.12379   -0.00479    0.00737    0.02828
C11   1    0.591454    0.686086    0.543698    11.00000    0.05669    0.05294 =
         0.13104   -0.01856   -0.01562    0.03561
C16   1    0.612942    0.733518    0.474295    11.00000    0.05481    0.05213 =
         0.14731    0.00347    0.00327    0.03265
C83   1    0.576313    0.649678   -0.051070    11.00000    0.05516    0.05792 =
         0.11160    0.00526    0.00398    0.03188
C423  1    0.391053    0.666619    0.007343    11.00000    0.06008    0.09656 =
         0.23776    0.00931    0.00145    0.05857
C56   1    0.756352    0.623269    0.232695    11.00000    0.05321    0.04062 =
         0.10498   -0.00424   -0.00627    0.01437
C223  1    0.814131    0.628262    0.361122    10.50000    0.05365    0.06150 =
         0.10563    0.00372    0.00186    0.03075
AFIX  43
H223  2    0.803256    0.606513    0.358285    10.50000   -1.20000
AFIX   0

C77   1    0.614339    0.742857    0.015672    11.00000    0.07012    0.05608 =
         0.12173    0.00276   -0.00387    0.03821
C72   1    0.573713    0.649053    0.064561    11.00000    0.05756    0.06821 =
         0.11531    0.00848    0.00091    0.03945
C53   1    0.743702    0.625622    0.300996    11.00000    0.05954    0.05038 =
         0.10960   -0.00381    0.00158    0.02468
AFIX  43
H53   2    0.723647    0.622978    0.303627    11.00000   -1.20000
AFIX   0
C50   1    0.818736    0.637473    0.316471    10.50000    0.06111    0.04444 =
         0.10451   -0.00324   -0.00162    0.02222

C86   1    0.553205    0.607478   -0.029431    11.00000    0.04925    0.05484 =
         0.11709    0.00507   -0.00739    0.02658
C81   1    0.601419    0.706104   -0.042120    11.00000    0.05551    0.05923 =
         0.11476    0.00994    0.00530    0.03017
C362  1    0.749676    0.499352    0.255133    10.50000    0.04478    0.02730 =
         0.18314    0.00037    0.00018    0.01365
C361  1    0.737449    0.518472    0.255470    11.00000    0.07528    0.05459 =
         0.38856    0.00944   -0.00587    0.01433
AFIX  43
H361  2    0.715404    0.507882    0.255283    11.00000   -1.20000
AFIX   0
C360  1    0.751320    0.550774    0.256040    11.00000    0.09149    0.05352 =
         0.38620    0.00088   -0.00195    0.01384
AFIX  43
H360  2    0.739347    0.560824    0.256218    11.00000   -1.20000
AFIX   0

C23   1    0.547756    0.593100    0.436785    11.00000    0.05546    0.05497 =
         0.12326   -0.00498    0.00733    0.01834
AFIX  43
H23   2    0.537274    0.571923    0.431987    11.00000   -1.20000
AFIX   0

C1    1    0.615329    0.738632   -0.049417    11.00000    0.08529    0.06114 =
         0.12107    0.01373    0.01255    0.03638
AFIX  43
H1    2    0.619457    0.746566   -0.065467    11.00000   -1.20000
AFIX   0

C10   1    0.576631    0.655842    0.552636    11.00000    0.05655    0.06181 =
         0.12596   -0.01021   -0.00603    0.03576
C66   1    0.591670    0.543861    0.249451    11.00000    0.05994    0.06561 =
         0.10761    0.00840    0.00657    0.02806
C49   1    0.770655    0.729788    0.298340    11.00000    0.05532    0.03718 =
         0.14407    0.00466    0.01254    0.01873
C73   1    0.588006    0.680800    0.057149    11.00000    0.06345    0.06676 =
         0.11337    0.00451   -0.00643    0.04512
C59   1    0.790971    0.632790    0.205574    11.00000    0.05975    0.04507 =
         0.10096   -0.00613   -0.00720    0.01986
C47   1    0.794758    0.704648    0.286353    11.00000    0.05562    0.04185 =
         0.14765    0.01048    0.00776    0.02072
AFIX  43
H47   2    0.805691    0.693546    0.285688    11.00000   -1.20000
AFIX   0

C54   1    0.756143    0.622928    0.278602    11.00000    0.05559    0.03627 =
         0.10794    0.00039    0.00219    0.01430
C302  1    0.475189    0.664993    0.487842    11.00000    0.06148    0.09782 =
         0.21652   -0.00039    0.00836    0.06235
C67   1    0.579031    0.531918    0.226823    11.00000    0.05141    0.06788 =
         0.10789    0.00975   -0.00225    0.03180
C91   1    0.562021    0.624018    0.048449    11.00000    0.05019    0.06404 =
         0.11404    0.01113   -0.00321    0.03710
C29   1    0.563460    0.628391    0.537618    11.00000    0.05496    0.05630 =
         0.11938   -0.00387   -0.00202    0.03601
C412  1    0.475404    0.665675    0.005917    11.00000    0.07244    0.11232 =
         0.20172    0.01851    0.02236    0.07300
C76   1    0.605974    0.722935    0.035579    11.00000    0.06813    0.05839 =
         0.11561   -0.00092   -0.01003    0.04171
C607  1    0.837178    0.699831    0.236636    11.00000    0.05716    0.03525 =
         0.12072    0.00264    0.00447    0.02003
C78   1    0.611961    0.734348   -0.009188    11.00000    0.06261    0.06006 =
         0.12115    0.01044    0.00825    0.03944
C65   1    0.577008    0.534467    0.271886    11.00000    0.06096    0.07064 =
         0.10739   -0.00419    0.01418    0.02843
C44   1    0.781989    0.721928    0.220852    11.00000    0.05254    0.04451 =
         0.14773   -0.00584   -0.01227    0.02040
C220  1    0.824128    0.648257    0.341811    10.50000    0.05802    0.05165 =
         0.10702   -0.00153   -0.00077    0.02583
C261  1    0.587609    0.628692    0.100352    11.00000    0.07265    0.06960 =
         0.11348    0.00957   -0.00139    0.04223
AFIX  43
H261  2    0.599299    0.623380    0.089781    11.00000   -1.20000
AFIX   0

C102  1    0.537277    0.578348    0.527580    11.00000    0.05654    0.06042 =
         0.11842    0.00176   -0.00140    0.03295
AFIX  43
H102  2    0.526098    0.556300    0.527887    11.00000   -1.20000
AFIX   0

C420  1    0.447406    0.665142    0.005809    11.00000    0.06662    0.11632 =
         0.20887    0.01101    0.00462    0.07057
C603  1    0.497886    0.528766    0.477484    11.00000    0.04905    0.04726 =
         0.11784   -0.00715    0.00519    0.02389
C606  1    0.814349    0.703570    0.237988    11.00000    0.06421    0.04017 =
         0.13384    0.00157    0.00284    0.02070
C260  1    0.571565    0.642340    0.090797    11.00000    0.07199    0.07752 =
         0.11610    0.00534    0.00078    0.04687
C283  1    0.747792    0.712851    0.351240    11.00000    0.07370    0.06526 =
         0.15577    0.01284    0.02410    0.04153
AFIX  43
H283  2    0.735505    0.695008    0.341597    11.00000   -1.20000
AFIX   0
C30   1    0.759510    0.744322    0.314005    11.00000    0.06024    0.04715 =
         0.16008    0.00245    0.01013    0.02272
C280  1    0.762555    0.741805    0.340606    11.00000    0.06965    0.05339 =
         0.15584    0.00525    0.01753    0.03572

C615  1    0.496397    0.530513   -0.015856    11.00000    0.04984    0.05792 =
         0.11891    0.00952   -0.00998    0.02640
C222  1    0.835600    0.671199    0.388497    10.50000    0.05146    0.06733 =
         0.10782   -0.00605   -0.00302    0.03366
AFIX  43
H222  2    0.839479    0.678959    0.404599    10.50000   -1.20000
AFIX   0

C21   1    0.572386    0.644586    0.436919    11.00000    0.05526    0.05842 =
         0.12452    0.00101    0.01663    0.02289
C332  1    0.859079    0.856405    0.254860    11.00000    0.05850    0.04889 =
         0.22290    0.00056   -0.00569    0.01253
C36   1    0.721123    0.787837    0.238180    11.00000    0.08647    0.05650 =
         0.19019   -0.00424   -0.01938    0.03891
C75   1    0.610044    0.732483    0.059917    11.00000    0.08083    0.06729 =
         0.11897   -0.00402   -0.01436    0.04485
AFIX  43
H75   2    0.618716    0.753249    0.065497    11.00000   -1.20000
AFIX   0

C19   1    0.599434    0.702489    0.442662    11.00000    0.05270    0.05485 =
         0.14746    0.00838    0.01636    0.02678
C61   1    0.514245    0.485755    0.310497    10.50000    0.06359    0.06359 =
         0.10609   -0.00613    0.00613    0.02736
C200  1    0.574086    0.651555    0.579282    11.00000    0.06073    0.07216 =
         0.12735   -0.02053   -0.00538    0.03575
C13   1    0.616273    0.737919    0.543309    11.00000    0.07801    0.05828 =
         0.14486   -0.02131   -0.01900    0.03926
AFIX  43
H13   2    0.626541    0.759195    0.547820    11.00000   -1.20000
AFIX   0

C230  1    0.824658    0.649317    0.169094    10.50000    0.06402    0.06921 =
         0.10753    0.00503    0.00251    0.03460
C43   1    0.787857    0.717412    0.196560    11.00000    0.07061    0.05976 =
         0.14598   -0.01102   -0.01977    0.02999
AFIX  43
H43   2    0.798916    0.707474    0.191328    11.00000   -1.20000
AFIX   0

C221  1    0.839885    0.679769    0.346072    10.50000    0.06363    0.05432 =
         0.11150    0.00155    0.00077    0.02716
AFIX  43
H221  2    0.846807    0.693614    0.332682    10.50000   -1.20000
AFIX   0
C62   1    0.541137    0.509029    0.299100    11.00000    0.06864    0.06545 =
         0.10884   -0.01318    0.01086    0.02258
C242  1    0.498522    0.501478    0.383636    10.50000    0.05840    0.05840 =
         0.11304   -0.00480    0.00480    0.01218
AFIX  43
H242  2    0.494946    0.505054    0.399908    10.50000   -1.20000
AFIX   0

C89   1    0.536198    0.575321    0.035423    11.00000    0.05825    0.05635 =
         0.12561    0.01168   -0.00488    0.02903
AFIX  43
H89   2    0.524883    0.553300    0.034557    11.00000   -1.20000
AFIX   0
C614  1    0.518363    0.556097   -0.013628    11.00000    0.05194    0.06053 =
         0.12102    0.01006   -0.00583    0.02946
C90   1    0.544984    0.591288    0.055080    11.00000    0.05541    0.06677 =
         0.11588    0.01146   -0.00207    0.03392
AFIX  43
H90   2    0.541065    0.583188    0.071080    11.00000   -1.20000
AFIX   0

C18   1    0.612648    0.733232    0.433578    11.00000    0.07023    0.05485 =
         0.14877    0.01372    0.01829    0.03354
AFIX  43
H18   2    0.615357    0.739482    0.417085    11.00000   -1.20000
AFIX   0
C14   1    0.609759    0.726031    0.518779    11.00000    0.06033    0.05497 =
         0.14322   -0.01429   -0.01575    0.03484

C35   1    0.719186    0.794914    0.261294    11.00000    0.07983    0.05306 =
         0.19053   -0.00023   -0.00346    0.03760
C20   1    0.587299    0.675307    0.427744    11.00000    0.06314    0.06163 =
         0.13764    0.00566    0.01583    0.02911
C293  1    0.767164    0.776416    0.148510    11.00000    0.12838    0.09567 =
         0.18229    0.01244   -0.02099    0.06323
AFIX  43
H293  2    0.787464    0.786078    0.155215    11.00000   -1.20000
AFIX   0

C240  1    0.508807    0.491193    0.335966    10.50000    0.06416    0.06416 =
         0.11057   -0.00617    0.00617    0.02033
C241  1    0.519379    0.480621    0.354631    10.50000    0.06514    0.06514 =
         0.11404   -0.00476    0.00476    0.02090
AFIX  43
H241  2    0.530160    0.469840    0.351022    10.50000   -1.20000
AFIX   0

C84   1    0.565327    0.623691   -0.067523    11.00000    0.07371    0.05911 =
         0.11775   -0.00092   -0.00251    0.02923
AFIX  43
H84   2    0.567621    0.624579   -0.084631    11.00000   -1.20000
AFIX   0
C270  1    0.596409    0.687993   -0.084357    11.00000    0.07925    0.05895 =
         0.11701    0.01109    0.00305    0.04159

C231  1    0.814417    0.628833    0.149302    10.50000    0.06094    0.07570 =
         0.10352    0.00429    0.00215    0.03785
AFIX  43
H231  2    0.803530    0.607060    0.152030    10.50000   -1.20000
AFIX   0

C203  1    0.587329    0.636935    0.591098    11.00000    0.05495    0.07003 =
         0.12328   -0.01154    0.00250    0.03237
AFIX  43
H203  2    0.598493    0.629660    0.581827    11.00000   -1.20000
AFIX   0

C68   1    0.592179    0.544463    0.203678    11.00000    0.06494    0.08094 =
         0.11326    0.02146   -0.00903    0.01534
AFIX  43
H68   2    0.612435    0.561536    0.201013    11.00000   -1.20000
AFIX   0

C85   1    0.551469    0.598484   -0.053999    11.00000    0.06925    0.06171 =
         0.11998    0.00189   -0.00773    0.02970
AFIX  43
H85   2    0.541906    0.577732   -0.059772    11.00000   -1.20000
AFIX   0

C31   1    0.745452    0.761837    0.305633    11.00000    0.06935    0.03964 =
         0.17229    0.00417    0.00889    0.02591
C611  1    0.709429    0.610712    0.255279    11.00000    0.05828    0.05885 =
         0.11783    0.00025    0.00381    0.02635
C601  1    0.629327    0.800700    0.502322    11.00000    0.08081    0.05714 =
         0.16233   -0.01331   -0.01225    0.03743
C17   1    0.620569    0.751747    0.453314    11.00000    0.07330    0.05351 =
         0.15062    0.01043    0.00977    0.03055
AFIX  43
H17   2    0.629862    0.773710    0.453007    11.00000   -1.20000
AFIX   0

C233  1    0.840721    0.681443    0.165317    10.50000    0.06406    0.07057 =
         0.11587    0.00818    0.00409    0.03528
AFIX  43
H233  2    0.847603    0.695205    0.178758    10.50000   -1.20000
AFIX   0
C243  1    0.492922    0.507078    0.341096    10.50000    0.06468    0.06468 =
         0.10578   -0.00815    0.00815    0.02146
AFIX  43
H243  2    0.485604    0.514395    0.328228    10.50000   -1.20000
AFIX   0
C58   1    0.767413    0.635341    0.193621    11.00000    0.06515    0.06294 =
         0.10946   -0.00058   -0.00638    0.02559
AFIX  43
H58   2    0.767287    0.640736    0.177137    11.00000   -1.20000
AFIX   0
C71   1    0.519403    0.480597    0.187301    10.50000    0.07956    0.07956 =
         0.12243    0.02289   -0.02289    0.01487

C273  1    0.626009    0.705394   -0.092749    11.00000    0.09135    0.07616 =
         0.12379    0.01908    0.01932    0.05489
AFIX  43
H273  2    0.642807    0.711834   -0.081745    11.00000   -1.20000
AFIX   0

C41   1    0.760867    0.741861    0.197949    11.00000    0.06588    0.06012 =
         0.15126   -0.01305   -0.02549    0.02876
C250  1    0.515478    0.484522    0.160786    10.50000    0.09941    0.09941 =
         0.13715    0.03699   -0.03699   -0.00665
C251  1    0.527014    0.472986    0.144015    10.50000    0.11599    0.11599 =
         0.13177    0.02610   -0.02610   -0.01458
AFIX  43
H251  2    0.537505    0.462495    0.149308    10.50000   -1.20000
AFIX   0
C252  1    0.508984    0.491016    0.112956    10.50000    0.13433    0.13433 =
         0.15567    0.04734   -0.04734   -0.03762
AFIX  43
H252  2    0.506650    0.493350    0.096144    10.50000   -1.20000
AFIX   0
C253  1    0.500428    0.499572    0.153179    10.50000    0.10610    0.10610 =
         0.15866    0.05323   -0.05323   -0.01099
AFIX  43
H253  2    0.492199    0.507801    0.164629    10.50000   -1.20000
AFIX   0
C57   1    0.744812    0.628549    0.210349    11.00000    0.05798    0.05770 =
         0.11341    0.00198   -0.00799    0.02045
AFIX  43
H57   2    0.725425    0.627508    0.207806    11.00000   -1.20000
AFIX   0

C28   1    0.546693    0.597465    0.546670    11.00000    0.06400    0.06109 =
         0.11850   -0.00143   -0.00274    0.03337
AFIX  43
H28   2    0.542897    0.591511    0.563217    11.00000   -1.20000
AFIX   0

C281  1    0.780352    0.767663    0.354234    11.00000    0.09313    0.06241 =
         0.16419   -0.00233    0.01036    0.04400
AFIX  43
H281  2    0.790500    0.787467    0.346670    11.00000   -1.20000
AFIX   0

C70   1    0.545360    0.504165    0.199006    11.00000    0.07100    0.07480 =
         0.11440    0.02173   -0.01487    0.02474
C232  1    0.836196    0.672391    0.122358    10.50000    0.06414    0.09336 =
         0.11287    0.01834    0.00917    0.04668
AFIX  43
H232  2    0.840153    0.680306    0.106302    10.50000   -1.20000
AFIX   0

C210  1    0.589594    0.679526    0.401735    11.00000    0.09767    0.06807 =
         0.14296    0.01571    0.02324    0.03262
C74   1    0.599458    0.706947    0.073973    11.00000    0.08562    0.07509 =
         0.11256   -0.00151   -0.01788    0.04384
AFIX  43
H74   2    0.599454    0.706143    0.091160    11.00000   -1.20000
AFIX   0

C22   1    0.560877    0.617546    0.422239    11.00000    0.06302    0.06261 =
         0.12089   -0.00011    0.01329    0.01665
AFIX  43
H22   2    0.562334    0.617095    0.405107    11.00000   -1.20000
AFIX   0

C34   1    0.727875    0.785204    0.282261    11.00000    0.07615    0.05171 =
         0.18521   -0.00221    0.00027    0.03371
C600  1    0.625764    0.775306    0.501278    11.00000    0.07176    0.05295 =
         0.15729   -0.01048   -0.01993    0.03298
C201  1    0.557205    0.661947    0.592988    11.00000    0.07662    0.08735 =
         0.15174   -0.02691    0.00657    0.04689
AFIX  43
H201  2    0.547694    0.672029    0.585097    11.00000   -1.20000
AFIX   0

C79   1    0.621023    0.754836   -0.029069    11.00000    0.07953    0.05735 =
         0.12893    0.01114    0.00917    0.02951
AFIX  43
H79   2    0.629790    0.776708   -0.028072    11.00000   -1.20000
AFIX   0
C613  1    0.626167    0.799586    0.022005    11.00000    0.08834    0.05782 =
         0.12573   -0.00517   -0.00750    0.04333
C263  1    0.554395    0.650100    0.106363    11.00000    0.10091    0.11147 =
         0.13413    0.00539    0.00392    0.07391
AFIX  43
H263  2    0.543238    0.659426    0.100046    11.00000   -1.20000
AFIX   0

C39   1    0.731823    0.769416    0.206059    11.00000    0.08544    0.06532 =
         0.17884   -0.00423   -0.02535    0.04214
C610  1    0.682529    0.600186    0.253326    11.00000    0.05517    0.06779 =
         0.12239    0.00459    0.01225    0.02475
C612  1    0.622162    0.773869    0.020017    11.00000    0.07970    0.06395 =
         0.12488   -0.00105   -0.00828    0.04043
C64   1    0.587778    0.549607    0.294975    11.00000    0.07589    0.08664 =
         0.11837   -0.01546    0.01684    0.00638
AFIX  43
H64   2    0.607204    0.567655    0.298124    11.00000   -1.20000
AFIX   0
C63   1    0.566253    0.534183    0.310508    11.00000    0.07860    0.08679 =
         0.10859   -0.01812    0.01581    0.00571
AFIX  43
H63   2    0.567227    0.539103    0.327223    11.00000   -1.20000
AFIX   0

C604  1    0.709468    0.817368    0.265931    11.00000    0.09453    0.05165 =
         0.20490    0.00610   -0.00077    0.04281
C608  1    0.624329    0.567254    0.250473    11.00000    0.06003    0.08188 =
         0.11318    0.00859    0.00030    0.02798
C33   1    0.724525    0.791215    0.306417    11.00000    0.08989    0.06106 =
         0.18595    0.00299    0.01619    0.04237
AFIX  43
H33   2    0.715980    0.803580    0.311602    11.00000   -1.20000
AFIX   0
C40   1    0.744566    0.757149    0.190062    11.00000    0.08398    0.06616 =
         0.16710   -0.00635   -0.02951    0.03919
C42   1    0.774806    0.729869    0.182043    11.00000    0.07106    0.06435 =
         0.14804   -0.01099   -0.02227    0.03215
AFIX  43
H42   2    0.774971    0.730438    0.164847    11.00000   -1.20000
AFIX   0

C271  1    0.572261    0.678799   -0.100585    11.00000    0.10310    0.07629 =
         0.13460    0.00857   -0.01491    0.04572
AFIX  43
H271  2    0.551465    0.666671   -0.095078    11.00000   -1.20000
AFIX   0

C609  1    0.651303    0.584387    0.251187    11.00000    0.05500    0.08084 =
         0.12021    0.00589    0.00228    0.02550
C213  1    0.618968    0.696908    0.391791    11.00000    0.11521    0.06597 =
         0.16373    0.01867    0.04367    0.03959
AFIX  43
H213  2    0.636557    0.704975    0.402146    11.00000   -1.20000
AFIX   0

C69   1    0.572286    0.529012    0.187011    11.00000    0.07546    0.08910 =
         0.11220    0.02548   -0.00924    0.01023
AFIX  43
H69   2    0.574757    0.533092    0.170110    11.00000   -1.20000
AFIX   0

C290  1    0.741590    0.760023    0.163473    11.00000    0.10386    0.08070 =
         0.16869   -0.00411   -0.03256    0.06138
C211  1    0.563868    0.667713    0.386691    11.00000    0.13244    0.09307 =
         0.14918    0.02176    0.00319    0.03598
AFIX  43
H211  2    0.543782    0.655815    0.393590    11.00000   -1.20000
AFIX   0

C291  1    0.712240    0.746007    0.153955    11.00000    0.11697    0.09637 =
         0.17453   -0.00772   -0.04397    0.06757
AFIX  43
H291  2    0.694813    0.734820    0.164257    11.00000   -1.20000
AFIX   0

C202  1    0.568534    0.643427    0.628053    11.00000    0.07777    0.09888 =
         0.12756   -0.02489    0.01485    0.02757
AFIX  43
H202  2    0.566884    0.640914    0.645139    11.00000   -1.20000
AFIX   0
C300  1    0.530541    0.685596    0.475254    11.00000    0.07283    0.12202 =
         0.23531    0.03870    0.00767    0.05016
AFIX  43
H300  2    0.547533    0.700139    0.465739    11.00000   -1.20000
AFIX   0

C38   1    0.716866    0.786910    0.197390    11.00000    0.10551    0.07964 =
         0.19123   -0.00411   -0.03010    0.05543
AFIX  43
H38   2    0.712596    0.789763    0.181123    11.00000   -1.20000
AFIX   0
C32   1    0.734975    0.777212    0.321317    11.00000    0.08667    0.05422 =
         0.17846    0.00635    0.01918    0.03711
AFIX  43
H32   2    0.735287    0.777526    0.338517    11.00000   -1.20000
AFIX   0

C262  1    0.570128    0.630489    0.139369    11.00000    0.11027    0.10649 =
         0.12011    0.00277   -0.00103    0.05688
AFIX  43
H262  2    0.569562    0.626375    0.156216    11.00000   -1.20000
AFIX   0

C605  1    0.705471    0.838930    0.268606    11.00000    0.09905    0.05191 =
         0.21417    0.00530   -0.00073    0.04208
C37   1    0.710674    0.797830    0.217487    11.00000    0.10911    0.07513 =
         0.19180   -0.00272   -0.02324    0.05575
AFIX  43
H37   2    0.700992    0.810136    0.218044    11.00000   -1.20000
AFIX   0
C282  1    0.768809    0.736337    0.388724    11.00000    0.11160    0.09219 =
         0.15876    0.00533    0.02043    0.06022
AFIX  43
H282  2    0.771051    0.734514    0.405631    11.00000   -1.20000
AFIX   0

C421  1    0.433223    0.664595    0.028155    11.00000    0.07533    0.16410 =
         0.22029    0.00963    0.00460    0.07967
AFIX  43
H421  2    0.442768    0.663722    0.042805    11.00000   -1.20000
AFIX   0
C272  1    0.608028    0.704622   -0.132427    11.00000    0.15258    0.11086 =
         0.13486    0.01566    0.00649    0.08643
AFIX  43
H272  2    0.612075    0.710468   -0.148983    11.00000   -1.20000
AFIX   0

C330  1    0.804440    0.820971    0.268766    11.00000    0.09614    0.08275 =
         0.25752   -0.01826    0.01177    0.01681
AFIX  43
H330  2    0.788050    0.817894    0.279311    11.00000   -1.20000
AFIX   0

C304  1    0.508638    0.643784    0.503391    11.00000    0.07948    0.12823 =
         0.23510    0.03679    0.01473    0.04452
AFIX  43
H304  2    0.510157    0.629157    0.513511    11.00000   -1.20000
AFIX   0
C212  1    0.596606    0.690289    0.353287    11.00000    0.17235    0.10243 =
         0.16528    0.03599    0.02572    0.04487
AFIX  43
H212  2    0.599081    0.694067    0.336347    11.00000   -1.20000
AFIX   0

C292  1    0.733579    0.764469    0.114479    11.00000    0.15811    0.11998 =
         0.18637    0.02210   -0.02974    0.07706
AFIX  43
H292  2    0.730724    0.765866    0.097612    11.00000   -1.20000
AFIX   0

C414  1    0.529257    0.684013   -0.011440    11.00000    0.09480    0.14383 =
         0.22001    0.04392    0.00802    0.06624
AFIX  43
H414  2    0.545100    0.697152   -0.022444    11.00000   -1.20000
AFIX   0
C410  1    0.509971    0.645107    0.019334    11.00000    0.08110    0.14749 =
         0.21447    0.03781    0.01844    0.06282
AFIX  43
H410  2    0.512578    0.631293    0.029647    11.00000   -1.20000
AFIX   0
C424  1    0.405244    0.667157   -0.015012    11.00000    0.07967    0.17065 =
         0.23980    0.01401   -0.00607    0.07673
AFIX  43
H424  2    0.395663    0.668016   -0.029646    11.00000   -1.20000
AFIX   0

C303  1    0.481174    0.645284    0.501557    11.00000    0.08645    0.13492 =
         0.24831    0.02933    0.01130    0.05711
AFIX  43
H303  2    0.464311    0.630640    0.511125    11.00000   -1.20000
AFIX   0
C301  1    0.501528    0.684771    0.474994    11.00000    0.08096    0.13422 =
         0.24354    0.03749    0.00760    0.06106
AFIX  43
H301  2    0.500171    0.699470    0.464848    11.00000   -1.20000
AFIX   0

C331  1    0.833045    0.849100    0.268992    11.00000    0.09667    0.08874 =
         0.26008   -0.01543    0.01187    0.01316
AFIX  43
H331  2    0.834753    0.864662    0.279884    11.00000   -1.20000
AFIX   0
C334  1    0.824622    0.802319    0.238707    11.00000    0.09828    0.09560 =
         0.25513   -0.01795    0.01271    0.00861
AFIX  43
H334  2    0.822649    0.786403    0.228091    11.00000   -1.20000
AFIX   0

C425  1    0.433384    0.666447   -0.016172    11.00000    0.08614    0.16980 =
         0.23601    0.01536   -0.00247    0.07918
AFIX  43
H425  2    0.442609    0.666838   -0.031327    11.00000   -1.20000
AFIX   0
C413  1    0.500526    0.683693   -0.009344    11.00000    0.09931    0.15153 =
         0.23842    0.03879    0.01844    0.06987
AFIX  43
H413  2    0.498131    0.697593   -0.019711    11.00000   -1.20000
AFIX  66

C344  1    0.929073    0.927966    0.233771    11.00000    0.10427    0.09815 =
         0.20725    0.00812    0.00090   -0.02548
AFIX  43
H344  2    0.938966    0.938051    0.219111    11.00000   -1.20000
AFIX  65
C343  1    0.942239    0.941424    0.255900    11.00000    0.04702    0.04882 =
         0.20983    0.00194   -0.00656    0.01735
C342  1    0.927764    0.926667    0.277351    11.00000    0.08140    0.08835 =
         0.20229    0.00070   -0.01180   -0.01737
AFIX  43
H342  2    0.936762    0.935866    0.292475    11.00000   -1.20000
AFIX  65
C341  1    0.900124    0.898452    0.276673    11.00000    0.09168    0.08059 =
         0.20115    0.00520   -0.01092   -0.02118
AFIX  43
H341  2    0.890231    0.888367    0.291334    11.00000   -1.20000
AFIX  65
C340  1    0.886958    0.884993    0.254545    11.00000    0.05552    0.04353 =
         0.20022    0.00345   -0.00895    0.01222
C345  1    0.901432    0.899750    0.233094    11.00000    0.10026    0.09166 =
         0.20503    0.00785   -0.00285   -0.03010
AFIX  43
H345  2    0.892434    0.890551    0.217970    11.00000   -1.20000
AFIX   0
C333  1    0.852199    0.830985    0.240231    11.00000    0.10421    0.09405 =
         0.25831   -0.02299    0.02131   -0.00263
AFIX  43
H333  2    0.868459    0.833386    0.229819    11.00000   -1.20000
AFIX   0

C422  1    0.405133    0.665319    0.029217    11.00000    0.08048    0.15753 =
         0.23360    0.00457    0.00943    0.07558
AFIX  43
H422  2    0.395913    0.664937    0.044372    11.00000   -1.20000
AFIX   0
C411  1    0.482958    0.647126    0.019535    11.00000    0.08353    0.15490 =
         0.22488    0.03676    0.02543    0.07086
AFIX  43
H411  2    0.467496    0.633753    0.030697    11.00000   -1.20000
AFIX   0

RESI CTBU 1
C1    1    0.623396    0.702848    0.367162    11.00000    0.15149    0.08294 =
         0.17147    0.02552    0.04761    0.05218
C2    1    0.656224    0.722765    0.358291    11.00000    0.15581    0.09673 =
         0.20452    0.03804    0.07325    0.05492
C3    1    0.682747    0.732661    0.376767    11.00000    0.14360    0.12623 =
         0.22866    0.03557    0.07536    0.04812
AFIX  33
H3A   2    0.680374    0.744763    0.389737    11.00000   -1.50000
H3B   2    0.682004    0.714152    0.383669    11.00000   -1.50000
H3C   2    0.702729    0.745363    0.368645    11.00000   -1.50000
AFIX   0
C4    1    0.659423    0.752962    0.350291    11.00000    0.17223    0.10567 =
         0.29962    0.04617    0.07608    0.06433
AFIX  33
H4A   2    0.654251    0.762366    0.363781    11.00000   -1.50000
H4B   2    0.680839    0.766993    0.345111    11.00000   -1.50000
H4C   2    0.645275    0.749309    0.336741    11.00000   -1.50000
AFIX   0
C5    1    0.663118    0.705059    0.340260    11.00000    0.16407    0.11602 =
         0.25375    0.01194    0.07083    0.05913
AFIX  33
H5A   2    0.660189    0.685872    0.347665    11.00000   -1.50000
H5B   2    0.649085    0.699944    0.326399    11.00000   -1.50000
H5C   2    0.684649    0.717628    0.334769    11.00000   -1.50000
AFIX   0

RESI CTBU 2
C1    1    0.819644    0.639287    0.384831    10.50000    0.05355    0.07272 =
         0.10631    0.00358    0.00179    0.03636
C2    1    0.807845    0.615691    0.405448    10.50000    0.06387    0.08267 =
         0.10832    0.00849    0.00425    0.04133
C3    1    0.815620    0.631241    0.429736    10.50000    0.07867    0.09381 =
         0.11209    0.00749    0.00375    0.04691
PART -1
H3A   2    0.807477    0.615531    0.442568    10.50000   -1.50000
H3B   2    0.838191    0.644094    0.431440    11.00000   -1.50000
PART 0
C4    1    0.822126    0.594977    0.404221    11.00000    0.09974    0.08936 =
         0.12671    0.01665    0.00216    0.06017
AFIX  33
H4A   2    0.817412    0.584469    0.388489    11.00000   -1.50000
H4B   2    0.844677    0.607623    0.406204    11.00000   -1.50000
H4C   2    0.813513    0.579462    0.417176    11.00000   -1.50000
AFIX   0

RESI CTBU 3
C1    1    0.845969    0.691938    0.369502    10.50000    0.05753    0.06285 =
         0.11432   -0.00456   -0.00228    0.03142
C2    1    0.863892    0.727783    0.372472    10.50000    0.07541    0.06212 =
         0.13252   -0.01584   -0.00792    0.03106
C3    1    0.867980    0.735960    0.398804    10.50000    0.10718    0.08339 =
         0.14589   -0.02594   -0.01297    0.04170
PART -1
H3A   2    0.847693    0.726786    0.406785    11.00000   -1.50000
H3B   2    0.878841    0.758560    0.400781    10.50000   -1.50000
PART 0
C4    1    0.845041    0.741032    0.360786    11.00000    0.09222    0.06458 =
         0.16622   -0.01708   -0.00567    0.03924
AFIX  33
H4A   2    0.842217    0.735811    0.343515    11.00000   -1.50000
H4B   2    0.824708    0.732114    0.368663    11.00000   -1.50000
H4C   2    0.856142    0.763646    0.362705    11.00000   -1.50000
AFIX   0

RESI CTBU 4
C1    1    0.783806    0.765464    0.378759    11.00000    0.11758    0.08513 =
         0.17108   -0.01059    0.01134    0.05767
C2    1    0.801726    0.793779    0.394770    11.00000    0.15787    0.11028 =
         0.20394   -0.03662   -0.00109    0.05958
C3    1    0.812976    0.786785    0.417864    11.00000    0.25882    0.16397 =
         0.24446   -0.03965   -0.06546    0.06600
AFIX  33
H3A   2    0.795375    0.770010    0.426512    11.00000   -1.50000
H3B   2    0.828207    0.780377    0.414097    11.00000   -1.50000
H3C   2    0.822688    0.805404    0.428053    11.00000   -1.50000
AFIX   0
C4    1    0.781106    0.806717    0.401413    11.00000    0.22084    0.14833 =
         0.28255   -0.09262    0.00211    0.09608
AFIX  33
H4A   2    0.762423    0.790633    0.409513    11.00000   -1.50000
H4B   2    0.792289    0.824437    0.412342    11.00000   -1.50000
H4C   2    0.775167    0.813512    0.386713    11.00000   -1.50000
AFIX   0
C5    1    0.829510    0.819342    0.382601    11.00000    0.18009    0.15947 =
         0.25887   -0.04644   -0.00681   -0.01837
AFIX  33
H5A   2    0.823224    0.824696    0.367360    11.00000   -1.50000
H5B   2    0.839028    0.837583    0.393198    11.00000   -1.50000
H5C   2    0.844547    0.812555    0.379243    11.00000   -1.50000
AFIX   0

RESI CTBU 5
C1    1    0.514537    0.485463    0.378967    10.50000    0.06331    0.06331 =
         0.11321   -0.00429    0.00429    0.01684
C2    1    0.526542    0.473458    0.399171    10.50000    0.07477    0.07477 =
         0.11844   -0.00015    0.00015    0.02692
C3    1    0.519446    0.480554    0.424129    10.50000    0.09343    0.09343 =
         0.11853   -0.00172    0.00172    0.03232
PART -1
H3A   2    0.522445    0.467639    0.435997    10.50000   -1.50000
H3B   2    0.533594    0.502510    0.427790    11.00000   -1.50000
PART 0
C4    1    0.562329    0.488382    0.396681    11.00000    0.08211    0.10225 =
         0.14653   -0.00256   -0.00932    0.04458
AFIX  33
H4A   2    0.567366    0.483991    0.380534    11.00000   -1.50000
H4B   2    0.572181    0.510886    0.398949    11.00000   -1.50000
H4C   2    0.569996    0.479676    0.408992    11.00000   -1.50000
AFIX   0

RESI CTBU 6
C1    1    0.487827    0.512173    0.364812    10.50000    0.06582    0.06582 =
         0.10973   -0.00801    0.00801    0.02118
C2    1    0.470484    0.529516    0.370733    10.50000    0.08457    0.08457 =
         0.12881   -0.00924    0.00924    0.03895
C3    1    0.440712    0.507584    0.384959    11.00000    0.09942    0.11606 =
         0.19392    0.00425    0.03980    0.05156
AFIX  33
H3A   2    0.446239    0.500217    0.399555    11.00000   -1.50000
H3B   2    0.429978    0.518809    0.389586    11.00000   -1.50000
H3C   2    0.427026    0.489807    0.374764    11.00000   -1.50000
AFIX   0
C4    1    0.460216    0.539784    0.348768    10.50000    0.12673    0.12673 =
         0.15559   -0.00633    0.00633    0.08468
PART -1
H4A   2    0.441429    0.523117    0.341206    11.00000   -1.50000
H4B   2    0.457462    0.557680    0.351749    10.50000   -1.50000

RESI CTBU 7
PART 0
C1    1    0.585293    0.632167    0.616003    11.00000    0.06230    0.07595 =
         0.12008   -0.01325    0.00606    0.02301
C2    1    0.599564    0.614835    0.628473    11.00000    0.07791    0.07725 =
         0.12568    0.00390    0.00306    0.01921
C3    1    0.605659    0.622226    0.654851    11.00000    0.10924    0.10986 =
         0.13230    0.00361    0.00358    0.01528
AFIX  33
H3A   2    0.614767    0.610472    0.661824    11.00000   -1.50000
H3B   2    0.620101    0.644500    0.656884    11.00000   -1.50000
H3C   2    0.586101    0.616549    0.663127    11.00000   -1.50000
AFIX   0
C4    1    0.630421    0.623055    0.616295    11.00000    0.06665    0.07676 =
         0.14875    0.01416   -0.00414    0.01966
AFIX  33
H4A   2    0.626997    0.618398    0.598953    11.00000   -1.50000
H4B   2    0.645213    0.645210    0.618537    11.00000   -1.50000
H4C   2    0.638788    0.610816    0.623606    11.00000   -1.50000
AFIX   0
C5    1    0.577287    0.580043    0.624906    11.00000    0.08134    0.07959 =
         0.12902    0.00624    0.00757    0.00957
AFIX  33
H5A   2    0.573484    0.575505    0.607572    11.00000   -1.50000
H5B   2    0.586508    0.568323    0.631746    11.00000   -1.50000
H5C   2    0.557610    0.574032    0.633116    11.00000   -1.50000
AFIX   0

RESI CTBU 8
C1    1    0.750694    0.709530    0.375806    11.00000    0.09556    0.08450 =
         0.15669    0.01316    0.02988    0.05614
C2    1    0.736333    0.677897    0.387842    11.00000    0.09540    0.08980 =
         0.17120    0.02932    0.03508    0.05869
C3    1    0.716049    0.651153    0.371348    11.00000    0.09722    0.08602 =
         0.20363    0.02672    0.03587    0.04457
AFIX  33
H3A   2    0.728172    0.651301    0.357309    11.00000   -1.50000
H3B   2    0.708360    0.631562    0.380166    11.00000   -1.50000
H3C   2    0.698436    0.653219    0.365853    11.00000   -1.50000
AFIX   0
C4    1    0.715805    0.675613    0.408546    11.00000    0.09521    0.11161 =
         0.17224    0.03672    0.03515    0.06302
AFIX  33
H4A   2    0.699191    0.679037    0.402608    11.00000   -1.50000
H4B   2    0.706707    0.654934    0.415856    11.00000   -1.50000
H4C   2    0.728095    0.691373    0.420710    11.00000   -1.50000
AFIX   0
C5    1    0.761809    0.672607    0.397119    11.00000    0.08490    0.11527 =
         0.23268    0.05360    0.03628    0.05800
AFIX  33
H5A   2    0.775303    0.674077    0.383647    11.00000   -1.50000
H5B   2    0.774039    0.688371    0.409299    11.00000   -1.50000
H5C   2    0.752651    0.651932    0.404444    11.00000   -1.50000
AFIX   0

RESI CTBU 9
C1    1    0.707762    0.748050    0.129228    11.00000    0.13853    0.11804 =
         0.18209    0.00325   -0.04501    0.08163
C2    1    0.676388    0.734619    0.117767    11.00000    0.14609    0.13618 =
         0.20481   -0.01920   -0.06244    0.09131
C3    1    0.668670    0.760029    0.112795    11.00000    0.16821    0.15684 =
         0.26129   -0.02829   -0.07880    0.11167
AFIX  33
H3A   2    0.648098    0.750954    0.105300    11.00000   -1.50000
H3B   2    0.668708    0.770099    0.128057    11.00000   -1.50000
H3C   2    0.684225    0.775433    0.101818    11.00000   -1.50000
AFIX   0
C4    1    0.650699    0.711349    0.134264    11.00000    0.14848    0.17176 =
         0.24217    0.00311   -0.07551    0.06287
AFIX  33
H4A   2    0.630625    0.703157    0.126085    11.00000   -1.50000
H4B   2    0.654466    0.694251    0.137998    11.00000   -1.50000
H4C   2    0.650493    0.721680    0.149316    11.00000   -1.50000
AFIX   0
C5    1    0.672180    0.716786    0.094657    11.00000    0.16350    0.19584 =
         0.24225   -0.06366   -0.08205    0.11084
AFIX  33
H5A   2    0.651062    0.708919    0.088522    11.00000   -1.50000
H5B   2    0.687183    0.730527    0.082560    11.00000   -1.50000
H5C   2    0.675559    0.699323    0.097870    11.00000   -1.50000
AFIX   0

RESI CTBU 10
C1    1    0.577932    0.686991   -0.124688    11.00000    0.14526    0.10401 =
         0.13833   -0.00083   -0.02310    0.07075
C2    1    0.552566    0.677141   -0.143404    11.00000    0.18869    0.14193 =
         0.17135   -0.00416   -0.06427    0.07994
C3    1    0.523058    0.650652   -0.134837    11.00000    0.18509    0.20464 =
         0.23605    0.01062   -0.10035    0.04243
AFIX  33
H3A   2    0.526532    0.633730   -0.129831    11.00000   -1.50000
H3B   2    0.515311    0.657192   -0.121038    11.00000   -1.50000
H3C   2    0.507748    0.643456   -0.147955    11.00000   -1.50000
AFIX   0
C4    1    0.561347    0.668234   -0.167015    11.00000    0.26164    0.23154 =
         0.19569   -0.04467   -0.04461    0.08572
AFIX  33
H4A   2    0.580918    0.685630   -0.172914    11.00000   -1.50000
H4B   2    0.563849    0.650112   -0.164447    11.00000   -1.50000
H4C   2    0.544970    0.663178   -0.179004    11.00000   -1.50000
AFIX   0
C5    1    0.548250    0.703732   -0.151293    11.00000    0.23266    0.17808 =
         0.28183   -0.00753   -0.11202    0.10448
AFIX  33
H5A   2    0.568145    0.720949   -0.156876    11.00000   -1.50000
H5B   2    0.533117    0.696904   -0.164526    11.00000   -1.50000
H5C   2    0.540681    0.710641   -0.137609    11.00000   -1.50000
AFIX   0

RESI CTBU 11
C1    1    0.587120    0.622617    0.124627    11.00000    0.08940    0.08118 =
         0.11853    0.01122   -0.00894    0.04596
C2    1    0.604353    0.605787    0.133644    11.00000    0.09334    0.08165 =
         0.13068    0.02022   -0.01476    0.04457
C3    1    0.585682    0.571871    0.127041    11.00000    0.10752    0.08685 =
         0.15500    0.01685   -0.01477    0.05349
AFIX  33
H3A   2    0.582718    0.569799    0.109455    11.00000   -1.50000
H3B   2    0.596783    0.561252    0.132311    11.00000   -1.50000
H3C   2    0.565414    0.562526    0.135068    11.00000   -1.50000
AFIX   0
C4    1    0.608187    0.607705    0.160186    11.00000    0.14207    0.10331 =
         0.14076    0.01428   -0.02914    0.06655
AFIX  33
H4A   2    0.620271    0.629531    0.165076    11.00000   -1.50000
H4B   2    0.587735    0.598067    0.167937    11.00000   -1.50000
H4C   2    0.619104    0.596793    0.165180    11.00000   -1.50000
AFIX   0
C5    1    0.636511    0.620243    0.122831    11.00000    0.09618    0.10553 =
         0.17997    0.03731   -0.01640    0.06043
AFIX  33
H5A   2    0.634993    0.619434    0.105125    11.00000   -1.50000
H5B   2    0.648729    0.641913    0.128086    11.00000   -1.50000
H5C   2    0.646670    0.608762    0.128269    11.00000   -1.50000
AFIX   0

RESI CTBU 12
C1    1    0.497314    0.502686    0.129093    10.50000    0.12286    0.12286 =
         0.16586    0.06079   -0.06079   -0.02260
PART -1
C2    1    0.481488    0.517178    0.115997    10.50000    0.13789    0.13272 =
         0.18676    0.06898   -0.06687   -0.01897
C3    1    0.499296    0.551956    0.115777    10.50000    0.11380    0.11627 =
         0.18504    0.02797    0.02226   -0.00056
AFIX  33
H3A   2    0.519871    0.559193    0.108722    10.50000   -1.50000
H3B   2    0.488081    0.559681    0.106075    10.50000   -1.50000
H3C   2    0.501585    0.559739    0.132389    10.50000   -1.50000
AFIX   0
C4    1    0.450007    0.505075    0.126579    10.50000    0.14097    0.14841 =
         0.21751    0.07734   -0.05174   -0.00287
AFIX  33
H4A   2    0.439300    0.514381    0.118166    10.50000   -1.50000
H4B   2    0.438099    0.482462    0.124726    10.50000   -1.50000
H4C   2    0.451886    0.510410    0.143815    10.50000   -1.50000
AFIX   0
C5    1    0.476766    0.509520    0.089073    10.50000    0.16520    0.14365 =
         0.19604    0.03568   -0.08956   -0.02900
AFIX  33
H5A   2    0.496979    0.517082    0.081260    10.50000   -1.50000
H5B   2    0.464159    0.486988    0.086947    10.50000   -1.50000
H5C   2    0.466124    0.519563    0.081694    10.50000   -1.50000
AFIX   0

RESI CTBU 13
PART 0
C1    1    0.523994    0.476006    0.120167    10.50000    0.13201    0.13201 =
         0.13765    0.02878   -0.02878   -0.03272
PART -1
C2    1    0.540743    0.467308    0.101993    10.50000    0.15890    0.13788 =
         0.14150    0.00508   -0.00827   -0.05196
C3    1    0.575516    0.484426    0.106132    10.50000    0.17453    0.09560 =
         0.15638   -0.04435    0.00455   -0.02612
AFIX  33
H3A   2    0.585466    0.478040    0.093886    10.50000   -1.50000
H3B   2    0.583619    0.506834    0.104893    10.50000   -1.50000
H3C   2    0.579951    0.479472    0.122294    10.50000   -1.50000
AFIX   0
C4    1    0.536167    0.474398    0.076105    10.50000    0.20064    0.16626 =
         0.13980    0.02529   -0.01818   -0.11456
AFIX  33
H4A   2    0.547603    0.468242    0.065109    10.50000   -1.50000
H4B   2    0.514023    0.462833    0.072067    10.50000   -1.50000
H4C   2    0.543917    0.496699    0.074412    10.50000   -1.50000
AFIX   0
C5    1    0.529218    0.433013    0.102651    10.50000    0.17303    0.14618 =
         0.16844    0.00163    0.01841   -0.04986
AFIX  33
H5A   2    0.540498    0.427935    0.090640    10.50000   -1.50000
H5B   2    0.532665    0.427193    0.118822    10.50000   -1.50000
H5C   2    0.506981    0.421566    0.098919    10.50000   -1.50000
AFIX   0

RESI CTBU 14
PART 0
C1    1    0.554284    0.657689    0.617726    11.00000    0.09423    0.10599 =
         0.16076   -0.02575    0.03187    0.05044
C2    1    0.537191    0.670885    0.631975    11.00000    0.12583    0.14680 =
         0.21157   -0.03286    0.06234    0.06833
C3    1    0.525521    0.688803    0.616889    11.00000    0.20495    0.16552 =
         0.27076   -0.02217    0.08456    0.12819
AFIX  33
H3A   2    0.543186    0.706593    0.609149    11.00000   -1.50000
H3B   2    0.511196    0.675110    0.604422    11.00000   -1.50000
H3C   2    0.514709    0.696177    0.627437    11.00000   -1.50000
AFIX   0
C4    1    0.558638    0.696544    0.648509    11.00000    0.17198    0.18833 =
         0.29960   -0.10309    0.04904    0.07315
AFIX  33
H4A   2    0.575940    0.712602    0.639116    11.00000   -1.50000
H4B   2    0.547313    0.705561    0.656384    11.00000   -1.50000
H4C   2    0.566707    0.688272    0.660854    11.00000   -1.50000
AFIX   0
C5    1    0.509913    0.644791    0.642988    11.00000    0.17498    0.15128 =
         0.32007   -0.00908    0.13818    0.07259
AFIX  33
H5A   2    0.497728    0.629573    0.630459    11.00000   -1.50000
H5B   2    0.516554    0.635005    0.655182    11.00000   -1.50000
H5C   2    0.497160    0.652294    0.650711    11.00000   -1.50000
AFIX   0

RESI CTBU 15
C1    1    0.566526    0.672714    0.361898    11.00000    0.17355    0.11650 =
         0.16241    0.02724   -0.00021    0.04019
C2    1    0.537926    0.657680    0.346226    11.00000    0.22629    0.15587 =
         0.18705    0.03176   -0.03975    0.03306
C3    1    0.507226    0.641329    0.359213    11.00000    0.21018    0.20816 =
         0.19719    0.02461   -0.07639    0.02769
AFIX  33
H3A   2    0.506897    0.625683    0.370185    11.00000   -1.50000
H3B   2    0.504371    0.656466    0.368557    11.00000   -1.50000
H3C   2    0.490425    0.631193    0.347352    11.00000   -1.50000
AFIX   0
C4    1    0.538230    0.633092    0.330244    11.00000    0.30253    0.19082 =
         0.22440   -0.02266   -0.03470    0.01988
AFIX  33
H4A   2    0.540092    0.617912    0.340352    11.00000   -1.50000
H4B   2    0.518890    0.622576    0.320932    11.00000   -1.50000
H4C   2    0.555906    0.642880    0.319106    11.00000   -1.50000
AFIX   0
C5    1    0.535063    0.680583    0.330332    11.00000    0.29802    0.20296 =
         0.26864    0.07937   -0.07645    0.04473
AFIX  33
H5A   2    0.554240    0.692508    0.321021    11.00000   -1.50000
H5B   2    0.517567    0.669464    0.319193    11.00000   -1.50000
H5C   2    0.531512    0.694737    0.340399    11.00000   -1.50000
AFIX   0

RESI CTBU 16
C1    1    0.846674    0.693348    0.141544    10.50000    0.06911    0.07821 =
         0.12058    0.02037    0.01019    0.03911
PART -1
C2    1    0.865560    0.728519    0.137679    10.50000    0.08376    0.08337 =
         0.14497    0.03524    0.01539    0.03687
C3    1    0.845045    0.742616    0.138216    10.50000    0.10147    0.07384 =
         0.22508    0.03543    0.02419    0.04242
AFIX  33
H3A   2    0.834861    0.738790    0.154042    10.50000   -1.50000
H3B   2    0.857603    0.765033    0.135454    10.50000   -1.50000
H3C   2    0.829269    0.733237    0.125502    10.50000   -1.50000
AFIX   0
C4    1    0.881247    0.734275    0.113501    10.50000    0.12743    0.11447 =
         0.16404    0.04132    0.05443    0.01672
AFIX  33
H4A   2    0.894615    0.725021    0.113250    10.50000   -1.50000
H4B   2    0.865521    0.724884    0.100753    10.50000   -1.50000
H4C   2    0.893854    0.756681    0.110705    10.50000   -1.50000
AFIX   0
C5    1    0.888192    0.744992    0.157923    10.50000    0.13263    0.09494 =
         0.17008    0.04198   -0.01960    0.00394
AFIX  33
H5A   2    0.902814    0.737264    0.159049    10.50000   -1.50000
H5B   2    0.899629    0.767353    0.154667    10.50000   -1.50000
H5C   2    0.876865    0.741085    0.173231    10.50000   -1.50000
AFIX   0

RESI CTBU 17
PART 0
C1    1    0.553520    0.644341    0.130756    11.00000    0.12792    0.13080 =
         0.13620    0.00243    0.01959    0.08502
C2    1    0.534740    0.653684    0.146445    11.00000    0.16598    0.19563 =
         0.18436   -0.01008    0.04552    0.10908
C3    1    0.504606    0.648171    0.134737    11.00000    0.16131    0.34441 =
         0.23123   -0.04314    0.05259    0.14817
AFIX  33
H3A   2    0.509248    0.659037    0.119162    11.00000   -1.50000
H3B   2    0.490846    0.625875    0.132118    11.00000   -1.50000
H3C   2    0.494374    0.656062    0.145411    11.00000   -1.50000
AFIX   0
C4    1    0.552298    0.688425    0.150689    11.00000    0.24039    0.20617 =
         0.26705   -0.04267    0.06976    0.10786
AFIX  33
H4A   2    0.558524    0.699225    0.135088    11.00000   -1.50000
H4B   2    0.538910    0.694496    0.159269    11.00000   -1.50000
H4C   2    0.570817    0.694027    0.160453    11.00000   -1.50000
AFIX   0
C5    1    0.524777    0.636248    0.169663    11.00000    0.26081    0.24631 =
         0.21893    0.01786    0.09600    0.14271
AFIX  33
H5A   2    0.512718    0.643269    0.179056    11.00000   -1.50000
H5B   2    0.511929    0.614005    0.166284    11.00000   -1.50000
H5C   2    0.543118    0.639980    0.178947    11.00000   -1.50000
AFIX   0

RESI CTBU 18
C1    1    0.820134    0.640269    0.125655    10.50000    0.06690    0.09474 =
         0.10397   -0.00121   -0.00060    0.04737
C2    1    0.808660    0.617321    0.105014    10.50000    0.08010    0.10952 =
         0.10504   -0.00657   -0.00328    0.05476
C3    1    0.816540    0.633079    0.080723    10.50000    0.10473    0.12673 =
         0.11319    0.00354    0.00177    0.06336
PART -1
H3A   2    0.806562    0.617498    0.067945    10.50000   -1.50000
H3B   2    0.809079    0.647941    0.079964    11.00000   -1.50000
PART 0
C4    1    0.773307    0.597415    0.105771    11.00000    0.08663    0.12547 =
         0.12561   -0.01705   -0.00818    0.04872
AFIX  33
H4A   2    0.766892    0.586560    0.121340    11.00000   -1.50000
H4B   2    0.764129    0.610728    0.103863    11.00000   -1.50000
H4C   2    0.766219    0.582188    0.092595    11.00000   -1.50000
AFIX   0

RESI CTBU 19
C1    1    0.763356    0.778824    0.123851    11.00000    0.15670    0.12227 =
         0.19566    0.02925   -0.01257    0.07478
C2    1    0.791977    0.797953    0.108485    11.00000    0.18692    0.16233 =
         0.22753    0.03738    0.01610    0.06688
C3    1    0.784431    0.807570    0.084801    11.00000    0.23700    0.21015 =
         0.24502    0.07024    0.02445    0.08056
AFIX  33
H3A   2    0.773597    0.819132    0.087891    11.00000   -1.50000
H3B   2    0.803681    0.820782    0.075914    11.00000   -1.50000
H3C   2    0.771096    0.789065    0.075157    11.00000   -1.50000
AFIX   0
C4    1    0.808395    0.780350    0.105169    11.00000    0.19177    0.22043 =
         0.28283    0.06496    0.05948    0.08831
AFIX  33
H4A   2    0.812812    0.774599    0.121032    11.00000   -1.50000
H4B   2    0.795339    0.761528    0.095760    11.00000   -1.50000
H4C   2    0.827924    0.793245    0.096517    11.00000   -1.50000
AFIX   0
C5    1    0.813512    0.829440    0.119754    11.00000    0.23664    0.20736 =
         0.29734    0.01705    0.02649    0.03014
AFIX  33
H5A   2    0.802330    0.840847    0.121845    11.00000   -1.50000
H5B   2    0.820660    0.826533    0.135557    11.00000   -1.50000
H5C   2    0.831430    0.841240    0.109124    11.00000   -1.50000
AFIX   0

RESI CTBU 20
C1    1    0.632272    0.713908   -0.116707    11.00000    0.12216    0.10015 =
         0.13198    0.02397    0.02514    0.07522
C2    1    0.663918    0.731201   -0.127496    11.00000    0.13098    0.11437 =
         0.16882    0.03558    0.03961    0.07357
C3    1    0.687232    0.729239   -0.112603    11.00000    0.09260    0.12688 =
         0.24417    0.06594    0.03370    0.04428
AFIX  33
H3A   2    0.707607    0.740909   -0.120381    11.00000   -1.50000
H3B   2    0.688009    0.738042   -0.096569    11.00000   -1.50000
H3C   2    0.681684    0.707454   -0.110891    11.00000   -1.50000
AFIX   0
C4    1    0.673358    0.764315   -0.132642    11.00000    0.12868    0.08829 =
         0.21758   -0.00685    0.01372    0.05487
AFIX  33
H4A   2    0.657445    0.765059   -0.142611    11.00000   -1.50000
H4B   2    0.675614    0.775255   -0.117355    11.00000   -1.50000
H4C   2    0.693194    0.774307   -0.141328    11.00000   -1.50000
AFIX   0
C5    1    0.665373    0.716778   -0.152481    11.00000    0.18417    0.12239 =
         0.21550    0.00431    0.07852    0.06884
AFIX  33
H5A   2    0.650292    0.717188   -0.163672    11.00000   -1.50000
H5B   2    0.686288    0.728889   -0.159299    11.00000   -1.50000
H5C   2    0.660444    0.695274   -0.150033    11.00000   -1.50000
AFIX   0
HKLF 4


REM  amazing087wps22_auto in P-3m1
REM wR2 = 0.4794, GooF = S = 1.028, Restrained GooF = 1.132 for all data
REM R1 = 0.1474 for 28194 Fo > 4sig(Fo) and 0.1759 for all 43210 data
REM 2680 parameters refined using 10741 restraints

END

WGHT      0.2000      0.0000

REM Highest difference peak  1.315,  deepest hole -0.695,  1-sigma level  0.120
Q1    1   0.5046  0.6807  0.0208  11.00000  0.05    1.31
Q2    1   0.5777  0.6629  0.0112  11.00000  0.05    1.31
Q3    1   0.4843  0.6450  0.4790  11.00000  0.05    1.15
Q4    1   0.7431  0.5187  0.2386  11.00000  0.05    0.96
Q5    1   0.5183  0.6570 -0.0155  11.00000  0.05    0.96
Q6    1   0.5743  0.4476  0.2422  11.00000  0.05    0.94
Q7    1   0.8045  0.8237  0.2378  11.00000  0.05    0.90
Q8    1   0.8194  0.8011  0.2645  11.00000  0.05    0.88
Q9    1   0.5025  0.6770  0.5048  11.00000  0.05    0.88
Q10   1   0.6716  0.3431  0.2484  10.50000  0.05    0.77
Q11   1   0.4796  0.6533 -0.0032  11.00000  0.05    0.76
Q12   1   0.8585  0.7170  0.2414  10.50000  0.05    0.76
Q13   1   0.8180  0.6176  0.2621  11.00000  0.05    0.74
Q14   1   0.5108  0.6488  0.4735  11.00000  0.05    0.74
Q15   1   0.7429  0.5226  0.2816  11.00000  0.05    0.65
Q16   1   0.4339  0.6748  0.4958  11.00000  0.05    0.62
Q17   1   0.5619  0.6202  0.5274  11.00000  0.05    0.62
Q18   1   0.8358  0.8551  0.2385  11.00000  0.05    0.60
Q19   1   0.9340  0.9173  0.2416  11.00000  0.05    0.59
Q20   1   0.4998  0.5002  0.1189  10.50000  0.05    0.57
Q21   1   0.8612  0.8388  0.2653  11.00000  0.05    0.55
Q22   1   0.8359  0.7991  0.4038  11.00000  0.05    0.54
Q23   1   0.5208  0.4792  0.1752  10.50000  0.05    0.53
Q24   1   0.6876  0.7576 -0.1091  11.00000  0.05    0.53
Q25   1   0.6426  0.3574  0.2583  10.50000  0.05    0.53
Q26   1   0.7822  0.7199  0.2328  11.00000  0.05    0.52
Q27   1   0.3485  0.6515  0.0217  10.50000  0.05    0.51
Q28   1   0.9156  0.9326  0.2398  11.00000  0.05    0.49
Q29   1   0.5529  0.6144  0.0380  11.00000  0.05    0.48
Q30   1   0.7477  0.6207  0.2927  11.00000  0.05    0.46
Q31   1   0.4989  0.6421  0.6183  11.00000  0.05    0.45
Q32   1   0.7465  0.6843  0.4111  11.00000  0.05    0.44
Q33   1   0.7978  0.8193  0.3818  11.00000  0.05    0.44
Q34   1   0.5680  0.5149  0.3169  11.00000  0.05    0.44
Q35   1   0.7620  0.6274  0.1996  11.00000  0.05    0.43
Q36   1   0.6017  0.6991  0.3648  11.00000  0.05    0.43
Q37   1   0.5539  0.5067  0.3168  11.00000  0.05    0.43
Q38   1   0.6351  0.8066  0.0175  11.00000  0.05    0.43
Q39   1   0.7412  0.6861  0.4112  11.00000  0.05    0.43
Q40   1   0.3459  0.6542  0.4840  10.50000  0.05    0.43
Q41   1   0.6142  0.7446  0.4369  11.00000  0.05    0.42
Q42   1   0.5803  0.6225  0.1146  11.00000  0.05    0.42
Q43   1   0.8741  0.8739  0.2575  11.00000  0.05    0.42
Q44   1   0.5444  0.5980 -0.0406  11.00000  0.05    0.42
Q45   1   0.5250  0.4750  0.0958  10.50000  0.05    0.42
Q46   1   0.5201  0.4799  0.3381  10.50000  0.05    0.41
Q47   1   0.6404  0.7190  0.3284  11.00000  0.05    0.41
Q48   1   0.4271  0.6484  0.5001  11.00000  0.05    0.40
Q49   1   0.8208  0.8001  0.1210  11.00000  0.05    0.40
Q50   1   0.8776  0.7552  0.1743  10.50000  0.05    0.39
Q51   1   0.7859  0.7117  0.2986  11.00000  0.05    0.39
Q52   1   0.7221  0.7828  0.2628  11.00000  0.05    0.38
Q53   1   0.6254  0.7059 -0.1151  11.00000  0.05    0.38
Q54   1   0.8452  0.6904  0.1530  10.50000  0.05    0.38
Q55   1   0.6219  0.7431  0.5083  11.00000  0.05    0.37
Q56   1   0.6040  0.6043  0.1425  11.00000  0.05    0.37
Q57   1   0.9022  0.8802  0.2812  11.00000  0.05    0.37
Q58   1   0.5807  0.6399  0.6205  11.00000  0.05    0.37
Q59   1   0.9369  0.9145  0.2748  11.00000  0.05    0.36
Q60   1   0.7538  0.7153  0.3809  11.00000  0.05    0.36
Q61   1   0.5268  0.6827 -0.1284  11.00000  0.05    0.36
Q62   1   0.5975  0.7028  0.5115  11.00000  0.05    0.35
Q63   1   0.4870  0.5130  0.1394  10.50000  0.05    0.35
Q64   1   0.4210  0.6387  0.0205  11.00000  0.05    0.35
Q65   1   0.7676  0.7404  0.2961  11.00000  0.05    0.35
Q66   1   0.5378  0.6606  0.6548  11.00000  0.05    0.34
Q67   1   0.5254  0.6643  0.5134  11.00000  0.05    0.34
Q68   1   0.5776  0.5385  0.2828  11.00000  0.05    0.34
Q69   1   0.6836  0.7453  0.0947  11.00000  0.05    0.34
Q70   1   0.7202  0.7832  0.2992  11.00000  0.05    0.34
Q71   1   0.7132  0.7506  0.1239  11.00000  0.05    0.33
Q72   1   0.7312  0.4624  0.2366  10.50000  0.05    0.33
Q73   1   0.5395  0.6753 -0.1350  11.00000  0.05    0.33
Q74   1   0.7581  0.7790  0.1372  11.00000  0.05    0.33
Q75   1   0.5215  0.4785  0.4367  10.50000  0.05    0.32
Q76   1   0.4477  0.5161  0.3568  11.00000  0.05    0.32
Q77   1   0.7150  0.7914  0.2229  11.00000  0.05    0.31
Q78   1   0.8395  0.6790  0.3778  10.50000  0.05    0.31
Q79   1   0.6390  0.6388  0.1470  11.00000  0.05    0.31
Q80   1   0.7187  0.7862  0.2223  11.00000  0.05    0.31
Q81   1   0.8081  0.6162  0.4319  10.50000  0.05    0.31
Q82   1   0.7440  0.7709  0.2095  11.00000  0.05    0.31
Q83   1   0.5430  0.5866  0.5357  11.00000  0.05    0.31
Q84   1   0.6624  0.5844  0.2459  11.00000  0.05    0.31
Q85   1   0.5779  0.5399  0.2228  11.00000  0.05    0.31
Q86   1   0.6709  0.7069  0.1232  11.00000  0.05    0.31
Q87   1   0.6323  0.6353  0.6248  11.00000  0.05    0.31
Q88   1   0.5310  0.4690  0.1176  10.50000  0.05    0.31
Q89   1   0.8594  0.7187  0.1587  10.50000  0.05    0.30
Q90   1   0.6149  0.7464 -0.0392  11.00000  0.05    0.30
Q91   1   0.5469  0.4531  0.0754  10.50000  0.05    0.30
Q92   1   0.8206  0.6187  0.4299  11.00000  0.05    0.30
Q93   1   0.6205  0.7014  0.3778  11.00000  0.05    0.30
Q94   1   0.4739  0.5261  0.1343  10.50000  0.05    0.30
Q95   1   0.6568  0.6779  0.3363  11.00000  0.05    0.30
Q96   1   0.7690  0.7476  0.3574  11.00000  0.05    0.30
Q97   1   0.7145  0.6130  0.2654  11.00000  0.05    0.30
Q98   1   0.6180  0.7358 -0.0282  11.00000  0.05    0.30
Q99   1   0.8722  0.8947  0.2852  11.00000  0.05    0.30
Q100  1   0.5461  0.6128  0.4082  11.00000  0.05    0.29
Q101  1   0.5537  0.4625  0.0754  11.00000  0.05    0.29
Q102  1   0.4372  0.6594 -0.0417  11.00000  0.05    0.29
Q103  1   0.5554  0.6735 -0.1232  11.00000  0.05    0.29
Q104  1   0.4668  0.5332  0.1347  10.50000  0.05    0.29
Q105  1   0.4807  0.5193  0.3211  10.50000  0.05    0.29
Q106  1   0.4083  0.6691  0.0070  11.00000  0.05    0.29
Q107  1   0.6372  0.7991  0.5017  11.00000  0.05    0.28
Q108  1   0.5674  0.5148  0.1869  11.00000  0.05    0.28
Q109  1   0.4728  0.5272  0.3576  10.50000  0.05    0.28
Q110  1   0.4758  0.5242  0.3574  10.50000  0.05    0.28
Q111  1   0.5491  0.5998  0.4181  11.00000  0.05    0.27
Q112  1   0.5525  0.6028  0.4290  11.00000  0.05    0.27
Q113  1   0.5595  0.6618  0.3756  11.00000  0.05    0.27
Q114  1   0.6009  0.6981  0.0425  11.00000  0.05    0.26
Q115  1   0.5393  0.4607  0.3552  10.50000  0.05    0.26
Q116  1   0.7120  0.4240  0.2940  10.50000  0.05    0.26
Q117  1   0.4999  0.6201  0.1470  11.00000  0.05    0.26
Q118  1   0.5555  0.6591  0.1214  11.00000  0.05    0.25
Q119  1   0.5211  0.6822  0.3585  11.00000  0.05    0.25
Q120  1   0.5224  0.6785  0.1334  11.00000  0.05    0.25
Q121  1   0.5388  0.5798  0.5797  11.00000  0.05    0.24
Q122  1   0.5375  0.6419 -0.1433  11.00000  0.05    0.24
Q123  1   0.7974  0.8306  0.0999  11.00000  0.05    0.23
Q124  1   0.4055  0.6626  0.0638  11.00000  0.05    0.23
Q125  1   0.6953  0.6617  0.3814  11.00000  0.05    0.23
Q126  1   0.8246  0.8380  0.1428  11.00000  0.05    0.23
Q127  1   0.5601  0.6973  0.6251  11.00000  0.05    0.23
Q128  1   0.8322  0.8269  0.3571  11.00000  0.05    0.23
Q129  1   0.4107  0.7054  0.5237  10.50000  0.05    0.22
Q130  1   0.6443  0.7123  0.1584  11.00000  0.05    0.22
Q131  1   0.7351  0.7749  0.3758  11.00000  0.05    0.22
Q132  1   0.6740  0.6935 -0.1348  11.00000  0.05    0.22
Q133  1   0.7456  0.6634  0.3834  11.00000  0.05    0.21
Q134  1   0.5460  0.5814 -0.0719  11.00000  0.05    0.21
Q135  1   0.7201  0.6462  0.3967  11.00000  0.05    0.21
Q136  1   0.5048  0.4952  0.4139  10.50000  0.05    0.21
Q137  1   0.5993  0.5819  0.6412  11.00000  0.05    0.20
Q138  1   0.6333  0.7061  0.4199  11.00000  0.05    0.20
Q139  1   0.8018  0.6036  0.3673  10.50000  0.05    0.20
Q140  1   0.8509  0.7018  0.3209  10.50000  0.05    0.19
Q141  1   0.5769  0.5695  0.0846  11.00000  0.05    0.19
Q142  1   0.6596  0.7531  0.1368  11.00000  0.05    0.19
Q143  1   0.8413  0.7411  0.1202  11.00000  0.05    0.19
Q144  1   0.8782  0.7563  0.4207  10.50000  0.05    0.19
Q145  1   0.6039  0.5723  0.1170  11.00000  0.05    0.19
Q146  1   0.5696  0.5747  0.0819  11.00000  0.05    0.19
Q147  1   0.5305  0.7009  0.6386  11.00000  0.05    0.19
Q148  1   0.7000  0.8500  0.3008  10.50000  0.05    0.19
Q149  1   0.8601  0.7201  0.1112  10.50000  0.05    0.19
Q150  1   0.6594  0.6554  0.1037  11.00000  0.05    0.19
Q151  1   0.6020  0.7391  0.0757  11.00000  0.05    0.18
Q152  1   0.5377  0.6955  0.6406  11.00000  0.05    0.18
Q153  1   0.6380  0.7442  0.1243  11.00000  0.05    0.18
Q154  1   0.4607  0.5393  0.3296  10.50000  0.05    0.18
Q155  1   0.5555  0.7072 -0.1818  11.00000  0.05    0.17
Q156  1   0.7805  0.7821  0.4192  11.00000  0.05    0.17
Q157  1   0.6872  0.8264  0.2822  11.00000  0.05    0.17
Q158  1   0.5000  0.5000  0.0000  10.25000  0.05    0.17
Q159  1   0.5990  0.7210  0.0999  11.00000  0.05    0.17
Q160  1   0.6627  0.7012 -0.1712  11.00000  0.05    0.16
Q161  1   0.4879  0.6298  0.0410  11.00000  0.05    0.16
Q162  1   0.7174  0.5309  0.2376  11.00000  0.05    0.16
Q163  1   0.9163  0.9378  0.2749  11.00000  0.05    0.16
Q164  1   0.5588  0.6636  0.1802  11.00000  0.05    0.16
Q165  1   0.6722  0.6846  0.3972  11.00000  0.05    0.16
Q166  1   0.3805  0.6350  0.5237  11.00000  0.05    0.16
Q167  1   0.5018  0.6655  0.3362  11.00000  0.05    0.15
Q168  1   0.7191  0.7641  0.3662  11.00000  0.05    0.15
Q169  1   0.4943  0.6371  0.3830  11.00000  0.05    0.15
Q170  1   0.5609  0.4710  0.3811  11.00000  0.05    0.15
Q171  1   0.7853  0.5706  0.4116  10.50000  0.05    0.15
Q172  1   0.7637  0.6496  0.3533  11.00000  0.05    0.14
Q173  1   0.4977  0.6497  0.3832  11.00000  0.05    0.14
Q174  1   0.8808  0.7616  0.2794  10.50000  0.05    0.14
Q175  1   0.5572  0.6854  0.3235  11.00000  0.05    0.14
Q176  1   1.0000  1.0000  0.3033  10.16667  0.05    0.14
Q177  1   0.3986  0.6741  0.4413  11.00000  0.05    0.14
Q178  1   0.5418  0.6610  0.1610  11.00000  0.05    0.14
Q179  1   0.8007  0.7729  0.0770  11.00000  0.05    0.14
Q180  1   0.5030  0.6594  0.1587  11.00000  0.05    0.13
Q181  1   0.6995  0.7748  0.1882  11.00000  0.05    0.13
Q182  1   0.7682  0.5364  0.1812  10.50000  0.05    0.13
Q183  1   0.5622  0.4378  0.3226  10.50000  0.05    0.12
Q184  1   0.6820  0.7207 -0.0368  11.00000  0.05    0.12
Q185  1   0.4981  0.7212  0.5603  11.00000  0.05    0.12
Q186  1   1.0000  1.0000  0.3326  10.16667  0.05    0.12
Q187  1   0.9049  0.7586  0.1017  11.00000  0.05    0.12
Q188  1   0.5798  0.7334  0.6439  11.00000  0.05    0.12
Q189  1   0.5504  0.4496  0.4811  10.50000  0.05    0.12
Q190  1   0.5158  0.6376  0.3461  11.00000  0.05    0.12
Q191  1   0.5872  0.7480  0.6435  11.00000  0.05    0.12
Q192  1   0.4826  0.6206  0.3652  11.00000  0.05    0.12
Q193  1   0.4406  0.5594  0.4408  10.50000  0.05    0.12
Q194  1   0.4597  0.5282  0.4026  11.00000  0.05    0.11
Q195  1   0.7841  0.8601  0.3049  11.00000  0.05    0.11
Q196  1   0.8440  0.8998  0.3212  11.00000  0.05    0.11
Q197  1   0.4789  0.6138  0.1292  11.00000  0.05    0.11
Q198  1   0.7171  0.6805  0.4818  11.00000  0.05    0.11
Q199  1   0.4571  0.7285 -0.0577  10.50000  0.05    0.11
Q200  1   0.6667  0.3333  0.2022  10.16667  0.05    0.11
Q201  1   0.8214  0.7816  0.4444  11.00000  0.05    0.11
Q202  1   0.6407  0.6407  0.0000  10.50000  0.05    0.11
Q203  1   0.6354  0.6164  0.7152  11.00000  0.05    0.11
Q204  1   0.7207  0.8029 -0.0228  11.00000  0.05    0.11
Q205  1   0.3784  0.6216  0.4599  10.50000  0.05    0.11
Q206  1   0.4397  0.4994  0.4160  11.00000  0.05    0.11
Q207  1   0.4575  0.7168 -0.0577  11.00000  0.05    0.11
Q208  1   0.6609  0.6770 -0.2040  11.00000  0.05    0.10
Q209  1   0.4586  0.6197  0.5682  11.00000  0.05    0.10
Q210  1   0.6392  0.6374  0.5154  11.00000  0.05    0.10
Q211  1   0.8791  0.7582  0.2452  10.50000  0.05    0.10
Q212  1   0.6582  0.6575  0.0535  11.00000  0.05    0.10
Q213  1   0.6304  0.7040  0.2007  11.00000  0.05    0.10
Q214  1   0.7412  0.8706  0.2809  10.50000  0.05    0.10
Q215  1   0.5619  0.4381  0.1154  10.50000  0.05    0.10
Q216  1   0.6610  0.6828  0.7020  11.00000  0.05    0.10
Q217  1   0.9404  0.9702  0.3051  10.50000  0.05    0.10
Q218  1   0.6884  0.7311  0.4447  11.00000  0.05    0.10
Q219  1   0.4617  0.7309  0.0762  10.50000  0.05    0.10
Q220  1   0.9242  0.8248  0.1840  11.00000  0.05    0.10
Q221  1   0.6672  0.6149  0.1876  11.00000  0.05    0.10
Q222  1   0.6375  0.8187  0.0993  10.50000  0.05    0.10
Q223  1   0.4470  0.5530  0.0204  10.50000  0.05    0.10
Q224  1   0.9351  0.8238  0.1820  11.00000  0.05    0.10
Q225  1   0.5235  0.7617  0.0583  10.50000  0.05    0.10
Q226  1   0.6358  0.4362  0.2823  11.00000  0.05    0.10
Q227  1   0.4809  0.6023  0.0798  11.00000  0.05    0.10
Q228  1   0.6839  0.8419  0.3352  10.50000  0.05    0.10
Q229  1   0.9105  0.8211  0.1843  10.50000  0.05    0.09
Q230  1   0.5393  0.7187  0.4055  11.00000  0.05    0.09
Q231  1   1.0000  1.0000  0.1800  10.16667  0.05    0.09
Q232  1   0.4351  0.5954  0.4228  11.00000  0.05    0.09
Q233  1   0.6834  0.4765  0.3026  11.00000  0.05    0.09
Q234  1   0.4365  0.4829  0.2037  11.00000  0.05    0.09
Q235  1   0.3617  0.6383  0.2219  10.50000  0.05    0.09
Q236  1   0.4467  0.5534  0.4807  10.50000  0.05    0.09
Q237  1   0.8547  0.9273  0.0801  10.50000  0.05    0.09
Q238  1   0.7385  0.7411  0.0558  11.00000  0.05    0.09
Q239  1   0.5875  0.6382  0.3050  11.00000  0.05    0.09
Q240  1   0.4786  0.7393  0.5969  10.50000  0.05    0.09
Q241  1   0.4197  0.6126  0.3118  11.00000  0.05    0.09
Q242  1   0.9060  0.8422  0.4412  11.00000  0.05    0.09
Q243  1   0.6049  0.6215  0.2398  11.00000  0.05    0.09
Q244  1   0.6935  0.5321  0.2215  11.00000  0.05    0.09
Q245  1   0.9801  0.9900  0.2557  10.50000  0.05    0.09
Q246  1   0.4600  0.5817  0.5386  11.00000  0.05    0.08
Q247  1   0.6794  0.7223  0.4775  11.00000  0.05    0.08
Q248  1   0.5265  0.7000  0.4202  11.00000  0.05    0.08
Q249  1   0.3605  0.6396 -0.0438  10.50000  0.05    0.08
Q250  1   0.4114  0.6003  0.3171  11.00000  0.05    0.08
Q251  1   0.6214  0.3786  0.2051  10.50000  0.05    0.08
Q252  1   0.9000  0.7999  0.3127  10.50000  0.05    0.08
Q253  1   0.3441  0.6720  0.3163  10.50000  0.05    0.08
Q254  1   0.8042  0.8042  0.5000  10.50000  0.05    0.08
Q255  1   1.0000  1.0000  0.0602  10.16667  0.05    0.08
Q256  1   0.7686  0.5372  0.3180  10.50000  0.05    0.08
Q257  1   0.5724  0.7655  0.4795  11.00000  0.05    0.08
Q258  1   0.5364  0.7278  0.4307  11.00000  0.05    0.08
Q259  1   0.6391  0.6385  0.2452  11.00000  0.05    0.08
Q260  1   0.5376  0.7571  0.6826  11.00000  0.05    0.08
[truncated: 12,377,275 more chars]
